# Supplementary material for: Major antigen and paramyosin proteins as candidate biomarkers for serodiagnosis of canine infection by zoonotic Onchocerca lupi
Source: PLoS Negl Trop Dis. 2021 Feb 10;15(2):e0009027. doi: 10.1371/journal.pntd.0009027 (PMC7875354; doi:10.1371/journal.pntd.0009027)
Supplement: S2 Table — The SDS-PAGE bands at 100kDa (lower) and 200kDa (upper), reactive to serum from O. lupi-infected dog, were excised and submitted to in-gel digestion procedure. The resulting peptides were analysed by nLC-MS/MS and identified by database searched. The protein name, ID, peptide sequence and Mascot ion scores are reported. Peptides assigned to Onchocerca volvulus proteins are coloured. (XLS) [file pntd.0009027.s003.xls]

## Sheet:  2 nLC-MSMS
Supplementary Table 2. Proteins and peptides reactive to serum from O. lupi-infected dogs identified in the two gel bands (lower and upper) by nLC-MS/MS analysis.
Gel band	Protein name	Protein accession numbers	Database sources	Protein molecular weight (Da)	Protein identification probability	Exclusive unique peptide count	Exclusive unique spectrum count	Exclusive spectrum count	Percentage of total spectra	Percentage sequence coverage	Peptide sequence	Previous amino acid	Next amino acid	Best Peptide identification probability	Best Mascot Ion score	Best Mascot Identity score	Best Mascot Delta Ion score	Number of identified +1H spectra	Number of identified +2H spectra	Number of identified +3H spectra	Number of identified +4H spectra	Number of enzymatic termini	Calculated +1H Peptide Mass (AMU)	Median Retention Time	Total TIC	Peptide start index	Peptide stop index
Lower	Tropomyosin OS=Onchocerca volvulus GN=tmy-1 PE=2 SV=1	TPM_ONCVO	uniprot_sprot.fasta	33234.9	1	4	9	9	0.00126	0.313	ADAAEEKVR	R	Q	0.997	57.9	35.6	33.6	0	1	1	0	2	988.506	501.658	1157310	22	30
Lower	Tropomyosin OS=Onchocerca volvulus GN=tmy-1 PE=2 SV=1	TPM_ONCVO	uniprot_sprot.fasta	33234.9	1	4	9	9	0.00126	0.313	DNALDRADAAEEKVR	K	Q	0.997	57.3	35.2	57.3	0	0	1	0	2	1672.83	860.009	1036220	16	30
Lower	Tropomyosin OS=Onchocerca volvulus GN=tmy-1 PE=2 SV=1	TPM_ONCVO	uniprot_sprot.fasta	33234.9	1	4	9	9	0.00126	0.313	EAQLLAEEADRKYDEVAR	K	K	0.997	30.9	36.1	30.9	0	0	1	0	2	2106.05	997.477	1235510	150	167
Lower	Tropomyosin OS=Onchocerca volvulus GN=tmy-1 PE=2 SV=1	TPM_ONCVO	uniprot_sprot.fasta	33234.9	1	4	9	9	0.00126	0.313	IATDKLEEATHTADESER	K	V	0.997	88	33.7	88	0	0	1	1	2	2015.95	859.186	2642260	108	125
Lower	Tropomyosin OS=Onchocerca volvulus GN=tmy-1 PE=2 SV=1	TPM_ONCVO	uniprot_sprot.fasta	33234.9	1	4	9	9	0.00126	0.313	IATDKLEEATHTADESERVR	K	K	0.997	49.3	35.5	49.3	0	0	1	1	2	2271.12	870.746	2659230	108	127
Lower	Tropomyosin OS=Onchocerca volvulus GN=tmy-1 PE=2 SV=1	TPM_ONCVO	uniprot_sprot.fasta	33234.9	1	4	9	9	0.00126	0.313	IEEELRDTQK	R	K	0.951	38	36.4	0	0	1	0	0	2	1260.64	694.034	331113	39	48
Lower	Tropomyosin OS=Onchocerca volvulus GN=tmy-1 PE=2 SV=1	TPM_ONCVO	uniprot_sprot.fasta	33234.9	1	4	9	9	0.00126	0.313	IEKDNALDR	K	A	0.949	36.3	35.4	0	0	1	0	0	2	1073.56	605.076	797039	13	21
Lower	Tropomyosin OS=Onchocerca volvulus GN=tmy-1 PE=2 SV=1	TPM_ONCVO	uniprot_sprot.fasta	33234.9	1	4	9	9	0.00126	0.313	KVQEAEAEVAALNR	K	R	0.997	100	36.3	100	0	1	1	0	2	1527.81	911.473	3178370	77	90
Lower	Tropomyosin OS=Onchocerca volvulus GN=tmy-1 PE=2 SV=1	TPM_ONCVO	uniprot_sprot.fasta	33234.9	1	4	9	9	0.00126	0.313	KVQEAEAEVAALNRR	K	M	0.997	45.2	35.8	45.2	0	0	1	0	2	1683.91	875.203	4647270	77	91
Lower	Tropomyosin OS=Onchocerca volvulus GN=tmy-1 PE=2 SV=1	TPM_ONCVO	uniprot_sprot.fasta	33234.9	1	4	9	9	0.00126	0.313	QMTEKLER	R	I	0.99	51.4	36.2	29.6	0	2	2	0	2	1034.53	590.266	4443190	31	38
Upper	Paramyosin OS=Onchocerca volvulus PE=2 SV=1	MYSP_ONCVO	uniprot_sprot.fasta	101129	1	20	21	21	0.00352	0.255	AALAELQK	R	M	0.986	42.2	34.7	14.8	0	1	0	0	2	843.494	850.136	566135	408	415
Upper	Paramyosin OS=Onchocerca volvulus PE=2 SV=1	MYSP_ONCVO	uniprot_sprot.fasta	101129	1	20	21	21	0.00352	0.255	ADQAESSLHLIR	R	A	0.997	86.4	35.4	76	0	1	0	0	2	1339.7	944.607	553235	843	854
Upper	Paramyosin OS=Onchocerca volvulus PE=2 SV=1	MYSP_ONCVO	uniprot_sprot.fasta	101129	1	20	21	21	0.00352	0.255	ALAELQQLR	R	I	0.983	40.5	35.3	17.2	0	1	0	0	2	1041.61	1049.03	1364250	493	501
Upper	Paramyosin OS=Onchocerca volvulus PE=2 SV=1	MYSP_ONCVO	uniprot_sprot.fasta	101129	1	20	21	21	0.00352	0.255	HVNDLAQQR	R	Q	0.982	41	35.9	23.4	0	1	0	0	2	1080.55	570.672	804620	201	209
Upper	Paramyosin OS=Onchocerca volvulus PE=2 SV=1	MYSP_ONCVO	uniprot_sprot.fasta	101129	1	20	21	21	0.00352	0.255	IKEVQMQVDEEHK	R	M	0.973	23.1	35.6	23.1	0	0	1	0	2	1628.8	606.641	75604.2	780	792
Upper	Paramyosin OS=Onchocerca volvulus PE=2 SV=1	MYSP_ONCVO	uniprot_sprot.fasta	101129	1	20	21	21	0.00352	0.255	KLLEESQLENEDAMNVLR	R	K	0.997	41.6	35.9	41.6	0	0	1	0	2	2147.07	1047.66	76494.1	108	125
Upper	Paramyosin OS=Onchocerca volvulus PE=2 SV=1	MYSP_ONCVO	uniprot_sprot.fasta	101129	1	20	21	21	0.00352	0.255	KQAEIDLEEANGR	R	I	0.997	33.5	35.2	33.5	0	0	1	0	2	1472.73	836.975	175655	633	645
Upper	Paramyosin OS=Onchocerca volvulus PE=2 SV=1	MYSP_ONCVO	uniprot_sprot.fasta	101129	1	20	21	21	0.00352	0.255	KSLEEQVK	R	Q	0.981	41.1	37.6	14.6	0	1	0	0	2	960.536	610.378	188230	717	724
Upper	Paramyosin OS=Onchocerca volvulus PE=2 SV=1	MYSP_ONCVO	uniprot_sprot.fasta	101129	1	20	21	21	0.00352	0.255	LALANTEITQWK	K	S	0.997	59.9	37	48.4	0	1	0	0	2	1387.76	1194.51	514318	293	304
Upper	Paramyosin OS=Onchocerca volvulus PE=2 SV=1	MYSP_ONCVO	uniprot_sprot.fasta	101129	1	20	21	21	0.00352	0.255	LLQEDLESERELR	R	N	0.997	39.3	36.5	39.3	0	1	1	0	2	1629.84	977.453	1720540	49	61
Upper	Paramyosin OS=Onchocerca volvulus PE=2 SV=1	MYSP_ONCVO	uniprot_sprot.fasta	101129	1	20	21	21	0.00352	0.255	LQAENNDLLK	R	E	0.997	44.9	36.3	33.7	0	1	0	0	2	1157.62	919.474	211838	212	221
Upper	Paramyosin OS=Onchocerca volvulus PE=2 SV=1	MYSP_ONCVO	uniprot_sprot.fasta	101129	1	20	21	21	0.00352	0.255	LTAALADAEAR	R	M	0.997	74.1	37.4	61.4	0	1	0	0	2	1101.59	909.505	152599	529	539
Upper	Paramyosin OS=Onchocerca volvulus PE=2 SV=1	MYSP_ONCVO	uniprot_sprot.fasta	101129	1	20	21	21	0.00352	0.255	MFVMAQDTADR	K	L	0.997	59.5	26.6	59.5	0	1	0	0	2	1316.56	776.308	150566	793	803
Upper	Paramyosin OS=Onchocerca volvulus PE=2 SV=1	MYSP_ONCVO	uniprot_sprot.fasta	101129	1	20	21	21	0.00352	0.255	QLGEAESLTMANLQR	R	V	0.997	79.8	35.9	68	0	1	0	0	2	1676.83	1007.8	900156	814	828
Upper	Paramyosin OS=Onchocerca volvulus PE=2 SV=1	MYSP_ONCVO	uniprot_sprot.fasta	101129	1	20	21	21	0.00352	0.255	QLQQTLDQYALAQR	R	K	0.997	107	37.2	107	0	1	0	0	2	1675.88	1126.79	243298	596	609
Upper	Paramyosin OS=Onchocerca volvulus PE=2 SV=1	MYSP_ONCVO	uniprot_sprot.fasta	101129	1	20	21	21	0.00352	0.255	SPSAALYK	R	S	0.99	57.7	35.1	34.8	0	1	0	0	2	836.451	771.328	1622490	8	15
Upper	Paramyosin OS=Onchocerca volvulus PE=2 SV=1	MYSP_ONCVO	uniprot_sprot.fasta	101129	1	20	21	21	0.00352	0.255	TALDEESAAR	R	A	0.997	58.6	32.9	34	0	1	0	0	2	1062.51	709.574	607698	277	286
Upper	Paramyosin OS=Onchocerca volvulus PE=2 SV=1	MYSP_ONCVO	uniprot_sprot.fasta	101129	1	20	21	21	0.00352	0.255	VALDNAIR	K	A	0.968	35.1	35.1	16.7	0	1	0	0	2	871.5	904.896	518826	623	630
Upper	Paramyosin OS=Onchocerca volvulus PE=2 SV=1	MYSP_ONCVO	uniprot_sprot.fasta	101129	1	20	21	21	0.00352	0.255	VLQASLEDTQR	K	Q	0.997	49.3	36.9	49.3	0	1	0	0	2	1259.66	880.621	572586	585	595
Upper	Paramyosin OS=Onchocerca volvulus PE=2 SV=1	MYSP_ONCVO	uniprot_sprot.fasta	101129	1	20	21	21	0.00352	0.255	YQLAQQLEEAR	K	R	0.997	56.1	36.6	56.1	0	1	0	0	2	1348.69	1046.84	319720	238	248
Upper	Actin-2 OS=Onchocerca volvulus GN=act-2b PE=3 SV=1	ACT2_ONCVO	uniprot_sprot.fasta	41819.7	1	7	10	14	0.00235	0.487	AGFAGDDAPR	K	A	0.997	71	31.9	54.4	0	16	0	0	2	976.448	805.731	13686800000000	20	29
Upper	Actin-2 OS=Onchocerca volvulus GN=act-2b PE=3 SV=1	ACT2_ONCVO	uniprot_sprot.fasta	41819.7	1	7	10	14	0.00235	0.487	AVFPSIVGRPR	R	H	0.997	59.3	35.1	0	0	2	2	0	2	1198.71	1027.7	4229310000000	30	40
Upper	Actin-2 OS=Onchocerca volvulus GN=act-2b PE=3 SV=1	ACT2_ONCVO	uniprot_sprot.fasta	41819.7	1	7	10	14	0.00235	0.487	DSYVGDEAQSK	K	R	0.997	53.3	30.2	0	0	3	0	0	2	1198.52	698.634	5895670	52	62
Upper	Actin-2 OS=Onchocerca volvulus GN=act-2b PE=3 SV=1	ACT2_ONCVO	uniprot_sprot.fasta	41819.7	1	7	10	14	0.00235	0.487	DSYVGDEAQSKR	K	G	0.997	58.3	33.4	0	0	5	5	0	2	1354.62	650.453	1801190000000	52	63
Upper	Actin-2 OS=Onchocerca volvulus GN=act-2b PE=3 SV=1	ACT2_ONCVO	uniprot_sprot.fasta	41819.7	1	7	10	14	0.00235	0.487	EITALAPSTMK	K	I	0.987	51.1	36.8	0	0	3	0	0	2	1161.62	987.492	2685930000000	317	327
Upper	Actin-2 OS=Onchocerca volvulus GN=act-2b PE=3 SV=1	ACT2_ONCVO	uniprot_sprot.fasta	41819.7	1	7	10	14	0.00235	0.487	GYSFTTTAER	R	E	0.997	56.4	32	31.4	0	2	0	0	2	1132.53	918.269	2368090000000	198	207
Upper	Actin-2 OS=Onchocerca volvulus GN=act-2b PE=3 SV=1	ACT2_ONCVO	uniprot_sprot.fasta	41819.7	1	7	10	14	0.00235	0.487	HQGVMVGMGQK	R	D	0.997	55.5	32.4	35	0	4	4	0	2	1187.57	581.716	1095440000000	41	51
Upper	Actin-2 OS=Onchocerca volvulus GN=act-2b PE=3 SV=1	ACT2_ONCVO	uniprot_sprot.fasta	41819.7	1	7	10	14	0.00235	0.487	HQGVMVGMGQKDSYVGDEAQSK	R	R	0.997	85.9	30.7	51.4	0	0	1	2	2	2383.07	713.672	1152960	41	62
Upper	Actin-2 OS=Onchocerca volvulus GN=act-2b PE=3 SV=1	ACT2_ONCVO	uniprot_sprot.fasta	41819.7	1	7	10	14	0.00235	0.487	HQGVMVGMGQKDSYVGDEAQSKR	R	G	0.997	82.8	32.1	48.1	0	0	1	2	2	2539.17	677.563	5140740	41	63
Upper	Actin-2 OS=Onchocerca volvulus GN=act-2b PE=3 SV=1	ACT2_ONCVO	uniprot_sprot.fasta	41819.7	1	7	10	14	0.00235	0.487	IWHHTFYNELR	K	V	0.986	45.5	35.2	15	0	1	1	0	2	1515.75	952.649	4487210	86	96
Upper	Actin-2 OS=Onchocerca volvulus GN=act-2b PE=3 SV=1	ACT2_ONCVO	uniprot_sprot.fasta	41819.7	1	7	10	14	0.00235	0.487	KDLYANNVLSGGSTMYPGIADR	R	M	0.997	51.8	35.1	51.8	0	0	1	0	2	2358.14	1078.05	182855	292	313
Upper	Actin-2 OS=Onchocerca volvulus GN=act-2b PE=3 SV=1	ACT2_ONCVO	uniprot_sprot.fasta	41819.7	1	7	10	14	0.00235	0.487	LCYVALDFEQEMATAASSSSLEK	K	S	0.997	66.7	30.8	18.7	0	0	2	0	2	2566.17	1387.24	488967	217	239
Upper	Actin-2 OS=Onchocerca volvulus GN=act-2b PE=3 SV=1	ACT2_ONCVO	uniprot_sprot.fasta	41819.7	1	7	10	14	0.00235	0.487	LDLAGRDLTDYLMK	R	I	0.97	36.2	36.7	0	0	1	0	0	2	1639.84	1216.13	1140490	179	192
Upper	Actin-2 OS=Onchocerca volvulus GN=act-2b PE=3 SV=1	ACT2_ONCVO	uniprot_sprot.fasta	41819.7	1	7	10	14	0.00235	0.487	QEYDESGPSIVHR	K	K	0.997	80.4	32.6	15.5	0	2	2	0	2	1516.7	827.87	304410000000	361	373
Upper	Actin-2 OS=Onchocerca volvulus GN=act-2b PE=3 SV=1	ACT2_ONCVO	uniprot_sprot.fasta	41819.7	1	7	10	14	0.00235	0.487	QEYDESGPSIVHRK	K	C	0.977	46.8	34.6	6.36	0	0	1	0	2	1644.8	733.747	202283	361	374
Upper	Actin-2 OS=Onchocerca volvulus GN=act-2b PE=3 SV=1	ACT2_ONCVO	uniprot_sprot.fasta	41819.7	1	7	10	14	0.00235	0.487	SYELPDGQVITVGNER	K	F	0.997	63.1	36.1	15.9	0	1	0	0	2	1776.88	1124.8	470214	240	255
Upper	Actin-2 OS=Onchocerca volvulus GN=act-2b PE=3 SV=1	ACT2_ONCVO	uniprot_sprot.fasta	41819.7	1	7	10	14	0.00235	0.487	VAPEEHPVLLTEAPLNPK	R	A	0.99	43.4	35.1	0	0	1	2	0	2	1954.06	1085.64	1567930000000	97	114
Upper	Muscle cell intermediate filament protein OV71 (Fragment) OS=Onchocerca volvulus GN=OV71 PE=2 SV=1	OV71_ONCVO	uniprot_sprot.fasta	50401.2	1	4	4	4	0.000671	0.106	GKLADLEGR	R	N	0.997	58.6	37	33	0	1	0	0	2	958.532	771.854	682359	194	202
Upper	Muscle cell intermediate filament protein OV71 (Fragment) OS=Onchocerca volvulus GN=OV71 PE=2 SV=1	OV71_ONCVO	uniprot_sprot.fasta	50401.2	1	4	4	4	0.000671	0.106	GNVSIQDASSDGK	K	F	0.997	75.2	32.5	75.2	0	1	0	0	2	1277.6	727.673	237009	320	332
Upper	Muscle cell intermediate filament protein OV71 (Fragment) OS=Onchocerca volvulus GN=OV71 PE=2 SV=1	OV71_ONCVO	uniprot_sprot.fasta	50401.2	1	4	4	4	0.000671	0.106	QNLEQGYAKEEVKR	R	L	0.997	37.9	37	37.9	0	0	1	0	2	1691.87	719	270154	171	184
Upper	Muscle cell intermediate filament protein OV71 (Fragment) OS=Onchocerca volvulus GN=OV71 PE=2 SV=1	OV71_ONCVO	uniprot_sprot.fasta	50401.2	1	4	4	4	0.000671	0.106	VQEIQTQSTR	K	Q	0.988	39	36.8	26.9	0	1	0	0	2	1189.62	643.143	488722	161	170
Upper	Calponin homolog OV9M OS=Onchocerca volvulus PE=2 SV=2	CLPH_ONCVO	uniprot_sprot.fasta	41852.5	1	2	2	2	0.000335	0.0608	FASQQGMTGFGTPR	R	N	0.997	41	31.9	41	0	1	0	0	2	1500.69	881.572	105554	294	307
Upper	Calponin homolog OV9M OS=Onchocerca volvulus PE=2 SV=2	CLPH_ONCVO	uniprot_sprot.fasta	41852.5	1	2	2	2	0.000335	0.0608	GMTGFGTGR	R	D	0.997	36.8	27.1	36.8	0	1	0	0	2	899.404	684.542	218305	112	120
Lower	Calponin homolog OV9M OS=Onchocerca volvulus PE=2 SV=2	CLPH_ONCVO	uniprot_sprot.fasta	41852.5	1	11	16	19	0.00265	0.317	FASQQGMTGFGTPR	R	N	0.997	84.7	31.7	84.7	0	3	0	0	2	1500.69	896.073	1922110	294	307
Lower	Calponin homolog OV9M OS=Onchocerca volvulus PE=2 SV=2	CLPH_ONCVO	uniprot_sprot.fasta	41852.5	1	11	16	19	0.00265	0.317	GDSQKGMTGFGAPR	R	D	0.997	54	33.9	54	0	0	1	0	2	1424.66	689.699	631297	339	352
Lower	Calponin homolog OV9M OS=Onchocerca volvulus PE=2 SV=2	CLPH_ONCVO	uniprot_sprot.fasta	41852.5	1	11	16	19	0.00265	0.317	GMTGFGAPR	K	D	0.997	40.4	33.4	40.4	0	2	0	0	2	909.425	840.988	9497930	344	352
Lower	Calponin homolog OV9M OS=Onchocerca volvulus PE=2 SV=2	CLPH_ONCVO	uniprot_sprot.fasta	41852.5	1	11	16	19	0.00265	0.317	GMTGFGQPR	K	W	0.997	46.2	33.1	46.2	0	2	0	0	2	950.451	804.819	4935600	258	266
Lower	Calponin homolog OV9M OS=Onchocerca volvulus PE=2 SV=2	CLPH_ONCVO	uniprot_sprot.fasta	41852.5	1	11	16	19	0.00265	0.317	GMTGFGTAR	K	R	0.997	45.7	29.7	45.7	0	2	0	0	2	913.42	785.29	3557890	165	173
Lower	Calponin homolog OV9M OS=Onchocerca volvulus PE=2 SV=2	CLPH_ONCVO	uniprot_sprot.fasta	41852.5	1	11	16	19	0.00265	0.317	GMTGFGTGR	R	D	0.997	42.4	27.8	42.4	0	2	0	0	2	899.404	696.74	2236450	112	120
Lower	Calponin homolog OV9M OS=Onchocerca volvulus PE=2 SV=2	CLPH_ONCVO	uniprot_sprot.fasta	41852.5	1	11	16	19	0.00265	0.317	LMTNFGTPR	K	N	0.997	52.2	34.7	52.2	0	2	0	0	2	1052.52	897.717	3989290	64	72
Lower	Calponin homolog OV9M OS=Onchocerca volvulus PE=2 SV=2	CLPH_ONCVO	uniprot_sprot.fasta	41852.5	1	11	16	19	0.00265	0.317	LQAGTNKYDSQK	R	G	0.997	60.5	35.9	60.5	0	1	1	0	2	1352.68	578.383	5063550	153	164
Lower	Calponin homolog OV9M OS=Onchocerca volvulus PE=2 SV=2	CLPH_ONCVO	uniprot_sprot.fasta	41852.5	1	11	16	19	0.00265	0.317	LQSGTNKFESQR	R	G	0.997	76.7	36.2	64.9	0	1	0	0	2	1394.7	662.393	1596340	100	111
Lower	Calponin homolog OV9M OS=Onchocerca volvulus PE=2 SV=2	CLPH_ONCVO	uniprot_sprot.fasta	41852.5	1	11	16	19	0.00265	0.317	QTDGIIPSQAGWNKGDSQK	R	L	0.997	36.2	35.3	36.2	0	0	1	0	2	2029.99	965.365	758599	45	63
Lower	Calponin homolog OV9M OS=Onchocerca volvulus PE=2 SV=2	CLPH_ONCVO	uniprot_sprot.fasta	41852.5	1	11	16	19	0.00265	0.317	SETVIPSQAGWNR	K	G	0.994	28.3	35	28.3	0	1	0	0	2	1444.72	1034.17	608679	326	338
Lower	Actin-1 OS=Onchocerca volvulus GN=act-1a PE=3 SV=1	ACT1_ONCVO	uniprot_sprot.fasta	41772.6	1	3	4	6	0.000838	0.463	AGFAGDDAPR	K	A	0.997	70.8	31.8	53.4	0	26	0	0	2	976.448	826.15	243336000000000	20	29
Lower	Actin-1 OS=Onchocerca volvulus GN=act-1a PE=3 SV=1	ACT1_ONCVO	uniprot_sprot.fasta	41772.6	1	3	4	6	0.000838	0.463	AVFPSIVGRPR	R	H	0.997	56.1	35.1	0	0	4	2	0	2	1198.71	1044.75	58973800000000	30	40
Lower	Actin-1 OS=Onchocerca volvulus GN=act-1a PE=3 SV=1	ACT1_ONCVO	uniprot_sprot.fasta	41772.6	1	3	4	6	0.000838	0.463	DLTDYLMK	R	I	0.981	39.3	33.4	0	0	3	0	0	2	998.486	1148.99	462830000000	185	192
Lower	Actin-1 OS=Onchocerca volvulus GN=act-1a PE=3 SV=1	ACT1_ONCVO	uniprot_sprot.fasta	41772.6	1	3	4	6	0.000838	0.463	DSYVGDEAQSK	K	R	0.997	49.7	30.8	0	0	4	0	0	2	1198.52	706.601	817220000000	52	62
Lower	Actin-1 OS=Onchocerca volvulus GN=act-1a PE=3 SV=1	ACT1_ONCVO	uniprot_sprot.fasta	41772.6	1	3	4	6	0.000838	0.463	DSYVGDEAQSKR	K	G	0.997	68.2	33.4	0	0	8	5	0	2	1354.62	665.729	31524300000000	52	63
Lower	Actin-1 OS=Onchocerca volvulus GN=act-1a PE=3 SV=1	ACT1_ONCVO	uniprot_sprot.fasta	41772.6	1	3	4	6	0.000838	0.463	EVTALAPSTMK	K	I	0.997	55	36.3	20.3	0	4	0	0	2	1163.6	868.139	46908200000000	317	327
Lower	Actin-1 OS=Onchocerca volvulus GN=act-1a PE=3 SV=1	ACT1_ONCVO	uniprot_sprot.fasta	41772.6	1	3	4	6	0.000838	0.463	GYSFTTTAER	R	E	0.997	49.3	32	17.9	0	5	0	0	2	1132.53	927.422	22003800000000	198	207
Lower	Actin-1 OS=Onchocerca volvulus GN=act-1a PE=3 SV=1	ACT1_ONCVO	uniprot_sprot.fasta	41772.6	1	3	4	6	0.000838	0.463	GYSFTTTAEREIVR	R	D	0.948	33.4	36.1	9.52	0	1	0	0	2	1629.82	1063.53	2017330	198	211
Lower	Actin-1 OS=Onchocerca volvulus GN=act-1a PE=3 SV=1	ACT1_ONCVO	uniprot_sprot.fasta	41772.6	1	3	4	6	0.000838	0.463	HQGVMVGMGQK	R	D	0.997	57.5	32.5	34.9	0	6	7	0	2	1187.57	661.107	15800600000000	41	51
Lower	Actin-1 OS=Onchocerca volvulus GN=act-1a PE=3 SV=1	ACT1_ONCVO	uniprot_sprot.fasta	41772.6	1	3	4	6	0.000838	0.463	HQGVMVGMGQKDSYVGDEAQSK	R	R	0.997	93.3	31.1	30.9	0	0	7	6	2	2367.07	734.638	3135680000000	41	62
Lower	Actin-1 OS=Onchocerca volvulus GN=act-1a PE=3 SV=1	ACT1_ONCVO	uniprot_sprot.fasta	41772.6	1	3	4	6	0.000838	0.463	HQGVMVGMGQKDSYVGDEAQSKR	R	G	0.997	99.1	33.5	34.9	0	0	3	6	2	2507.18	733.277	7467430000000	41	63
Lower	Actin-1 OS=Onchocerca volvulus GN=act-1a PE=3 SV=1	ACT1_ONCVO	uniprot_sprot.fasta	41772.6	1	3	4	6	0.000838	0.463	IIAPPERK	K	Y	0.977	39.8	30	0	0	1	0	0	2	923.567	671.723	1124100000000	330	337
Lower	Actin-1 OS=Onchocerca volvulus GN=act-1a PE=3 SV=1	ACT1_ONCVO	uniprot_sprot.fasta	41772.6	1	3	4	6	0.000838	0.463	IKIIAPPER	K	K	0.997	45.9	27	17.2	0	1	2	0	2	1036.65	887.82	1811770000000	328	336
Lower	Actin-1 OS=Onchocerca volvulus GN=act-1a PE=3 SV=1	ACT1_ONCVO	uniprot_sprot.fasta	41772.6	1	3	4	6	0.000838	0.463	IWHHTFYNELR	K	V	0.997	45.7	35.2	14.9	0	0	1	0	2	1515.75	961.391	4487310	86	96
Lower	Actin-1 OS=Onchocerca volvulus GN=act-1a PE=3 SV=1	ACT1_ONCVO	uniprot_sprot.fasta	41772.6	1	3	4	6	0.000838	0.463	KDLYANIVLSGGTTMYPGIADR	R	M	0.997	51.2	36.1	0	0	0	1	0	2	2371.2	1212.12	132096	292	313
Lower	Actin-1 OS=Onchocerca volvulus GN=act-1a PE=3 SV=1	ACT1_ONCVO	uniprot_sprot.fasta	41772.6	1	3	4	6	0.000838	0.463	MQKEVTALAPSTMK	R	I	0.997	73.4	36.7	17.4	0	1	0	0	2	1566.79	750.762	575272	314	327
Lower	Actin-1 OS=Onchocerca volvulus GN=act-1a PE=3 SV=1	ACT1_ONCVO	uniprot_sprot.fasta	41772.6	1	3	4	6	0.000838	0.463	QEYDESGPSIVHR	K	K	0.997	66.1	32.8	24.3	0	1	2	0	2	1516.7	843.01	459620000000	361	373
Lower	Actin-1 OS=Onchocerca volvulus GN=act-1a PE=3 SV=1	ACT1_ONCVO	uniprot_sprot.fasta	41772.6	1	3	4	6	0.000838	0.463	QEYDESGPSIVHRK	K	C	0.997	54.1	34.8	32.5	0	1	1	1	2	1644.8	738.364	5669600	361	374
Lower	Actin-1 OS=Onchocerca volvulus GN=act-1a PE=3 SV=1	ACT1_ONCVO	uniprot_sprot.fasta	41772.6	1	3	4	6	0.000838	0.463	SYELPDGQVITVGNER	K	F	0.997	88.3	36.1	17.9	0	5	1	0	2	1776.88	1178.82	212110000000	240	255
Lower	Actin-1 OS=Onchocerca volvulus GN=act-1a PE=3 SV=1	ACT1_ONCVO	uniprot_sprot.fasta	41772.6	1	3	4	6	0.000838	0.463	VAPEEHPVLLTEAPLNPK	R	A	0.997	61.3	35.2	0	0	1	5	0	2	1954.06	1106.14	1515100000000	97	114
Lower	Actin-1 OS=Onchocerca volvulus GN=act-1a PE=3 SV=1	ACT1_ONCVO	uniprot_sprot.fasta	41772.6	1	3	4	6	0.000838	0.463	VAPEEHPVLLTEAPLNPKANR	R	E	0.997	39.7	34.6	39.7	0	0	1	1	2	2295.25	1024.56	692530	97	117
Lower	Actin-2 OS=Onchocerca volvulus GN=act-2b PE=3 SV=1	ACT2_ONCVO	uniprot_sprot.fasta	41819.7	1	9	15	28	0.00391	0.463	AGFAGDDAPR	K	A	0.997	70.8	31.8	53.4	0	26	0	0	2	976.448	826.15	243336000000000	20	29
Lower	Actin-2 OS=Onchocerca volvulus GN=act-2b PE=3 SV=1	ACT2_ONCVO	uniprot_sprot.fasta	41819.7	1	9	15	28	0.00391	0.463	AVFPSIVGRPR	R	H	0.997	56.1	35.1	0	0	4	2	0	2	1198.71	1044.75	58973800000000	30	40
Lower	Actin-2 OS=Onchocerca volvulus GN=act-2b PE=3 SV=1	ACT2_ONCVO	uniprot_sprot.fasta	41819.7	1	9	15	28	0.00391	0.463	DLTDYLMK	R	I	0.981	39.3	33.4	0	0	3	0	0	2	998.486	1148.99	462830000000	185	192
Lower	Actin-2 OS=Onchocerca volvulus GN=act-2b PE=3 SV=1	ACT2_ONCVO	uniprot_sprot.fasta	41819.7	1	9	15	28	0.00391	0.463	DLYANNVLSGGSTMYPGIADR	K	M	0.997	37.5	32.9	37.5	0	0	1	0	2	2230.04	1225.3	222046	293	313
Lower	Actin-2 OS=Onchocerca volvulus GN=act-2b PE=3 SV=1	ACT2_ONCVO	uniprot_sprot.fasta	41819.7	1	9	15	28	0.00391	0.463	DSYVGDEAQSK	K	R	0.997	49.7	30.8	0	0	4	0	0	2	1198.52	706.601	817220000000	52	62
Lower	Actin-2 OS=Onchocerca volvulus GN=act-2b PE=3 SV=1	ACT2_ONCVO	uniprot_sprot.fasta	41819.7	1	9	15	28	0.00391	0.463	DSYVGDEAQSKR	K	G	0.997	68.2	33.4	0	0	8	5	0	2	1354.62	665.729	31524300000000	52	63
Lower	Actin-2 OS=Onchocerca volvulus GN=act-2b PE=3 SV=1	ACT2_ONCVO	uniprot_sprot.fasta	41819.7	1	9	15	28	0.00391	0.463	EITALAPSTMK	K	I	0.997	51.2	36.6	0	0	9	0	0	2	1161.62	989.06	66557500000000	317	327
Lower	Actin-2 OS=Onchocerca volvulus GN=act-2b PE=3 SV=1	ACT2_ONCVO	uniprot_sprot.fasta	41819.7	1	9	15	28	0.00391	0.463	GYSFTTTAER	R	E	0.997	49.3	32	17.9	0	5	0	0	2	1132.53	927.422	22003800000000	198	207
Lower	Actin-2 OS=Onchocerca volvulus GN=act-2b PE=3 SV=1	ACT2_ONCVO	uniprot_sprot.fasta	41819.7	1	9	15	28	0.00391	0.463	GYSFTTTAEREIVR	R	D	0.948	33.4	36.1	9.52	0	1	0	0	2	1629.82	1063.53	2017330	198	211
Lower	Actin-2 OS=Onchocerca volvulus GN=act-2b PE=3 SV=1	ACT2_ONCVO	uniprot_sprot.fasta	41819.7	1	9	15	28	0.00391	0.463	HQGVMVGMGQK	R	D	0.997	57.5	32.5	34.9	0	6	7	0	2	1187.57	661.107	15800600000000	41	51
Lower	Actin-2 OS=Onchocerca volvulus GN=act-2b PE=3 SV=1	ACT2_ONCVO	uniprot_sprot.fasta	41819.7	1	9	15	28	0.00391	0.463	HQGVMVGMGQKDSYVGDEAQSK	R	R	0.997	93.3	31.1	30.9	0	0	7	6	2	2367.07	734.638	3135680000000	41	62
Lower	Actin-2 OS=Onchocerca volvulus GN=act-2b PE=3 SV=1	ACT2_ONCVO	uniprot_sprot.fasta	41819.7	1	9	15	28	0.00391	0.463	HQGVMVGMGQKDSYVGDEAQSKR	R	G	0.997	99.1	33.5	34.9	0	0	3	6	2	2507.18	733.277	7467430000000	41	63
Lower	Actin-2 OS=Onchocerca volvulus GN=act-2b PE=3 SV=1	ACT2_ONCVO	uniprot_sprot.fasta	41819.7	1	9	15	28	0.00391	0.463	IIAPPERK	K	Y	0.977	39.8	30	0	0	1	0	0	2	923.567	671.723	1124100000000	330	337
Lower	Actin-2 OS=Onchocerca volvulus GN=act-2b PE=3 SV=1	ACT2_ONCVO	uniprot_sprot.fasta	41819.7	1	9	15	28	0.00391	0.463	IKIIAPPER	K	K	0.997	45.9	27	17.2	0	1	2	0	2	1036.65	887.82	1811770000000	328	336
Lower	Actin-2 OS=Onchocerca volvulus GN=act-2b PE=3 SV=1	ACT2_ONCVO	uniprot_sprot.fasta	41819.7	1	9	15	28	0.00391	0.463	IWHHTFYNELR	K	V	0.997	45.7	35.2	14.9	0	0	1	0	2	1515.75	961.391	4487310	86	96
Lower	Actin-2 OS=Onchocerca volvulus GN=act-2b PE=3 SV=1	ACT2_ONCVO	uniprot_sprot.fasta	41819.7	1	9	15	28	0.00391	0.463	KDLYANNVLSGGSTMYPGIADR	R	M	0.997	92.2	35.4	92.2	0	0	1	0	2	2358.14	1092.28	1144710	292	313
Lower	Actin-2 OS=Onchocerca volvulus GN=act-2b PE=3 SV=1	ACT2_ONCVO	uniprot_sprot.fasta	41819.7	1	9	15	28	0.00391	0.463	MQKEITALAPSTMK	R	I	0.997	77.4	36.6	0	0	1	0	0	2	1564.81	915.273	270610	314	327
Lower	Actin-2 OS=Onchocerca volvulus GN=act-2b PE=3 SV=1	ACT2_ONCVO	uniprot_sprot.fasta	41819.7	1	9	15	28	0.00391	0.463	QEYDESGPSIVHR	K	K	0.997	66.1	32.8	24.3	0	1	2	0	2	1516.7	843.01	459620000000	361	373
Lower	Actin-2 OS=Onchocerca volvulus GN=act-2b PE=3 SV=1	ACT2_ONCVO	uniprot_sprot.fasta	41819.7	1	9	15	28	0.00391	0.463	QEYDESGPSIVHRK	K	C	0.997	54.1	34.8	32.5	0	1	1	1	2	1644.8	738.364	5669600	361	374
Lower	Actin-2 OS=Onchocerca volvulus GN=act-2b PE=3 SV=1	ACT2_ONCVO	uniprot_sprot.fasta	41819.7	1	9	15	28	0.00391	0.463	SYELPDGQVITVGNER	K	F	0.997	88.3	36.1	17.9	0	5	1	0	2	1776.88	1178.82	212110000000	240	255
Lower	Actin-2 OS=Onchocerca volvulus GN=act-2b PE=3 SV=1	ACT2_ONCVO	uniprot_sprot.fasta	41819.7	1	9	15	28	0.00391	0.463	VAPEEHPVLLTEAPLNPK	R	A	0.997	61.3	35.2	0	0	1	5	0	2	1954.06	1106.14	1515100000000	97	114
Lower	Actin-2 OS=Onchocerca volvulus GN=act-2b PE=3 SV=1	ACT2_ONCVO	uniprot_sprot.fasta	41819.7	1	9	15	28	0.00391	0.463	VAPEEHPVLLTEAPLNPKANR	R	E	0.997	39.7	34.6	39.7	0	0	1	1	2	2295.25	1024.56	692530	97	117
Upper	Major antigen OS=Onchocerca volvulus GN=OVT1 PE=2 SV=2	ANT1_ONCVO	uniprot_sprot.fasta	237352	1	16	17	17	0.00285	0.0816	ADIVALNDR	R	L	0.997	57.9	34.5	19.1	0	1	0	0	2	986.527	940.221	1062900	824	832
Upper	Major antigen OS=Onchocerca volvulus GN=OVT1 PE=2 SV=2	ANT1_ONCVO	uniprot_sprot.fasta	237352	1	16	17	17	0.00285	0.0816	ANDNNVLQR	R	K	0.997	51.4	33.4	31	0	1	0	0	2	1043.52	716.39	537579	422	430
Upper	Major antigen OS=Onchocerca volvulus GN=OVT1 PE=2 SV=2	ANT1_ONCVO	uniprot_sprot.fasta	237352	1	16	17	17	0.00285	0.0816	ASTNEAELRR	K	T	0.997	32.8	36.4	32.8	0	0	1	0	2	1146.59	583.945	426063	1588	1597
Upper	Major antigen OS=Onchocerca volvulus GN=OVT1 PE=2 SV=2	ANT1_ONCVO	uniprot_sprot.fasta	237352	1	16	17	17	0.00285	0.0816	DDLKQETNR	R	N	0.953	31.6	34.7	15.4	0	1	0	0	2	1118.54	546.941	64221.4	803	811
Upper	Major antigen OS=Onchocerca volvulus GN=OVT1 PE=2 SV=2	ANT1_ONCVO	uniprot_sprot.fasta	237352	1	16	17	17	0.00285	0.0816	EAIESSLNALER	R	E	0.953	22.9	35.7	22.9	0	1	0	0	2	1331.68	1111.78	453084	1771	1782
Upper	Major antigen OS=Onchocerca volvulus GN=OVT1 PE=2 SV=2	ANT1_ONCVO	uniprot_sprot.fasta	237352	1	16	17	17	0.00285	0.0816	HLDEIDNFKK	R	Q	0.981	34.3	35.7	23.4	0	0	1	0	2	1258.64	815.563	373027	689	698
Upper	Major antigen OS=Onchocerca volvulus GN=OVT1 PE=2 SV=2	ANT1_ONCVO	uniprot_sprot.fasta	237352	1	16	17	17	0.00285	0.0816	IKKDNQELEDHER	R	T	0.983	26.1	35.7	26.1	0	0	1	0	2	1653.82	519.436	145245	787	799
Upper	Major antigen OS=Onchocerca volvulus GN=OVT1 PE=2 SV=2	ANT1_ONCVO	uniprot_sprot.fasta	237352	1	16	17	17	0.00285	0.0816	KIDEETKIR	R	I	0.997	55.2	36.6	17.2	0	0	1	0	2	1131.64	602.02	374017	537	545
Upper	Major antigen OS=Onchocerca volvulus GN=OVT1 PE=2 SV=2	ANT1_ONCVO	uniprot_sprot.fasta	237352	1	16	17	17	0.00285	0.0816	KLQTEIEK	R	V	0.988	45.2	36.6	11.3	0	1	0	0	2	988.567	641.663	444494	927	934
Upper	Major antigen OS=Onchocerca volvulus GN=OVT1 PE=2 SV=2	ANT1_ONCVO	uniprot_sprot.fasta	237352	1	16	17	17	0.00285	0.0816	LAESQNALR	R	K	0.997	64.6	35.6	43.3	0	1	0	0	2	1001.54	718.849	475203	370	378
Upper	Major antigen OS=Onchocerca volvulus GN=OVT1 PE=2 SV=2	ANT1_ONCVO	uniprot_sprot.fasta	237352	1	16	17	17	0.00285	0.0816	LKDQESESQQIR	K	L	0.997	52.5	35.7	38.2	0	1	1	0	2	1460.73	610.991	563397	1529	1540
Upper	Major antigen OS=Onchocerca volvulus GN=OVT1 PE=2 SV=2	ANT1_ONCVO	uniprot_sprot.fasta	237352	1	16	17	17	0.00285	0.0816	LQNDQLQSEIQR	R	L	0.997	77.4	36.2	64.2	0	1	0	0	2	1471.75	911.601	511134	173	184
Upper	Major antigen OS=Onchocerca volvulus GN=OVT1 PE=2 SV=2	ANT1_ONCVO	uniprot_sprot.fasta	237352	1	16	17	17	0.00285	0.0816	LQQDKNDLIGAK	R	Q	0.997	56.2	36.5	56.2	0	0	1	0	2	1342.73	761.824	508304	752	763
Upper	Major antigen OS=Onchocerca volvulus GN=OVT1 PE=2 SV=2	ANT1_ONCVO	uniprot_sprot.fasta	237352	1	16	17	17	0.00285	0.0816	NTLQNDLR	R	D	0.99	45.3	36.4	25.1	0	1	0	0	2	973.506	838.098	967105	1708	1715
Upper	Major antigen OS=Onchocerca volvulus GN=OVT1 PE=2 SV=2	ANT1_ONCVO	uniprot_sprot.fasta	237352	1	16	17	17	0.00285	0.0816	RIELLDEEKR	K	T	0.997	49.3	36.4	20.1	0	0	1	0	2	1300.72	867.516	498372	1748	1757
Upper	Major antigen OS=Onchocerca volvulus GN=OVT1 PE=2 SV=2	ANT1_ONCVO	uniprot_sprot.fasta	237352	1	16	17	17	0.00285	0.0816	SLEQEKASIDSAR	K	H	0.997	54	36.1	54	0	0	1	0	2	1433.72	776.157	465653	490	502
Upper	Keratin, type I cytoskeletal 17 OS=Homo sapiens GN=KRT17 PE=1 SV=2	K1C17_HUMAN	uniprot_sprot.fasta	48106.7	1	4	4	4	0.000671	0.183	ALEEANTELEVK	R	I	0.997	65.5	36.6	46.7	0	1	0	0	2	1345.68	943.101	389761	104	115
Upper	Keratin, type I cytoskeletal 17 OS=Homo sapiens GN=KRT17 PE=1 SV=2	K1C17_HUMAN	uniprot_sprot.fasta	48106.7	1	4	4	4	0.000671	0.183	ATMQNLNDR	K	L	0.997	51.3	31.9	51.3	0	1	0	0	2	1078.49	537.236	266968	86	94
Upper	Keratin, type I cytoskeletal 17 OS=Homo sapiens GN=KRT17 PE=1 SV=2	K1C17_HUMAN	uniprot_sprot.fasta	48106.7	1	4	4	4	0.000671	0.183	ILNEMRDQYEK	R	M	0.997	57.2	33.6	45.1	0	1	0	0	2	1454.69	699.341	185241	252	262
Upper	Keratin, type I cytoskeletal 17 OS=Homo sapiens GN=KRT17 PE=1 SV=2	K1C17_HUMAN	uniprot_sprot.fasta	48106.7	1	4	4	4	0.000671	0.183	LASYLDKVR	R	A	0.997	57.6	33.2	44.8	0	3	2	0	2	1064.61	901.325	2930720000000	95	103
Upper	Keratin, type I cytoskeletal 17 OS=Homo sapiens GN=KRT17 PE=1 SV=2	K1C17_HUMAN	uniprot_sprot.fasta	48106.7	1	4	4	4	0.000671	0.183	LEQEIATYR	R	R	0.986	42.4	36.6	21	0	1	0	0	2	1122.58	893.06	534760	377	385
Upper	Keratin, type I cytoskeletal 17 OS=Homo sapiens GN=KRT17 PE=1 SV=2	K1C17_HUMAN	uniprot_sprot.fasta	48106.7	1	4	4	4	0.000671	0.183	LSGGLGAGSCR	R	L	0.997	56.1	34.4	42.8	0	1	0	0	2	1034.5	725.83	894874	31	41
Upper	Keratin, type I cytoskeletal 17 OS=Homo sapiens GN=KRT17 PE=1 SV=2	K1C17_HUMAN	uniprot_sprot.fasta	48106.7	1	4	4	4	0.000671	0.183	QFTSSSSIK	R	G	0.997	41.4	32.8	29.4	0	1	0	0	2	984.5	726.243	265691	7	15
Upper	Keratin, type I cytoskeletal 17 OS=Homo sapiens GN=KRT17 PE=1 SV=2	K1C17_HUMAN	uniprot_sprot.fasta	48106.7	1	4	4	4	0.000671	0.183	VLDELTLAR	R	A	0.989	39	35.9	14.8	0	1	0	0	2	1029.59	1113.41	3951190	193	201
Upper	Keratinocyte proline-rich protein OS=Homo sapiens GN=KPRP PE=1 SV=1	KPRP_HUMAN	uniprot_sprot.fasta	64132.6	1	4	5	7	0.00117	0.0674	CPVEIPPIR	R	R	0.978	26.4	35.4	26.4	0	1	0	0	2	1080.59	1058.4	1235520	343	351
Upper	Keratinocyte proline-rich protein OS=Homo sapiens GN=KPRP PE=1 SV=1	KPRP_HUMAN	uniprot_sprot.fasta	64132.6	1	4	5	7	0.00117	0.0674	GRPAVCQPQGR	R	F	0.997	53.7	35.4	53.7	0	1	2	0	2	1225.62	554.958	2222780	167	177
Upper	Keratinocyte proline-rich protein OS=Homo sapiens GN=KPRP PE=1 SV=1	KPRP_HUMAN	uniprot_sprot.fasta	64132.6	1	4	5	7	0.00117	0.0674	IEISSPCCPR	R	Q	0.997	47.3	31.2	47.3	0	2	0	0	2	1218.56	888.901	569869	327	336
Upper	Keratinocyte proline-rich protein OS=Homo sapiens GN=KPRP PE=1 SV=1	KPRP_HUMAN	uniprot_sprot.fasta	64132.6	1	4	5	7	0.00117	0.0674	RSEPIYNSR	R	C	0.997	57.5	36.2	40.1	0	1	0	0	2	1121.57	625.585	1095870	300	308
Upper	Tropomyosin OS=Anisakis simplex PE=1 SV=1	TPM_ANISI	uniprot_sprot.fasta	33203.1	1	3	3	3	0.000503	0.0845	ANTVESQLK	R	E	0.974	33.2	37.8	20.7	0	1	0	0	2	989.526	740.624	281846	141	149
Upper	Tropomyosin OS=Anisakis simplex PE=1 SV=1	TPM_ANISI	uniprot_sprot.fasta	33203.1	1	3	3	3	0.000503	0.0845	KVQEAEAEVAALNR	K	R	0.977	26.5	36.5	26.5	0	0	1	0	2	1527.81	906.093	117734	77	90
Upper	Tropomyosin OS=Anisakis simplex PE=1 SV=1	TPM_ANISI	uniprot_sprot.fasta	33203.1	1	3	3	3	0.000503	0.0845	KVQEAEAEVAALNRR	K	M	0.997	39.5	35.8	28.6	0	0	1	0	2	1683.91	867.368	655646	77	91
Upper	Alpha-S1-casein OS=Bos taurus GN=CSN1S1 PE=1 SV=2	CASA1_BOVIN,CASA1_BUBBU	uniprot_sprot.fasta	24529.4	1	2	2	2	0.000335	0.103	FFVAPFPEVFGK	R	E	0.997	35.3	35.4	35.3	0	1	0	0	2	1384.73	1509	1249640	38	49
Upper	Alpha-S1-casein OS=Bos taurus GN=CSN1S1 PE=1 SV=2	CASA1_BOVIN,CASA1_BUBBU	uniprot_sprot.fasta	24529.4	1	2	2	2	0.000335	0.103	YLGYLEQLLR	R	L	0.997	61.2	34.2	40.8	0	1	0	0	2	1267.7	1463.46	1021480	106	115
Upper	Skin-specific protein 32 OS=Homo sapiens GN=XP32 PE=1 SV=1	XP32_HUMAN	uniprot_sprot.fasta	26235.7	1	2	2	2	0.000335	0.08	TFGVSPLR	R	R	0.99	43.1	37.6	32.6	0	1	0	0	2	876.494	1018.11	4565640	177	184
Upper	Skin-specific protein 32 OS=Homo sapiens GN=XP32 PE=1 SV=1	XP32_HUMAN	uniprot_sprot.fasta	26235.7	1	2	2	2	0.000335	0.08	YQVPCQTQTYVK	K	C	0.983	25.4	34	25.4	0	1	0	0	2	1514.73	916.157	410307	58	69
Upper	Small proline-rich protein 2A OS=Homo sapiens GN=SPRR2A PE=2 SV=1	SPR2A_HUMAN,SPR2B_HUMAN,SPR2D_HUMAN,SPR2E_HUMAN,SPR2G_HUMAN	uniprot_sprot.fasta	8157.1	1	2	2	4	0.000671	0.306	CPEPCPPPK	K	C	0.997	55.3	29.2	55.3	0	3	0	0	2	1081.48	635.052	1129880	23	31
Upper	Small proline-rich protein 2A OS=Homo sapiens GN=SPRR2A PE=2 SV=1	SPR2A_HUMAN,SPR2B_HUMAN,SPR2D_HUMAN,SPR2E_HUMAN,SPR2G_HUMAN	uniprot_sprot.fasta	8157.1	1	2	2	4	0.000671	0.306	QPCQPPPVCPTPK	K	C	0.989	30.9	34.5	30.9	0	1	0	0	2	1505.72	778.735	308723	10	22
Lower	Succinyl-CoA ligase [ADP-forming] subunit beta, mitochondrial OS=Bos taurus GN=SUCLA2 PE=2 SV=1	SUCB1_BOVIN,SUCB1_PIG	uniprot_sprot.fasta	50131	1	5	5	6	0.000838	0.104	AQVLAGGR	K	G	0.99	40.7	29.9	17.1	0	1	0	0	2	771.447	645.406	1973140	99	106
Lower	Succinyl-CoA ligase [ADP-forming] subunit beta, mitochondrial OS=Bos taurus GN=SUCLA2 PE=2 SV=1	SUCB1_BOVIN,SUCB1_PIG	uniprot_sprot.fasta	50131	1	5	5	6	0.000838	0.104	AVSSQMIGK	K	K	0.997	45.8	36.4	29.5	0	2	0	0	2	936.482	595.654	668579	130	138
Lower	Succinyl-CoA ligase [ADP-forming] subunit beta, mitochondrial OS=Bos taurus GN=SUCLA2 PE=2 SV=1	SUCB1_BOVIN,SUCB1_PIG	uniprot_sprot.fasta	50131	1	5	5	6	0.000838	0.104	ICNQVLVCER	R	R	0.997	63.6	35.2	50.2	0	1	0	0	2	1290.63	916.772	429593	151	160
Lower	Succinyl-CoA ligase [ADP-forming] subunit beta, mitochondrial OS=Bos taurus GN=SUCLA2 PE=2 SV=1	SUCB1_BOVIN,SUCB1_PIG	uniprot_sprot.fasta	50131	1	5	5	6	0.000838	0.104	ILACDDLDEAAK	K	M	0.997	76.3	33.9	76.3	0	1	0	0	2	1333.63	971.149	247342	427	438
Lower	Succinyl-CoA ligase [ADP-forming] subunit beta, mitochondrial OS=Bos taurus GN=SUCLA2 PE=2 SV=1	SUCB1_BOVIN,SUCB1_PIG	uniprot_sprot.fasta	50131	1	5	5	6	0.000838	0.104	IVFSPEEAK	K	A	0.997	29.7	36.9	29.7	0	1	0	0	2	1019.54	971.412	730641	121	129
Lower	Desmoplakin OS=Homo sapiens GN=DSP PE=1 SV=3	DESP_HUMAN	uniprot_sprot.fasta	331781	1	8	8	8	0.00112	0.0275	AESGPDLR	R	Y	0.99	41.6	29.9	27.2	0	1	0	0	2	844.416	687.499	162759	20	27
Lower	Desmoplakin OS=Homo sapiens GN=DSP PE=1 SV=3	DESP_HUMAN	uniprot_sprot.fasta	331781	1	8	8	8	0.00112	0.0275	ETQSQLETER	R	S	0.997	62.8	33.6	62.8	0	1	0	0	2	1220.58	685.875	350320	1923	1932
Lower	Desmoplakin OS=Homo sapiens GN=DSP PE=1 SV=3	DESP_HUMAN	uniprot_sprot.fasta	331781	1	8	8	8	0.00112	0.0275	LLQLQEQMR	R	A	0.96	32.7	37.4	17.8	0	1	0	0	2	1174.63	938.784	337322	142	150
Lower	Desmoplakin OS=Homo sapiens GN=DSP PE=1 SV=3	DESP_HUMAN	uniprot_sprot.fasta	331781	1	8	8	8	0.00112	0.0275	NQCTQVVQER	K	E	0.997	47.9	33	47.9	0	1	0	0	2	1261.6	685.726	186267	1803	1812
Lower	Desmoplakin OS=Homo sapiens GN=DSP PE=1 SV=3	DESP_HUMAN	uniprot_sprot.fasta	331781	1	8	8	8	0.00112	0.0275	QLQNIIQATSR	R	E	0.997	45.4	36.9	45.4	0	1	0	0	2	1271.71	1032.55	475252	271	281
Lower	Desmoplakin OS=Homo sapiens GN=DSP PE=1 SV=3	DESP_HUMAN	uniprot_sprot.fasta	331781	1	8	8	8	0.00112	0.0275	QMGQPCDAYQKR	R	L	0.997	46.2	28.9	46.2	0	0	1	0	2	1497.66	598.204	249125	130	141
Lower	Desmoplakin OS=Homo sapiens GN=DSP PE=1 SV=3	DESP_HUMAN	uniprot_sprot.fasta	331781	1	8	8	8	0.00112	0.0275	RVEEDIQQQK	R	A	0.997	50.5	35.6	21	0	1	0	0	2	1272.65	591.027	78417.4	1425	1434
Lower	Desmoplakin OS=Homo sapiens GN=DSP PE=1 SV=3	DESP_HUMAN	uniprot_sprot.fasta	331781	1	8	8	8	0.00112	0.0275	VLLQEEGTR	R	K	0.997	58.1	36.1	43.5	0	1	0	0	2	1044.57	856.848	804809	1176	1184
Lower	Keratin, type II cytoskeletal 6A OS=Homo sapiens GN=KRT6A PE=1 SV=3	K2C6A_HUMAN	uniprot_sprot.fasta	60046.4	1	8	9	9	0.00126	0.312	AIGGGLSSVGGGSSTIK	R	Y	0.997	91	36.7	79.8	0	1	0	0	2	1447.78	963.232	755913	534	550
Lower	Keratin, type II cytoskeletal 6A OS=Homo sapiens GN=KRT6A PE=1 SV=3	K2C6A_HUMAN	uniprot_sprot.fasta	60046.4	1	8	9	9	0.00126	0.312	AQYEEIAQR	K	S	0.997	42.1	35.4	29.1	0	1	0	0	2	1107.54	812.557	8896150	339	347
Lower	Keratin, type II cytoskeletal 6A OS=Homo sapiens GN=KRT6A PE=1 SV=3	K2C6A_HUMAN	uniprot_sprot.fasta	60046.4	1	8	9	9	0.00126	0.312	ASTSTTIR	M	S	0.99	39.2	35.9	27	0	1	0	0	1	836.447	777.634	1434980	2	9
Lower	Keratin, type II cytoskeletal 6A OS=Homo sapiens GN=KRT6A PE=1 SV=3	K2C6A_HUMAN	uniprot_sprot.fasta	60046.4	1	8	9	9	0.00126	0.312	FASFIDKVR	K	F	0.997	64.4	34.1	50.3	0	1	1	0	2	1082.6	1039.51	1723270000000	174	182
Lower	Keratin, type II cytoskeletal 6A OS=Homo sapiens GN=KRT6A PE=1 SV=3	K2C6A_HUMAN	uniprot_sprot.fasta	60046.4	1	8	9	9	0.00126	0.312	GRLDSELR	R	G	0.99	46.5	37.1	12.7	0	1	0	0	2	945.511	748.49	6972300	233	240
Lower	Keratin, type II cytoskeletal 6A OS=Homo sapiens GN=KRT6A PE=1 SV=3	K2C6A_HUMAN	uniprot_sprot.fasta	60046.4	1	8	9	9	0.00126	0.312	GSGGLGGACGGAGFGSR	R	S	0.959	26.4	30.3	26.4	0	1	0	0	2	1424.63	896.555	917314	43	59
Lower	Keratin, type II cytoskeletal 6A OS=Homo sapiens GN=KRT6A PE=1 SV=3	K2C6A_HUMAN	uniprot_sprot.fasta	60046.4	1	8	9	9	0.00126	0.312	ISIGGGSCAISGGYGSR	R	A	0.997	107	34	107	0	1	0	0	2	1598.76	1004.49	658436	70	86
Lower	Keratin, type II cytoskeletal 6A OS=Homo sapiens GN=KRT6A PE=1 SV=3	K2C6A_HUMAN	uniprot_sprot.fasta	60046.4	1	8	9	9	0.00126	0.312	KLLEGEECR	R	L	0.997	56.2	35.6	43.2	0	1	0	0	2	1133.56	687.904	2221950	467	475
Lower	Keratin, type II cytoskeletal 6A OS=Homo sapiens GN=KRT6A PE=1 SV=3	K2C6A_HUMAN	uniprot_sprot.fasta	60046.4	1	8	9	9	0.00126	0.312	LLEGEECR	K	L	0.99	45.9	31.8	27.8	0	2	0	0	2	1005.47	752.833	3878830	468	475
Lower	Keratin, type II cytoskeletal 6A OS=Homo sapiens GN=KRT6A PE=1 SV=3	K2C6A_HUMAN	uniprot_sprot.fasta	60046.4	1	8	9	9	0.00126	0.312	NKYEDEINK	K	R	0.991	32.8	34.6	22.3	0	1	0	0	2	1152.55	694.697	491509	251	259
Lower	Keratin, type II cytoskeletal 6A OS=Homo sapiens GN=KRT6A PE=1 SV=3	K2C6A_HUMAN	uniprot_sprot.fasta	60046.4	1	8	9	9	0.00126	0.312	NKYEDEINKR	K	T	0.997	50.1	35.7	33.8	0	1	1	1	2	1308.65	687.96	3438130000000	251	260
Lower	Keratin, type II cytoskeletal 6A OS=Homo sapiens GN=KRT6A PE=1 SV=3	K2C6A_HUMAN	uniprot_sprot.fasta	60046.4	1	8	9	9	0.00126	0.312	NLDLDSIIAEVK	R	A	0.997	53.9	36.8	41	0	1	0	0	2	1329.73	1467.12	353964	327	338
Lower	Keratin, type II cytoskeletal 6A OS=Homo sapiens GN=KRT6A PE=1 SV=3	K2C6A_HUMAN	uniprot_sprot.fasta	60046.4	1	8	9	9	0.00126	0.312	QLDSIVGER	R	G	0.997	56.8	36	44.5	0	1	0	0	2	1016.54	942.015	4262350	224	232
Lower	Keratin, type II cytoskeletal 6A OS=Homo sapiens GN=KRT6A PE=1 SV=3	K2C6A_HUMAN	uniprot_sprot.fasta	60046.4	1	8	9	9	0.00126	0.312	SGFSSVSVSR	R	S	0.997	46.2	33.7	46.2	0	1	0	0	2	1012.51	882.894	2542750	31	40
Lower	Keratin, type II cytoskeletal 6A OS=Homo sapiens GN=KRT6A PE=1 SV=3	K2C6A_HUMAN	uniprot_sprot.fasta	60046.4	1	8	9	9	0.00126	0.312	SLYGLGGSK	R	R	0.95	33.3	33.3	17.2	0	1	0	0	2	881.473	961.503	2650060	60	68
Lower	Keratin, type II cytoskeletal 6A OS=Homo sapiens GN=KRT6A PE=1 SV=3	K2C6A_HUMAN	uniprot_sprot.fasta	60046.4	1	8	9	9	0.00126	0.312	TAAENEFVTLKK	R	D	0.997	71.1	36.2	71.1	0	1	1	0	2	1350.73	920.561	1353650	261	272
Lower	Keratin, type II cytoskeletal 6A OS=Homo sapiens GN=KRT6A PE=1 SV=3	K2C6A_HUMAN	uniprot_sprot.fasta	60046.4	1	8	9	9	0.00126	0.312	WTLLQEQGTK	K	T	0.997	50.3	37.1	39.9	0	1	0	0	2	1203.64	1123.82	1344790	195	204
Lower	Keratin, type II cytoskeletal 6A OS=Homo sapiens GN=KRT6A PE=1 SV=3	K2C6A_HUMAN	uniprot_sprot.fasta	60046.4	1	8	9	9	0.00126	0.312	YEDEINKR	K	T	0.99	53.8	34	30.4	0	1	0	0	2	1066.52	608.933	724336	253	260
Lower	Keratin, type II cytoskeletal 6A OS=Homo sapiens GN=KRT6A PE=1 SV=3	K2C6A_HUMAN	uniprot_sprot.fasta	60046.4	1	8	9	9	0.00126	0.312	YEELQVTAGR	K	H	0.997	65	36.1	49	0	1	0	0	2	1165.58	922.139	835189	360	369
Lower	Keratin, type I cytoskeletal 10 OS=Homo sapiens GN=KRT10 PE=1 SV=6	K1C10_HUMAN	uniprot_sprot.fasta	58828.8	1	22	29	38	0.0053	0.298	ALEESNYELEGK	R	I	0.997	92.6	33.2	75.8	0	4	0	0	2	1381.65	933.113	5222600	166	177
Lower	Keratin, type I cytoskeletal 10 OS=Homo sapiens GN=KRT10 PE=1 SV=6	K1C10_HUMAN	uniprot_sprot.fasta	58828.8	1	22	29	38	0.0053	0.298	ALEESNYELEGKIK	R	E	0.997	56.9	36.9	56.9	0	0	1	0	2	1622.83	948.878	574581	166	179
Lower	Keratin, type I cytoskeletal 10 OS=Homo sapiens GN=KRT10 PE=1 SV=6	K1C10_HUMAN	uniprot_sprot.fasta	58828.8	1	22	29	38	0.0053	0.298	DAEAWFNEK	K	S	0.997	43.5	29.4	31.9	0	1	0	0	2	1109.49	1140.79	4256030	335	343
Lower	Keratin, type I cytoskeletal 10 OS=Homo sapiens GN=KRT10 PE=1 SV=6	K1C10_HUMAN	uniprot_sprot.fasta	58828.8	1	22	29	38	0.0053	0.298	DAEAWFNEKSK	K	E	0.997	54.5	32.4	54.5	0	1	0	0	2	1324.62	1009.68	903426	335	345
Lower	Keratin, type I cytoskeletal 10 OS=Homo sapiens GN=KRT10 PE=1 SV=6	K1C10_HUMAN	uniprot_sprot.fasta	58828.8	1	22	29	38	0.0053	0.298	GSLGGGFSSGGFSGGSFSR	K	G	0.997	111	30.6	0	0	1	0	0	2	1707.77	1149.2	2321110	41	59
Lower	Keratin, type I cytoskeletal 10 OS=Homo sapiens GN=KRT10 PE=1 SV=6	K1C10_HUMAN	uniprot_sprot.fasta	58828.8	1	22	29	38	0.0053	0.298	IRLENEIQTYR	K	S	0.997	70.1	36.9	49.6	0	1	1	0	2	1434.77	974.874	7758460	440	450
Lower	Keratin, type I cytoskeletal 10 OS=Homo sapiens GN=KRT10 PE=1 SV=6	K1C10_HUMAN	uniprot_sprot.fasta	58828.8	1	22	29	38	0.0053	0.298	KNHEEEMKDLR	K	N	0.997	36.7	33.2	36.7	0	0	1	0	2	1444.69	441.038	104842	285	295
Lower	Keratin, type I cytoskeletal 10 OS=Homo sapiens GN=KRT10 PE=1 SV=6	K1C10_HUMAN	uniprot_sprot.fasta	58828.8	1	22	29	38	0.0053	0.298	LASYLDKVR	R	A	0.997	57.8	33.2	45.2	0	2	1	0	2	1064.61	908.474	2760720000000	157	165
Lower	Keratin, type I cytoskeletal 10 OS=Homo sapiens GN=KRT10 PE=1 SV=6	K1C10_HUMAN	uniprot_sprot.fasta	58828.8	1	22	29	38	0.0053	0.298	LENEIQTYR	R	S	0.997	70.3	35.7	38.7	0	1	0	0	2	1165.58	887.736	6706570	442	450
Lower	Keratin, type I cytoskeletal 10 OS=Homo sapiens GN=KRT10 PE=1 SV=6	K1C10_HUMAN	uniprot_sprot.fasta	58828.8	1	22	29	38	0.0053	0.298	LKYENEVALR	R	Q	0.997	55	36	32.5	0	1	1	0	2	1234.68	896.192	2965770000000	236	245
Lower	Keratin, type I cytoskeletal 10 OS=Homo sapiens GN=KRT10 PE=1 SV=6	K1C10_HUMAN	uniprot_sprot.fasta	58828.8	1	22	29	38	0.0053	0.298	NHEEEMKDLR	K	N	0.997	48.8	30.7	36.4	0	1	2	0	2	1300.6	487.377	9134740	286	295
Lower	Keratin, type I cytoskeletal 10 OS=Homo sapiens GN=KRT10 PE=1 SV=6	K1C10_HUMAN	uniprot_sprot.fasta	58828.8	1	22	29	38	0.0053	0.298	QSLEASLAETEGR	K	Y	0.997	101	35.1	101	0	1	0	0	2	1390.68	1049.9	957391	387	399
Lower	Keratin, type I cytoskeletal 10 OS=Homo sapiens GN=KRT10 PE=1 SV=6	K1C10_HUMAN	uniprot_sprot.fasta	58828.8	1	22	29	38	0.0053	0.298	QSVEADINGLR	R	R	0.997	59	35.1	59	0	2	0	0	2	1201.62	994.943	2084540	246	256
Lower	Keratin, type I cytoskeletal 10 OS=Homo sapiens GN=KRT10 PE=1 SV=6	K1C10_HUMAN	uniprot_sprot.fasta	58828.8	1	22	29	38	0.0053	0.298	QSVEADINGLRR	R	V	0.995	29.5	36.2	29.5	0	0	1	0	2	1357.72	952.654	1028480000000	246	257
Lower	Keratin, type I cytoskeletal 10 OS=Homo sapiens GN=KRT10 PE=1 SV=6	K1C10_HUMAN	uniprot_sprot.fasta	58828.8	1	22	29	38	0.0053	0.298	RVLDELTLTK	R	A	0.997	44.5	35.7	14.9	0	1	0	0	2	1187.7	1026.84	883339	257	266
Lower	Keratin, type I cytoskeletal 10 OS=Homo sapiens GN=KRT10 PE=1 SV=6	K1C10_HUMAN	uniprot_sprot.fasta	58828.8	1	22	29	38	0.0053	0.298	SGGGGGGGGCGGGGGVSSLR	R	I	0.997	109	28.9	109	0	1	0	0	2	1549.68	737.683	5394390	16	35
Lower	Keratin, type I cytoskeletal 10 OS=Homo sapiens GN=KRT10 PE=1 SV=6	K1C10_HUMAN	uniprot_sprot.fasta	58828.8	1	22	29	38	0.0053	0.298	SLLEGEGSSGGGGR	R	G	0.997	65.2	33.5	42.7	0	2	0	0	2	1262.6	836.854	2206720	451	464
Lower	Keratin, type I cytoskeletal 10 OS=Homo sapiens GN=KRT10 PE=1 SV=6	K1C10_HUMAN	uniprot_sprot.fasta	58828.8	1	22	29	38	0.0053	0.298	SQYEQLAEQNR	R	K	0.997	66.4	33.2	66.4	0	1	0	0	2	1365.64	839.64	1886850	323	333
Lower	Keratin, type I cytoskeletal 10 OS=Homo sapiens GN=KRT10 PE=1 SV=6	K1C10_HUMAN	uniprot_sprot.fasta	58828.8	1	22	29	38	0.0053	0.298	SQYEQLAEQNRK	R	D	0.997	60.4	35.2	60.4	0	1	2	0	2	1493.73	751.441	10213100000000	323	334
Lower	Keratin, type I cytoskeletal 10 OS=Homo sapiens GN=KRT10 PE=1 SV=6	K1C10_HUMAN	uniprot_sprot.fasta	58828.8	1	22	29	38	0.0053	0.298	VLDELTLTK	R	A	0.997	47.6	35.6	34.2	0	1	0	0	2	1031.6	1095.31	4308370	258	266
Lower	Keratin, type I cytoskeletal 10 OS=Homo sapiens GN=KRT10 PE=1 SV=6	K1C10_HUMAN	uniprot_sprot.fasta	58828.8	1	22	29	38	0.0053	0.298	VTMQNLNDR	K	L	0.997	75.8	34.3	61.9	0	4	0	0	2	1106.53	720.293	2360790000000	148	156
Lower	Keratin, type I cytoskeletal 10 OS=Homo sapiens GN=KRT10 PE=1 SV=6	K1C10_HUMAN	uniprot_sprot.fasta	58828.8	1	22	29	38	0.0053	0.298	YENEVALR	K	Q	0.99	49.6	36	31.3	0	1	0	0	2	993.5	859.779	3612450	238	245
Lower	Protein S100-A8 OS=Homo sapiens GN=S100A8 PE=1 SV=1	S10A8_HUMAN	uniprot_sprot.fasta	10835	1	2	2	2	0.000279	0.204	GNFHAVYR	K	D	0.99	29.9	35	29.9	0	1	0	0	2	963.479	744.49	2488250	24	31
Lower	Protein S100-A8 OS=Homo sapiens GN=S100A8 PE=1 SV=1	S10A8_HUMAN	uniprot_sprot.fasta	10835	1	2	2	2	0.000279	0.204	LLETECPQYIR	K	K	0.997	67.4	36	53.8	0	1	0	0	2	1421.71	1025.9	875269	37	47
Lower	Keratin, type II cytoskeletal 2 epidermal OS=Homo sapiens GN=KRT2 PE=1 SV=2	K22E_HUMAN	uniprot_sprot.fasta	65433.9	1	27	31	35	0.00489	0.468	AAFGGSGGR	K	G	0.997	43.7	31.4	32.3	0	1	0	0	2	779.38	602.303	4984190	516	524
Lower	Keratin, type II cytoskeletal 2 epidermal OS=Homo sapiens GN=KRT2 PE=1 SV=2	K22E_HUMAN	uniprot_sprot.fasta	65433.9	1	27	31	35	0.00489	0.468	AQYEEIAQR	K	S	0.997	42.1	35.4	29.1	0	1	0	0	2	1107.54	812.557	8896150	354	362
Lower	Keratin, type II cytoskeletal 2 epidermal OS=Homo sapiens GN=KRT2 PE=1 SV=2	K22E_HUMAN	uniprot_sprot.fasta	65433.9	1	27	31	35	0.00489	0.468	DVDNAYMIK	K	V	0.997	38.1	32.8	38.1	0	1	0	0	2	1084.5	903.763	798955	288	296
Lower	Keratin, type II cytoskeletal 2 epidermal OS=Homo sapiens GN=KRT2 PE=1 SV=2	K22E_HUMAN	uniprot_sprot.fasta	65433.9	1	27	31	35	0.00489	0.468	DYQELMNVK	R	L	0.997	37	33	37	0	1	0	0	2	1155.54	907.736	861884	462	470
Lower	Keratin, type II cytoskeletal 2 epidermal OS=Homo sapiens GN=KRT2 PE=1 SV=2	K22E_HUMAN	uniprot_sprot.fasta	65433.9	1	27	31	35	0.00489	0.468	FASFIDKVR	K	F	0.997	64.4	34.1	50.3	0	1	1	0	2	1082.6	1039.51	1723270000000	189	197
Lower	Keratin, type II cytoskeletal 2 epidermal OS=Homo sapiens GN=KRT2 PE=1 SV=2	K22E_HUMAN	uniprot_sprot.fasta	65433.9	1	27	31	35	0.00489	0.468	FLEQQNQVLQTK	R	W	0.997	72.4	37.3	60.9	0	2	0	0	2	1475.79	967.994	1528210000000	198	209
Lower	Keratin, type II cytoskeletal 2 epidermal OS=Homo sapiens GN=KRT2 PE=1 SV=2	K22E_HUMAN	uniprot_sprot.fasta	65433.9	1	27	31	35	0.00489	0.468	GFSSGSAVVSGGSR	R	R	0.997	84.6	34.5	69.4	0	1	0	0	2	1254.61	827.702	1784920000000	21	34
Lower	Keratin, type II cytoskeletal 2 epidermal OS=Homo sapiens GN=KRT2 PE=1 SV=2	K22E_HUMAN	uniprot_sprot.fasta	65433.9	1	27	31	35	0.00489	0.468	GGSGGGGSISGGGYGSGGGSGGR	R	Y	0.997	101	27.4	75	0	1	0	0	2	1741.75	688.592	573387	550	572
Lower	Keratin, type II cytoskeletal 2 epidermal OS=Homo sapiens GN=KRT2 PE=1 SV=2	K22E_HUMAN	uniprot_sprot.fasta	65433.9	1	27	31	35	0.00489	0.468	GGSISGGGYGSGGGK	K	H	0.997	70.1	32	70.1	0	2	0	0	2	1197.55	652.858	1241300	581	595
Lower	Keratin, type II cytoskeletal 2 epidermal OS=Homo sapiens GN=KRT2 PE=1 SV=2	K22E_HUMAN	uniprot_sprot.fasta	65433.9	1	27	31	35	0.00489	0.468	GGSSSGGGYGSGGGGSSSVK	R	G	0.997	95.8	27.4	95.8	0	1	0	0	2	1588.68	569.197	376857	604	623
Lower	Keratin, type II cytoskeletal 2 epidermal OS=Homo sapiens GN=KRT2 PE=1 SV=2	K22E_HUMAN	uniprot_sprot.fasta	65433.9	1	27	31	35	0.00489	0.468	GSSSGGGYSSGSSSYGSGGR	R	Q	0.997	120	25	120	0	1	0	0	2	1740.71	663.811	711879	525	544
Lower	Keratin, type II cytoskeletal 2 epidermal OS=Homo sapiens GN=KRT2 PE=1 SV=2	K22E_HUMAN	uniprot_sprot.fasta	65433.9	1	27	31	35	0.00489	0.468	HGGGGGGFGGGGFGSR	R	S	0.997	73.8	28.5	73.8	0	1	1	0	2	1320.58	820.405	4292830	46	61
Lower	Keratin, type II cytoskeletal 2 epidermal OS=Homo sapiens GN=KRT2 PE=1 SV=2	K22E_HUMAN	uniprot_sprot.fasta	65433.9	1	27	31	35	0.00489	0.468	KLLEGEECR	R	M	0.997	56.2	35.6	43.2	0	1	0	0	2	1133.56	687.904	2221950	482	490
Lower	Keratin, type II cytoskeletal 2 epidermal OS=Homo sapiens GN=KRT2 PE=1 SV=2	K22E_HUMAN	uniprot_sprot.fasta	65433.9	1	27	31	35	0.00489	0.468	KYEDEINKR	K	T	0.997	68.7	35.9	46.4	0	1	2	0	2	1194.61	592.139	3886250	267	275
Lower	Keratin, type II cytoskeletal 2 epidermal OS=Homo sapiens GN=KRT2 PE=1 SV=2	K22E_HUMAN	uniprot_sprot.fasta	65433.9	1	27	31	35	0.00489	0.468	LLEGEECR	K	M	0.99	45.9	31.8	27.8	0	2	0	0	2	1005.47	752.833	3878830	483	490
Lower	Keratin, type II cytoskeletal 2 epidermal OS=Homo sapiens GN=KRT2 PE=1 SV=2	K22E_HUMAN	uniprot_sprot.fasta	65433.9	1	27	31	35	0.00489	0.468	LQGEIAHVK	R	K	0.997	48	33.3	48	0	1	0	0	2	994.568	696.782	3417200	406	414
Lower	Keratin, type II cytoskeletal 2 epidermal OS=Homo sapiens GN=KRT2 PE=1 SV=2	K22E_HUMAN	uniprot_sprot.fasta	65433.9	1	27	31	35	0.00489	0.468	LQGEIAHVKK	R	Q	0.997	46.6	31.8	46.6	0	1	0	0	2	1122.66	585.881	561859	406	415
Lower	Keratin, type II cytoskeletal 2 epidermal OS=Homo sapiens GN=KRT2 PE=1 SV=2	K22E_HUMAN	uniprot_sprot.fasta	65433.9	1	27	31	35	0.00489	0.468	NLDLDSIIAEVK	R	A	0.997	53.9	36.8	41	0	1	0	0	2	1329.73	1467.12	353964	342	353
Lower	Keratin, type II cytoskeletal 2 epidermal OS=Homo sapiens GN=KRT2 PE=1 SV=2	K22E_HUMAN	uniprot_sprot.fasta	65433.9	1	27	31	35	0.00489	0.468	NVQDAIADAEQR	K	G	0.997	73.7	34	73.7	0	1	0	0	2	1329.64	995.255	1464820	419	430
Lower	Keratin, type II cytoskeletal 2 epidermal OS=Homo sapiens GN=KRT2 PE=1 SV=2	K22E_HUMAN	uniprot_sprot.fasta	65433.9	1	27	31	35	0.00489	0.468	RSTSSFSCLSR	R	H	0.997	41.5	32.9	41.5	0	0	1	0	2	1287.61	807.086	3280780	35	45
Lower	Keratin, type II cytoskeletal 2 epidermal OS=Homo sapiens GN=KRT2 PE=1 SV=2	K22E_HUMAN	uniprot_sprot.fasta	65433.9	1	27	31	35	0.00489	0.468	SKEEAEALYHSK	R	Y	0.997	37.1	34.8	24.7	0	1	0	0	2	1391.68	678.515	63122	363	374
Lower	Keratin, type II cytoskeletal 2 epidermal OS=Homo sapiens GN=KRT2 PE=1 SV=2	K22E_HUMAN	uniprot_sprot.fasta	65433.9	1	27	31	35	0.00489	0.468	SLVGLGGTK	R	S	0.997	53.6	36.4	18.5	0	2	0	0	2	831.494	929.58	5336730	62	70
Lower	Keratin, type II cytoskeletal 2 epidermal OS=Homo sapiens GN=KRT2 PE=1 SV=2	K22E_HUMAN	uniprot_sprot.fasta	65433.9	1	27	31	35	0.00489	0.468	STSSFSCLSR	R	H	0.997	31.5	30.5	31.5	0	1	0	0	2	1131.51	902.377	3357170	36	45
Lower	Keratin, type II cytoskeletal 2 epidermal OS=Homo sapiens GN=KRT2 PE=1 SV=2	K22E_HUMAN	uniprot_sprot.fasta	65433.9	1	27	31	35	0.00489	0.468	TAAENDFVTLK	R	K	0.997	77.3	36	77.3	0	1	0	0	2	1208.62	1045.9	1117670	276	286
Lower	Keratin, type II cytoskeletal 2 epidermal OS=Homo sapiens GN=KRT2 PE=1 SV=2	K22E_HUMAN	uniprot_sprot.fasta	65433.9	1	27	31	35	0.00489	0.468	TAAENDFVTLKK	R	D	0.997	65.9	36.4	65.9	0	1	1	0	2	1336.71	908.537	9859390	276	287
Lower	Keratin, type II cytoskeletal 2 epidermal OS=Homo sapiens GN=KRT2 PE=1 SV=2	K22E_HUMAN	uniprot_sprot.fasta	65433.9	1	27	31	35	0.00489	0.468	TSQNSELNNMQDLVEDYKK	R	K	0.997	64.1	31.8	64.1	0	0	1	0	2	2272.04	927.881	704150	248	266
Lower	Keratin, type II cytoskeletal 2 epidermal OS=Homo sapiens GN=KRT2 PE=1 SV=2	K22E_HUMAN	uniprot_sprot.fasta	65433.9	1	27	31	35	0.00489	0.468	VDPEIQNVK	K	A	0.997	37.4	32.8	37.4	0	1	0	0	2	1041.56	820.318	3184910	167	175
Lower	Keratin, type II cytoskeletal 2 epidermal OS=Homo sapiens GN=KRT2 PE=1 SV=2	K22E_HUMAN	uniprot_sprot.fasta	65433.9	1	27	31	35	0.00489	0.468	YEDEINKR	K	T	0.99	53.8	34	30.4	0	1	0	0	2	1066.52	608.933	724336	268	275
Lower	Keratin, type II cytoskeletal 2 epidermal OS=Homo sapiens GN=KRT2 PE=1 SV=2	K22E_HUMAN	uniprot_sprot.fasta	65433.9	1	27	31	35	0.00489	0.468	YEELQVTVGR	K	H	0.997	57.7	36.7	32.2	0	1	0	0	2	1193.62	1011.67	510666	375	384
Lower	Citrate synthase, mitochondrial OS=Sus scrofa GN=CS PE=1 SV=2	CISY_PIG	uniprot_sprot.fasta	51630.9	1	6	7	8	0.00112	0.116	EGSSIGAIDSK	R	L	0.997	65.3	36	51.2	0	1	0	0	2	1063.53	798.596	1386290	223	233
Lower	Citrate synthase, mitochondrial OS=Sus scrofa GN=CS PE=1 SV=2	CISY_PIG	uniprot_sprot.fasta	51630.9	1	6	7	8	0.00112	0.116	EVGKDVSDEK	K	L	0.952	33.4	34.7	18.8	0	1	0	0	2	1105.54	509.961	177157	318	327
Lower	Citrate synthase, mitochondrial OS=Sus scrofa GN=CS PE=1 SV=2	CISY_PIG	uniprot_sprot.fasta	51630.9	1	6	7	8	0.00112	0.116	EVGKDVSDEKLR	K	D	0.997	41.3	36.9	41.3	0	0	1	0	2	1374.72	664.975	1321630	318	329
Lower	Citrate synthase, mitochondrial OS=Sus scrofa GN=CS PE=1 SV=2	CISY_PIG	uniprot_sprot.fasta	51630.9	1	6	7	8	0.00112	0.116	GYSIPECQK	R	M	0.988	28	32	28	0	1	0	0	2	1081.5	848.693	1200000	95	103
Lower	Citrate synthase, mitochondrial OS=Sus scrofa GN=CS PE=1 SV=2	CISY_PIG	uniprot_sprot.fasta	51630.9	1	6	7	8	0.00112	0.116	IVPNVLLEQGK	K	A	0.997	49.2	30.4	32.8	0	2	0	0	2	1209.72	1130.32	1963040	383	393
Lower	Citrate synthase, mitochondrial OS=Sus scrofa GN=CS PE=1 SV=2	CISY_PIG	uniprot_sprot.fasta	51630.9	1	6	7	8	0.00112	0.116	VVPGYGHAVLR	R	K	0.997	57.7	33.9	57.7	0	1	1	0	2	1167.66	877.784	7049740	341	351
Lower	Keratin, type I cytoskeletal 16 OS=Homo sapiens GN=KRT16 PE=1 SV=4	K1C16_HUMAN	uniprot_sprot.fasta	51269	1	2	2	2	0.000279	0.228	APSTYGGGLSVSSR	R	F	0.997	47.7	35.5	47.7	0	1	0	0	2	1338.66	900.108	555599	42	55
Lower	Keratin, type I cytoskeletal 16 OS=Homo sapiens GN=KRT16 PE=1 SV=4	K1C16_HUMAN	uniprot_sprot.fasta	51269	1	2	2	2	0.000279	0.228	ASLENSLEETK	K	G	0.997	53	35.1	53	0	1	0	0	2	1220.6	935.767	251393	355	365
Lower	Keratin, type I cytoskeletal 16 OS=Homo sapiens GN=KRT16 PE=1 SV=4	K1C16_HUMAN	uniprot_sprot.fasta	51269	1	2	2	2	0.000279	0.228	ASLENSLEETKGR	K	Y	0.997	47.5	36.1	47.5	0	0	1	0	2	1433.72	867.04	1139750	355	367
Lower	Keratin, type I cytoskeletal 16 OS=Homo sapiens GN=KRT16 PE=1 SV=4	K1C16_HUMAN	uniprot_sprot.fasta	51269	1	2	2	2	0.000279	0.228	GSCGIGGGIGGGSSR	K	I	0.997	39.7	31.3	39.7	0	1	0	0	2	1278.59	798.447	1808640	16	30
Lower	Keratin, type I cytoskeletal 16 OS=Homo sapiens GN=KRT16 PE=1 SV=4	K1C16_HUMAN	uniprot_sprot.fasta	51269	1	2	2	2	0.000279	0.228	ISSVLAGGSCR	R	A	0.997	52	37	30.5	0	1	0	0	2	1106.56	856.281	2051350	31	41
Lower	Keratin, type I cytoskeletal 16 OS=Homo sapiens GN=KRT16 PE=1 SV=4	K1C16_HUMAN	uniprot_sprot.fasta	51269	1	2	2	2	0.000279	0.228	LASYLDKVR	R	A	0.997	57.8	33.2	45.2	0	2	1	0	2	1064.61	908.474	2760720000000	128	136
Lower	Keratin, type I cytoskeletal 16 OS=Homo sapiens GN=KRT16 PE=1 SV=4	K1C16_HUMAN	uniprot_sprot.fasta	51269	1	2	2	2	0.000279	0.228	LEQEIATYR	R	R	0.997	49	36.6	24.7	0	1	0	0	2	1122.58	900.657	1092500	410	418
Lower	Keratin, type I cytoskeletal 16 OS=Homo sapiens GN=KRT16 PE=1 SV=4	K1C16_HUMAN	uniprot_sprot.fasta	51269	1	2	2	2	0.000279	0.228	QFTSSSSMK	R	G	0.997	40.3	29	40.3	0	1	0	0	2	1002.46	687.201	484226	7	15
Lower	Keratin, type I cytoskeletal 16 OS=Homo sapiens GN=KRT16 PE=1 SV=4	K1C16_HUMAN	uniprot_sprot.fasta	51269	1	2	2	2	0.000279	0.228	TKYEHELALR	R	Q	0.997	41.2	36.9	41.2	0	0	1	0	2	1259.67	792.078	739880	204	213
Lower	Keratin, type I cytoskeletal 16 OS=Homo sapiens GN=KRT16 PE=1 SV=4	K1C16_HUMAN	uniprot_sprot.fasta	51269	1	2	2	2	0.000279	0.228	VLDELTLAR	R	T	0.991	40.4	35.9	14.5	0	1	0	0	2	1029.59	1125.98	3088810	226	234
Lower	Keratin, type I cytoskeletal 16 OS=Homo sapiens GN=KRT16 PE=1 SV=4	K1C16_HUMAN	uniprot_sprot.fasta	51269	1	2	2	2	0.000279	0.228	VTMQNLNDR	K	L	0.997	75.8	34.3	61.9	0	4	0	0	2	1106.53	720.293	2360790000000	119	127
Lower	Keratin, type I cytoskeletal 14 OS=Homo sapiens GN=KRT14 PE=1 SV=4	K1C14_HUMAN	uniprot_sprot.fasta	51562.5	1	9	9	9	0.00126	0.231	APSTYGGGLSVSSSR	R	F	0.997	75.7	35.1	75.7	0	1	0	0	2	1425.7	892.508	1314080	42	56
Lower	Keratin, type I cytoskeletal 14 OS=Homo sapiens GN=KRT14 PE=1 SV=4	K1C14_HUMAN	uniprot_sprot.fasta	51562.5	1	9	9	9	0.00126	0.231	ASLENSLEETK	K	G	0.997	53	35.1	53	0	1	0	0	2	1220.6	935.767	251393	353	363
Lower	Keratin, type I cytoskeletal 14 OS=Homo sapiens GN=KRT14 PE=1 SV=4	K1C14_HUMAN	uniprot_sprot.fasta	51562.5	1	9	9	9	0.00126	0.231	ASLENSLEETKGR	K	Y	0.997	47.5	36.1	47.5	0	0	1	0	2	1433.72	867.04	1139750	353	365
Lower	Keratin, type I cytoskeletal 14 OS=Homo sapiens GN=KRT14 PE=1 SV=4	K1C14_HUMAN	uniprot_sprot.fasta	51562.5	1	9	9	9	0.00126	0.231	GSCGIGGGIGGGSSR	K	I	0.997	39.7	31.3	39.7	0	1	0	0	2	1278.59	798.447	1808640	16	30
Lower	Keratin, type I cytoskeletal 14 OS=Homo sapiens GN=KRT14 PE=1 SV=4	K1C14_HUMAN	uniprot_sprot.fasta	51562.5	1	9	9	9	0.00126	0.231	ISSVLAGGSCR	R	A	0.997	52	37	30.5	0	1	0	0	2	1106.56	856.281	2051350	31	41
Lower	Keratin, type I cytoskeletal 14 OS=Homo sapiens GN=KRT14 PE=1 SV=4	K1C14_HUMAN	uniprot_sprot.fasta	51562.5	1	9	9	9	0.00126	0.231	LASYLDKVR	R	A	0.997	57.8	33.2	45.2	0	2	1	0	2	1064.61	908.474	2760720000000	126	134
Lower	Keratin, type I cytoskeletal 14 OS=Homo sapiens GN=KRT14 PE=1 SV=4	K1C14_HUMAN	uniprot_sprot.fasta	51562.5	1	9	9	9	0.00126	0.231	LEQEIATYR	R	R	0.997	49	36.6	24.7	0	1	0	0	2	1122.58	900.657	1092500	408	416
Lower	Keratin, type I cytoskeletal 14 OS=Homo sapiens GN=KRT14 PE=1 SV=4	K1C14_HUMAN	uniprot_sprot.fasta	51562.5	1	9	9	9	0.00126	0.231	QFTSSSSMK	R	G	0.997	40.3	29	40.3	0	1	0	0	2	1002.46	687.201	484226	7	15
Lower	Keratin, type I cytoskeletal 14 OS=Homo sapiens GN=KRT14 PE=1 SV=4	K1C14_HUMAN	uniprot_sprot.fasta	51562.5	1	9	9	9	0.00126	0.231	TKYETELNLR	R	M	0.996	35.2	35.4	23.9	0	1	0	0	2	1266.67	910.346	832883	202	211
Lower	Keratin, type I cytoskeletal 14 OS=Homo sapiens GN=KRT14 PE=1 SV=4	K1C14_HUMAN	uniprot_sprot.fasta	51562.5	1	9	9	9	0.00126	0.231	VLDELTLAR	R	A	0.991	40.4	35.9	14.5	0	1	0	0	2	1029.59	1125.98	3088810	224	232
Lower	Keratin, type I cytoskeletal 14 OS=Homo sapiens GN=KRT14 PE=1 SV=4	K1C14_HUMAN	uniprot_sprot.fasta	51562.5	1	9	9	9	0.00126	0.231	VTMQNLNDR	K	L	0.997	75.8	34.3	61.9	0	4	0	0	2	1106.53	720.293	2360790000000	117	125
Lower	4-hydroxy-tetrahydrodipicolinate reductase OS=Citrobacter koseri (strain ATCC BAA-895 / CDC 4225-83 / SGSC4696) GN=dapB PE=3 SV=1	DAPB_CITK8,DAPB_ECO24,DAPB_ECO27,DAPB_ECO45,DAPB_ECO57,DAPB_ECOBW,DAPB_ENT38,DAPB_ESCF3,DAPB_KLEP3,DAPB_KLEP7,DAPB_SHIB3,DAPB_SHIBS,DAPB_SHIDS,DAPB_SHISS	uniprot_sprot.fasta	28735.3	1	2	2	2	0.000279	0.0733	VAIAGAGGR	R	M	0.997	54.1	29.9	26.8	0	1	0	0	2	771.447	683.141	2095420	8	16
Lower	4-hydroxy-tetrahydrodipicolinate reductase OS=Citrobacter koseri (strain ATCC BAA-895 / CDC 4225-83 / SGSC4696) GN=dapB PE=3 SV=1	DAPB_CITK8,DAPB_ECO24,DAPB_ECO27,DAPB_ECO45,DAPB_ECO57,DAPB_ECOBW,DAPB_ENT38,DAPB_ESCF3,DAPB_KLEP3,DAPB_KLEP7,DAPB_SHIB3,DAPB_SHIBS,DAPB_SHIDS,DAPB_SHISS	uniprot_sprot.fasta	28735.3	1	2	2	2	0.000279	0.0733	VPGTIGFATVR	R	A	0.997	38.1	36	38.1	0	1	0	0	2	1117.64	1095.7	694424	202	212
Lower	Phosphoglycerate kinase 1 OS=Sus scrofa GN=PGK1 PE=1 SV=3	PGK1_PIG	uniprot_sprot.fasta	44559.4	1	6	8	8	0.00112	0.146	ALMDEVVK	K	A	0.99	41.1	37.2	17.7	0	2	0	0	2	904.481	917.933	3107160	354	361
Lower	Phosphoglycerate kinase 1 OS=Sus scrofa GN=PGK1 PE=1 SV=3	PGK1_PIG	uniprot_sprot.fasta	44559.4	1	6	8	8	0.00112	0.146	FCLDNGAK	K	S	0.99	41.9	32.3	41.9	0	1	0	0	2	924.424	879.963	4171980	49	56
Lower	Phosphoglycerate kinase 1 OS=Sus scrofa GN=PGK1 PE=1 SV=3	PGK1_PIG	uniprot_sprot.fasta	44559.4	1	6	8	8	0.00112	0.146	FHVEEEGKGK	R	D	0.997	36.5	34.7	26.2	0	1	1	0	2	1159.57	579.793	2219540	124	133
Lower	Phosphoglycerate kinase 1 OS=Sus scrofa GN=PGK1 PE=1 SV=3	PGK1_PIG	uniprot_sprot.fasta	44559.4	1	6	8	8	0.00112	0.146	GCITIIGGGDTATCCAK	R	W	0.997	57.4	30.2	57.4	0	1	0	0	2	1754.79	1015.41	127191	366	382
Lower	Phosphoglycerate kinase 1 OS=Sus scrofa GN=PGK1 PE=1 SV=3	PGK1_PIG	uniprot_sprot.fasta	44559.4	1	6	8	8	0.00112	0.146	LTLDKLDVK	K	G	0.997	47.1	33.8	24.6	0	1	0	0	2	1044.63	992.912	1255630	7	15
Lower	Phosphoglycerate kinase 1 OS=Sus scrofa GN=PGK1 PE=1 SV=3	PGK1_PIG	uniprot_sprot.fasta	44559.4	1	6	8	8	0.00112	0.146	NNQITNNQR	K	I	0.997	41.7	33.4	41.7	0	1	0	0	2	1101.54	514.862	202684	31	39
Lower	PDZ and LIM domain protein 3 OS=Homo sapiens GN=PDLIM3 PE=1 SV=1	PDLI3_HUMAN,PDLI3_PIG	uniprot_sprot.fasta	39232.5	1	2	2	2	0.000279	0.0549	AAAHQLCLK	K	I	0.988	27.4	33.8	27.4	0	1	0	0	2	1011.54	725.711	291289	71	79
Lower	PDZ and LIM domain protein 3 OS=Homo sapiens GN=PDLIM3 PE=1 SV=1	PDLI3_HUMAN,PDLI3_PIG	uniprot_sprot.fasta	39232.5	1	2	2	2	0.000279	0.0549	CGSGIVGAVVK	K	A	0.997	59.2	37.2	59.2	0	1	0	0	2	1046.57	973.336	762707	297	307
Lower	Actin, alpha skeletal muscle OS=Atractaspis microlepidota microlepidota GN=ACTA1 PE=2 SV=1	ACTS_ATRMM,ACTS_BOVIN	uniprot_sprot.fasta	42052.2	1	20	37	136	0.019	0.456	AGFAGDDAPR	K	A	0.997	70.8	31.8	53.4	0	26	0	0	2	976.448	826.15	243336000000000	21	30
Lower	Actin, alpha skeletal muscle OS=Atractaspis microlepidota microlepidota GN=ACTA1 PE=2 SV=1	ACTS_ATRMM,ACTS_BOVIN	uniprot_sprot.fasta	42052.2	1	20	37	136	0.019	0.456	AVFPSIVGRPR	R	H	0.997	56.1	35.1	0	0	4	2	0	2	1198.71	1044.75	58973800000000	31	41
Lower	Actin, alpha skeletal muscle OS=Atractaspis microlepidota microlepidota GN=ACTA1 PE=2 SV=1	ACTS_ATRMM,ACTS_BOVIN	uniprot_sprot.fasta	42052.2	1	20	37	136	0.019	0.456	DLTDYLMK	R	I	0.981	39.3	33.4	0	0	3	0	0	2	998.486	1148.99	462830000000	186	193
Lower	Actin, alpha skeletal muscle OS=Atractaspis microlepidota microlepidota GN=ACTA1 PE=2 SV=1	ACTS_ATRMM,ACTS_BOVIN	uniprot_sprot.fasta	42052.2	1	20	37	136	0.019	0.456	DSYVGDEAQSK	K	R	0.997	49.7	30.8	0	0	4	0	0	2	1198.52	706.601	817220000000	53	63
Lower	Actin, alpha skeletal muscle OS=Atractaspis microlepidota microlepidota GN=ACTA1 PE=2 SV=1	ACTS_ATRMM,ACTS_BOVIN	uniprot_sprot.fasta	42052.2	1	20	37	136	0.019	0.456	DSYVGDEAQSKR	K	G	0.997	68.2	33.4	0	0	8	5	0	2	1354.62	665.729	31524300000000	53	64
Lower	Actin, alpha skeletal muscle OS=Atractaspis microlepidota microlepidota GN=ACTA1 PE=2 SV=1	ACTS_ATRMM,ACTS_BOVIN	uniprot_sprot.fasta	42052.2	1	20	37	136	0.019	0.456	EITALAPSTMK	K	I	0.997	51.2	36.6	0	0	9	0	0	2	1161.62	989.06	66557500000000	318	328
Lower	Actin, alpha skeletal muscle OS=Atractaspis microlepidota microlepidota GN=ACTA1 PE=2 SV=1	ACTS_ATRMM,ACTS_BOVIN	uniprot_sprot.fasta	42052.2	1	20	37	136	0.019	0.456	GYSFVTTAER	R	E	0.997	49.4	33.4	36.1	0	5	0	0	2	1130.55	1007.37	16681200000000	199	208
Lower	Actin, alpha skeletal muscle OS=Atractaspis microlepidota microlepidota GN=ACTA1 PE=2 SV=1	ACTS_ATRMM,ACTS_BOVIN	uniprot_sprot.fasta	42052.2	1	20	37	136	0.019	0.456	HQGVMVGMGQK	R	D	0.997	57.5	32.5	34.9	0	6	7	0	2	1187.57	661.107	15800600000000	42	52
Lower	Actin, alpha skeletal muscle OS=Atractaspis microlepidota microlepidota GN=ACTA1 PE=2 SV=1	ACTS_ATRMM,ACTS_BOVIN	uniprot_sprot.fasta	42052.2	1	20	37	136	0.019	0.456	HQGVMVGMGQKDSYVGDEAQSK	R	R	0.997	93.3	31.1	30.9	0	0	7	6	2	2367.07	734.638	3135680000000	42	63
Lower	Actin, alpha skeletal muscle OS=Atractaspis microlepidota microlepidota GN=ACTA1 PE=2 SV=1	ACTS_ATRMM,ACTS_BOVIN	uniprot_sprot.fasta	42052.2	1	20	37	136	0.019	0.456	HQGVMVGMGQKDSYVGDEAQSKR	R	G	0.997	99.1	33.5	34.9	0	0	3	6	2	2507.18	733.277	7467430000000	42	64
Lower	Actin, alpha skeletal muscle OS=Atractaspis microlepidota microlepidota GN=ACTA1 PE=2 SV=1	ACTS_ATRMM,ACTS_BOVIN	uniprot_sprot.fasta	42052.2	1	20	37	136	0.019	0.456	IIAPPERK	K	Y	0.977	39.8	30	0	0	1	0	0	2	923.567	671.723	1124100000000	331	338
Lower	Actin, alpha skeletal muscle OS=Atractaspis microlepidota microlepidota GN=ACTA1 PE=2 SV=1	ACTS_ATRMM,ACTS_BOVIN	uniprot_sprot.fasta	42052.2	1	20	37	136	0.019	0.456	IKIIAPPER	K	K	0.997	45.9	27	17.2	0	1	2	0	2	1036.65	887.82	1811770000000	329	337
Lower	Actin, alpha skeletal muscle OS=Atractaspis microlepidota microlepidota GN=ACTA1 PE=2 SV=1	ACTS_ATRMM,ACTS_BOVIN	uniprot_sprot.fasta	42052.2	1	20	37	136	0.019	0.456	ILTERGYSFVTTAER	K	E	0.997	32.4	36.7	32.4	0	0	1	0	2	1742.91	1052.28	756709	194	208
Lower	Actin, alpha skeletal muscle OS=Atractaspis microlepidota microlepidota GN=ACTA1 PE=2 SV=1	ACTS_ATRMM,ACTS_BOVIN	uniprot_sprot.fasta	42052.2	1	20	37	136	0.019	0.456	IWHHTFYNELR	K	V	0.997	45.7	35.2	14.9	0	0	1	0	2	1515.75	961.391	4487310	87	97
Lower	Actin, alpha skeletal muscle OS=Atractaspis microlepidota microlepidota GN=ACTA1 PE=2 SV=1	ACTS_ATRMM,ACTS_BOVIN	uniprot_sprot.fasta	42052.2	1	20	37	136	0.019	0.456	KDLYANNVMSGGTTMYPGIADR	R	M	0.997	89.5	33	52	0	0	3	0	2	2390.11	1024.91	1327910	293	314
Lower	Actin, alpha skeletal muscle OS=Atractaspis microlepidota microlepidota GN=ACTA1 PE=2 SV=1	ACTS_ATRMM,ACTS_BOVIN	uniprot_sprot.fasta	42052.2	1	20	37	136	0.019	0.456	MQKEITALAPSTMK	R	I	0.997	77.4	36.6	0	0	1	0	0	2	1564.81	915.273	270610	315	328
Lower	Actin, alpha skeletal muscle OS=Atractaspis microlepidota microlepidota GN=ACTA1 PE=2 SV=1	ACTS_ATRMM,ACTS_BOVIN	uniprot_sprot.fasta	42052.2	1	20	37	136	0.019	0.456	QEYDEAGPSIVHR	K	K	0.997	66.9	33.2	32	0	3	4	0	2	1500.71	860.986	21727400000000	362	374
Lower	Actin, alpha skeletal muscle OS=Atractaspis microlepidota microlepidota GN=ACTA1 PE=2 SV=1	ACTS_ATRMM,ACTS_BOVIN	uniprot_sprot.fasta	42052.2	1	20	37	136	0.019	0.456	QEYDEAGPSIVHRK	K	C	0.997	70.2	35.9	40.8	0	1	2	0	2	1628.8	765.112	8181850	362	375
Lower	Actin, alpha skeletal muscle OS=Atractaspis microlepidota microlepidota GN=ACTA1 PE=2 SV=1	ACTS_ATRMM,ACTS_BOVIN	uniprot_sprot.fasta	42052.2	1	20	37	136	0.019	0.456	SYELPDGQVITIGNER	K	F	0.997	74.9	36.9	0	0	8	0	0	2	1790.89	1264.6	2328730000000	241	256
Lower	Actin, alpha skeletal muscle OS=Atractaspis microlepidota microlepidota GN=ACTA1 PE=2 SV=1	ACTS_ATRMM,ACTS_BOVIN	uniprot_sprot.fasta	42052.2	1	20	37	136	0.019	0.456	VAPEEHPTLLTEAPLNPK	R	A	0.995	40.6	36	16.8	0	1	3	0	2	1956.04	1080.06	8304510000000	98	115
Lower	Keratinocyte proline-rich protein OS=Homo sapiens GN=KPRP PE=1 SV=1	KPRP_HUMAN	uniprot_sprot.fasta	64132.6	1	4	4	4	0.000558	0.0725	CPVEIPPIR	R	R	0.993	27.7	34.9	27.7	0	1	0	0	2	1080.59	1071.72	2312630	343	351
Lower	Keratinocyte proline-rich protein OS=Homo sapiens GN=KPRP PE=1 SV=1	KPRP_HUMAN	uniprot_sprot.fasta	64132.6	1	4	4	4	0.000558	0.0725	GRPAVCQPQGR	R	F	0.997	56.4	36	56.4	0	1	0	0	2	1225.62	564.493	1372720	167	177
Lower	Keratinocyte proline-rich protein OS=Homo sapiens GN=KPRP PE=1 SV=1	KPRP_HUMAN	uniprot_sprot.fasta	64132.6	1	4	4	4	0.000558	0.0725	IEISSPCCPR	R	Q	0.997	42.7	31.2	42.7	0	1	0	0	2	1218.56	898.654	1264860	327	336
Lower	Keratinocyte proline-rich protein OS=Homo sapiens GN=KPRP PE=1 SV=1	KPRP_HUMAN	uniprot_sprot.fasta	64132.6	1	4	4	4	0.000558	0.0725	RLDQCPESPLQR	R	C	0.997	38.2	35	38.2	0	1	0	0	2	1498.74	845.049	398113	387	398
Lower	Cytochrome b-c1 complex subunit 2, mitochondrial OS=Mus musculus GN=Uqcrc2 PE=1 SV=1	QCR2_MOUSE	uniprot_sprot.fasta	48236	1	3	3	3	0.000419	0.0574	GIEAVGGK	R	L	0.99	38.8	31.9	16.8	0	1	0	0	2	730.409	674.811	1993290	102	109
Lower	Cytochrome b-c1 complex subunit 2, mitochondrial OS=Mus musculus GN=Uqcrc2 PE=1 SV=1	QCR2_MOUSE	uniprot_sprot.fasta	48236	1	3	3	3	0.000419	0.0574	LASSLTTK	R	G	0.99	52.6	34.8	37.2	0	1	0	0	2	820.477	707.972	2406030	85	92
Lower	Cytochrome b-c1 complex subunit 2, mitochondrial OS=Mus musculus GN=Uqcrc2 PE=1 SV=1	QCR2_MOUSE	uniprot_sprot.fasta	48236	1	3	3	3	0.000419	0.0574	QVAEQFLNMR	K	G	0.997	29.3	35.7	29.3	0	1	0	0	2	1251.62	1007.05	666938	232	241
Lower	Probable 26S protease regulatory subunit 10B OS=Caenorhabditis elegans GN=rpt-4 PE=1 SV=2	PRS10_CAEEL	uniprot_sprot.fasta	45860.6	1	4	4	5	0.000698	0.0813	AVASQLDCNFLK	R	V	0.997	58.2	35.7	58.2	0	1	0	0	2	1365.68	1138.42	458754	203	214
Lower	Probable 26S protease regulatory subunit 10B OS=Caenorhabditis elegans GN=rpt-4 PE=1 SV=2	PRS10_CAEEL	uniprot_sprot.fasta	45860.6	1	4	4	5	0.000698	0.0813	EVDPLVYK	R	M	0.99	38	37	25.8	0	2	0	0	2	962.519	1017.27	1093510	131	138
Lower	Probable 26S protease regulatory subunit 10B OS=Caenorhabditis elegans GN=rpt-4 PE=1 SV=2	PRS10_CAEEL	uniprot_sprot.fasta	45860.6	1	4	4	5	0.000698	0.0813	FSEGTSADR	R	E	0.997	42.8	29.1	26.1	0	1	0	0	2	969.427	613.278	447314	260	268
Lower	Probable 26S protease regulatory subunit 10B OS=Caenorhabditis elegans GN=rpt-4 PE=1 SV=2	PRS10_CAEEL	uniprot_sprot.fasta	45860.6	1	4	4	5	0.000698	0.0813	FSEGTSADREIQR	R	T	0.997	43.5	34	43.5	0	0	1	0	2	1495.71	746.821	2427750	260	272
Lower	Hornerin OS=Homo sapiens GN=HRNR PE=1 SV=2	HORN_HUMAN	uniprot_sprot.fasta	282373	1	11	11	11	0.00154	0.066	GEQHGSSSGSSSSYGQHGSGSR	R	Q	0.997	32.8	25	32.8	0	0	1	0	2	2122.88	456.62	51202.1	1910	1931
Lower	Hornerin OS=Homo sapiens GN=HRNR PE=1 SV=2	HORN_HUMAN	uniprot_sprot.fasta	282373	1	11	11	11	0.00154	0.066	GPYESGSGHSSGLGHR	R	E	0.997	83.9	30.9	83.9	0	0	1	0	2	1584.71	578.993	2654160	1038	1053
Lower	Hornerin OS=Homo sapiens GN=HRNR PE=1 SV=2	HORN_HUMAN	uniprot_sprot.fasta	282373	1	11	11	11	0.00154	0.066	GSGSGQSPSSGQHGTGFGR	R	S	0.997	54.2	29.1	54.2	0	0	1	0	2	1747.77	618.569	454491	430	448
Lower	Hornerin OS=Homo sapiens GN=HRNR PE=1 SV=2	HORN_HUMAN	uniprot_sprot.fasta	282373	1	11	11	11	0.00154	0.066	GSGSGQSPSYGR	R	H	0.997	41.8	31.2	41.8	0	1	0	0	2	1139.51	572.223	409944	897	908
Lower	Hornerin OS=Homo sapiens GN=HRNR PE=1 SV=2	HORN_HUMAN	uniprot_sprot.fasta	282373	1	11	11	11	0.00154	0.066	QSLGHGQHGSGSGQSPSPSR	R	G	0.989	27	32.8	27	0	0	1	0	2	1947.9	492.965	52395	992	1011
Lower	Hornerin OS=Homo sapiens GN=HRNR PE=1 SV=2	HORN_HUMAN	uniprot_sprot.fasta	282373	1	11	11	11	0.00154	0.066	QSSSYGQHESASR	R	H	0.997	36.5	29.3	36.5	0	0	1	0	2	1423.62	496.186	737720	396	408
Lower	Hornerin OS=Homo sapiens GN=HRNR PE=1 SV=2	HORN_HUMAN	uniprot_sprot.fasta	282373	1	11	11	11	0.00154	0.066	SEQHGSSSGSSSSYGQHGSGSR	R	Q	0.997	34.3	25	34.3	0	0	0	1	2	2152.89	457.613	339431	970	991
Lower	Hornerin OS=Homo sapiens GN=HRNR PE=1 SV=2	HORN_HUMAN	uniprot_sprot.fasta	282373	1	11	11	11	0.00154	0.066	SSSGSSSSYGQHGSGSR	R	Q	0.997	42.2	25	42.2	0	0	1	0	2	1614.67	466.909	273632	275	291
Lower	Hornerin OS=Homo sapiens GN=HRNR PE=1 SV=2	HORN_HUMAN	uniprot_sprot.fasta	282373	1	11	11	11	0.00154	0.066	SSSRGPYESGSGHSSGLGHQESR	R	S	0.996	30.9	29.5	30.9	0	0	0	1	2	2346.05	565.407	125032	568	590
Lower	Hornerin OS=Homo sapiens GN=HRNR PE=1 SV=2	HORN_HUMAN	uniprot_sprot.fasta	282373	1	11	11	11	0.00154	0.066	SSSRGPYESR	R	S	0.997	32	33	32	0	0	1	0	2	1125.53	511.543	305376	1268	1277
Lower	Hornerin OS=Homo sapiens GN=HRNR PE=1 SV=2	HORN_HUMAN	uniprot_sprot.fasta	282373	1	11	11	11	0.00154	0.066	YGQQGSGSGQSPSR	R	G	0.997	77.9	30.6	77.9	0	1	0	0	2	1395.62	530.99	254479	649	662
Lower	Keratin, type I cytoskeletal 9 OS=Homo sapiens GN=KRT9 PE=1 SV=3	K1C9_HUMAN	uniprot_sprot.fasta	62065.9	1	11	15	20	0.00279	0.197	FSSSSGYGGGSSR	R	V	0.997	70.4	27.9	70.4	0	2	0	0	2	1235.53	682.237	2965030	47	59
Lower	Keratin, type I cytoskeletal 9 OS=Homo sapiens GN=KRT9 PE=1 SV=3	K1C9_HUMAN	uniprot_sprot.fasta	62065.9	1	11	15	20	0.00279	0.197	GGSGGSYGGGGSGGGYGGGSGSR	R	G	0.997	108	25	58.6	0	1	0	0	2	1791.73	652.987	695119	491	513
Lower	Keratin, type I cytoskeletal 9 OS=Homo sapiens GN=KRT9 PE=1 SV=3	K1C9_HUMAN	uniprot_sprot.fasta	62065.9	1	11	15	20	0.00279	0.197	IKFEMEQNLR	R	Q	0.997	51	36	51	0	3	3	0	2	1323.67	871.069	1426940000000	241	250
Lower	Keratin, type I cytoskeletal 9 OS=Homo sapiens GN=KRT9 PE=1 SV=3	K1C9_HUMAN	uniprot_sprot.fasta	62065.9	1	11	15	20	0.00279	0.197	IQDWYDKK	K	G	0.985	28.2	34.6	28.2	0	1	0	0	2	1095.55	854.33	2292700	185	192
Lower	Keratin, type I cytoskeletal 9 OS=Homo sapiens GN=KRT9 PE=1 SV=3	K1C9_HUMAN	uniprot_sprot.fasta	62065.9	1	11	15	20	0.00279	0.197	KGPAAIQK	K	N	0.99	45.2	30.8	22.4	0	1	0	0	2	812.499	469.024	100915	192	199
Lower	Keratin, type I cytoskeletal 9 OS=Homo sapiens GN=KRT9 PE=1 SV=3	K1C9_HUMAN	uniprot_sprot.fasta	62065.9	1	11	15	20	0.00279	0.197	QEYEQLIAK	R	N	0.997	48.1	35.8	27.9	0	1	0	0	2	1121.58	965.029	5385000	328	336
Lower	Keratin, type I cytoskeletal 9 OS=Homo sapiens GN=KRT9 PE=1 SV=3	K1C9_HUMAN	uniprot_sprot.fasta	62065.9	1	11	15	20	0.00279	0.197	QFSSSYLSR	R	S	0.997	49.5	33.3	49.5	0	1	0	0	2	1074.52	953.904	2436630	5	13
Lower	Keratin, type I cytoskeletal 9 OS=Homo sapiens GN=KRT9 PE=1 SV=3	K1C9_HUMAN	uniprot_sprot.fasta	62065.9	1	11	15	20	0.00279	0.197	QVLDNLTMEK	R	S	0.997	38	36.3	25	0	1	0	0	2	1206.6	955.715	745123	262	271
Lower	Keratin, type I cytoskeletal 9 OS=Homo sapiens GN=KRT9 PE=1 SV=3	K1C9_HUMAN	uniprot_sprot.fasta	62065.9	1	11	15	20	0.00279	0.197	SGGGGGGGLGSGGSIR	R	S	0.997	87	34.6	73.1	0	1	0	0	2	1232.6	743.849	1483150000000	14	29
Lower	Keratin, type I cytoskeletal 9 OS=Homo sapiens GN=KRT9 PE=1 SV=3	K1C9_HUMAN	uniprot_sprot.fasta	62065.9	1	11	15	20	0.00279	0.197	STMQELNSR	K	L	0.997	51.7	31.8	30.5	0	4	0	0	2	1081.49	672.467	6204000	155	163
Lower	Keratin, type I cytoskeletal 9 OS=Homo sapiens GN=KRT9 PE=1 SV=3	K1C9_HUMAN	uniprot_sprot.fasta	62065.9	1	11	15	20	0.00279	0.197	TLLDIDNTR	K	M	0.997	51.7	37	0	0	1	0	0	2	1060.56	1071.67	1367410000000	225	233
Lower	Desmoglein-1 OS=Bos taurus GN=DSG1 PE=1 SV=1	DSG1_BOVIN,DSG1_CANLF,DSG1_HUMAN	uniprot_sprot.fasta	112244	1	2	2	3	0.000419	0.023	EMQDLGGGER	R	T	0.996	31.8	27.2	31.8	0	1	0	0	2	1107.47	606.592	520917	645	654
Lower	Desmoglein-1 OS=Bos taurus GN=DSG1 PE=1 SV=1	DSG1_BOVIN,DSG1_CANLF,DSG1_HUMAN	uniprot_sprot.fasta	112244	1	2	2	3	0.000419	0.023	IHSDCAANQQVTYR	K	I	0.997	60.6	32.2	60.6	0	0	2	0	2	1662.77	704.868	744617	73	86
Lower	Myosin-2 OS=Canis lupus familiaris GN=MYH2 PE=3 SV=1	MYH2_CANLF		0	1	3	3	3	0.000419	0	ATLEQTER	?	?	0.99	40.2	36.2	17.9	0	1	0	0	2	947.479	620.338	630933	0	0
Lower	Myosin-2 OS=Canis lupus familiaris GN=MYH2 PE=3 SV=1	MYH2_CANLF		0	1	3	3	3	0.000419	0	QAEEAEEQSNTNLSK	?	?	0.997	73.1	30.4	73.1	0	1	0	0	2	1677.76	665.91	299128	0	0
Lower	Myosin-2 OS=Canis lupus familiaris GN=MYH2 PE=3 SV=1	MYH2_CANLF		0	1	3	3	3	0.000419	0	VRELEGEVESEQKR	?	?	0.997	47	36.1	28.7	0	0	1	0	2	1687.86	731.367	925717	0	0
Lower	Cationic trypsin OS=Bos taurus PE=1 SV=3	TRY1_BOVIN	uniprot_sprot.fasta	25785.3	1	11	14	44	0.00614	0.492	APILSDSSCK	K	S	0.997	92.9	34.8	92.9	0	5	0	0	2	1077.52	791.63	26175600000000	163	172
Lower	Cationic trypsin OS=Bos taurus PE=1 SV=3	TRY1_BOVIN	uniprot_sprot.fasta	25785.3	1	11	14	44	0.00614	0.492	CLKAPILSDSSCK	K	S	0.997	71.8	36	61.5	0	1	2	0	2	1478.73	918.337	7244940	160	172
Lower	Cationic trypsin OS=Bos taurus PE=1 SV=3	TRY1_BOVIN	uniprot_sprot.fasta	25785.3	1	11	14	44	0.00614	0.492	DSCQGDSGGPVVCSGK	K	L	0.997	81.4	25	81.4	0	4	0	0	2	1609.66	701.403	6572090	194	209
Lower	Cationic trypsin OS=Bos taurus PE=1 SV=3	TRY1_BOVIN	uniprot_sprot.fasta	25785.3	1	11	14	44	0.00614	0.492	LGEDNINVVEGNEQFISASK	R	S	0.997	78.9	35.2	78.9	0	0	2	0	2	2163.06	1183.97	2450020	73	92
Lower	Cationic trypsin OS=Bos taurus PE=1 SV=3	TRY1_BOVIN	uniprot_sprot.fasta	25785.3	1	11	14	44	0.00614	0.492	LKSAASLNSR	K	V	0.997	63.3	37.2	29.4	0	1	1	0	2	1046.6	593.219	8487840	113	122
Lower	Cationic trypsin OS=Bos taurus PE=1 SV=3	TRY1_BOVIN	uniprot_sprot.fasta	25785.3	1	11	14	44	0.00614	0.492	LQGIVSWGSGCAQK	K	N	0.997	74.4	36	57.1	0	3	1	0	2	1490.74	1112.38	2348320000000	210	223
Lower	Cationic trypsin OS=Bos taurus PE=1 SV=3	TRY1_BOVIN	uniprot_sprot.fasta	25785.3	1	11	14	44	0.00614	0.492	NKPGVYTK	K	V	0.99	31	36.3	31	0	0	2	0	2	906.504	491.412	2320270000000	224	231
Lower	Cationic trypsin OS=Bos taurus PE=1 SV=3	TRY1_BOVIN	uniprot_sprot.fasta	25785.3	1	11	14	44	0.00614	0.492	SAASLNSR	K	V	0.99	68	33.1	37.2	0	3	0	0	2	805.416	551.639	3465910000000	115	122
Lower	Cationic trypsin OS=Bos taurus PE=1 SV=3	TRY1_BOVIN	uniprot_sprot.fasta	25785.3	1	11	14	44	0.00614	0.492	SIVHPSYNSNTLNNDIMLIK	K	L	0.997	70.3	36.3	70.3	0	0	3	0	2	2289.15	1175	9228560	93	112
Lower	Cationic trypsin OS=Bos taurus PE=1 SV=3	TRY1_BOVIN	uniprot_sprot.fasta	25785.3	1	11	14	44	0.00614	0.492	SSGTSYPDVLK	K	C	0.997	74.5	35	74.5	0	9	0	0	2	1153.57	977.629	107757000000000	149	159
Lower	Cationic trypsin OS=Bos taurus PE=1 SV=3	TRY1_BOVIN	uniprot_sprot.fasta	25785.3	1	11	14	44	0.00614	0.492	VCNYVSWIK	K	Q	0.997	58.4	34.6	58.4	0	7	0	0	2	1168.58	1215.05	2448090000000	232	240
Lower	Suprabasin OS=Homo sapiens GN=SBSN PE=2 SV=2	SBSN_HUMAN	uniprot_sprot.fasta	60537.2	1	2	2	2	0.000279	0.061	FGQGAHHAAGQAGNEAGR	K	F	0.997	47.6	32.7	47.6	0	0	1	0	2	1735.8	530.02	100854	242	259
Lower	Suprabasin OS=Homo sapiens GN=SBSN PE=2 SV=2	SBSN_HUMAN	uniprot_sprot.fasta	60537.2	1	2	2	2	0.000279	0.061	FGQGVHHAAGQAGNEAGR	R	F	0.997	70.1	33.5	70.1	0	0	1	0	2	1763.83	576.815	76114.1	170	187
Lower	Actin-3 OS=Glycine max GN=SAC3 PE=3 SV=2	ACT3_SOYBN	uniprot_sprot.fasta	41608.9	1	2	4	7	0.000977	0.146	AGFAGDDAPR	K	A	0.997	70.8	31.8	53.4	0	26	0	0	2	976.448	826.15	243336000000000	21	30
Lower	Actin-3 OS=Glycine max GN=SAC3 PE=3 SV=2	ACT3_SOYBN	uniprot_sprot.fasta	41608.9	1	2	4	7	0.000977	0.146	AVFPSIVGRPR	R	H	0.997	56.1	35.1	0	0	4	2	0	2	1198.71	1044.75	58973800000000	31	41
Lower	Actin-3 OS=Glycine max GN=SAC3 PE=3 SV=2	ACT3_SOYBN	uniprot_sprot.fasta	41608.9	1	2	4	7	0.000977	0.146	DXYVGDEAQSKR	K	G	0.997	54.8	31.1	54.8	0	5	1	0	2	1493.62	663.039	16781200000000	53	64
Lower	Actin-3 OS=Glycine max GN=SAC3 PE=3 SV=2	ACT3_SOYBN	uniprot_sprot.fasta	41608.9	1	2	4	7	0.000977	0.146	HTGVMVGMGQKDXYVGDEAQSKR	R	G	0.997	34.7	31.4	34.7	0	0	0	1	2	2722.2	740.569	597442	42	64
Lower	Actin-3 OS=Glycine max GN=SAC3 PE=3 SV=2	ACT3_SOYBN	uniprot_sprot.fasta	41608.9	1	2	4	7	0.000977	0.146	IWHHTFYNELR	K	V	0.997	45.7	35.2	14.9	0	0	1	0	2	1515.75	961.391	4487310	87	97
Lower	Intermediate filament protein B OS=Ascaris suum PE=1 SV=1	IFEB_ASCSU	uniprot_sprot.fasta	67696	1	6	7	7	0.000977	0.1	EMQGLNDR	K	L	0.99	29.5	31.3	29.5	0	1	0	0	2	962.436	739	740096	84	91
Lower	Intermediate filament protein B OS=Ascaris suum PE=1 SV=1	IFEB_ASCSU	uniprot_sprot.fasta	67696	1	6	7	7	0.000977	0.1	MLEGEESR	K	V	0.99	42.7	30.1	11.8	0	1	0	0	2	966.42	567.429	401348	425	432
Lower	Intermediate filament protein B OS=Ascaris suum PE=1 SV=1	IFEB_ASCSU	uniprot_sprot.fasta	67696	1	6	7	7	0.000977	0.1	QMVEQVVK	R	T	0.99	47.8	37.2	37.6	0	1	0	0	2	960.518	832.712	827497	437	444
Lower	Intermediate filament protein B OS=Ascaris suum PE=1 SV=1	IFEB_ASCSU	uniprot_sprot.fasta	67696	1	6	7	7	0.000977	0.1	SFLEATDKEKK	K	E	0.996	29.7	35.4	29.7	0	0	1	0	2	1295.68	734.853	1281600	73	83
Lower	Intermediate filament protein B OS=Ascaris suum PE=1 SV=1	IFEB_ASCSU	uniprot_sprot.fasta	67696	1	6	7	7	0.000977	0.1	THSLQQQEDTDSTR	K	N	0.997	63.9	30.5	63.9	0	1	1	0	2	1645.74	572.461	602430	445	458
Lower	Intermediate filament protein B OS=Ascaris suum PE=1 SV=1	IFEB_ASCSU	uniprot_sprot.fasta	67696	1	6	7	7	0.000977	0.1	VSEVQGSANR	K	A	0.997	52.7	36.1	42	0	1	0	0	2	1046.52	535.083	755489	317	326
Lower	Histone H4 type VIII OS=Gallus gallus GN=H4-VIII PE=3 SV=3	H48_CHICK,H4_ACRAS,H4_ACRFO,H4_APLCA,H4_BOVIN,H4_LITVA,H4_MORAP,H4_MYTCH,H4_OIKDI	uniprot_sprot.fasta	11367.7	1	2	2	2	0.000279	0.214	DNIQGITKPAIR	R	R	0.997	52.6	33.8	34.9	0	0	1	0	2	1325.75	898.581	822440	25	36
Lower	Histone H4 type VIII OS=Gallus gallus GN=H4-VIII PE=3 SV=3	H48_CHICK,H4_ACRAS,H4_ACRFO,H4_APLCA,H4_BOVIN,H4_LITVA,H4_MORAP,H4_MYTCH,H4_OIKDI	uniprot_sprot.fasta	11367.7	1	2	2	2	0.000279	0.214	ISGLIYEETR	R	G	0.997	58.7	35.5	31.2	0	1	0	0	2	1180.62	1055.63	510995	47	56
Lower	Isocitrate dehydrogenase [NADP], mitochondrial OS=Mus musculus GN=Idh2 PE=1 SV=3	IDHP_MOUSE,IDHP_RAT	uniprot_sprot.fasta	50907.2	1	6	7	7	0.000977	0.142	ATDFVVDR	K	A	0.989	38.4	35.7	17	0	1	0	0	2	922.463	920.312	1641270	181	188
Lower	Isocitrate dehydrogenase [NADP], mitochondrial OS=Mus musculus GN=Idh2 PE=1 SV=3	IDHP_MOUSE,IDHP_RAT	uniprot_sprot.fasta	50907.2	1	6	7	7	0.000977	0.142	CATITPDEAR	K	V	0.997	74.5	31.7	52.6	0	1	0	0	2	1133.53	755.971	672352	113	122
Lower	Isocitrate dehydrogenase [NADP], mitochondrial OS=Mus musculus GN=Idh2 PE=1 SV=3	IDHP_MOUSE,IDHP_RAT	uniprot_sprot.fasta	50907.2	1	6	7	7	0.000977	0.142	GKLDGNQDLIR	R	F	0.997	63.7	36	48.5	0	1	0	0	2	1228.66	847.068	786126	383	393
Lower	Isocitrate dehydrogenase [NADP], mitochondrial OS=Mus musculus GN=Idh2 PE=1 SV=3	IDHP_MOUSE,IDHP_RAT	uniprot_sprot.fasta	50907.2	1	6	7	7	0.000977	0.142	TIEAEAAHGTVTR	K	H	0.997	73.2	35.2	62.5	0	1	1	0	2	1355.69	737.839	5990590	341	353
Lower	Isocitrate dehydrogenase [NADP], mitochondrial OS=Mus musculus GN=Idh2 PE=1 SV=3	IDHP_MOUSE,IDHP_RAT	uniprot_sprot.fasta	50907.2	1	6	7	7	0.000977	0.142	VCVQTVESGAMTK	K	D	0.997	66.5	33.4	66.5	0	1	0	0	2	1425.67	816.158	516529	401	413
Lower	Isocitrate dehydrogenase [NADP], mitochondrial OS=Mus musculus GN=Idh2 PE=1 SV=3	IDHP_MOUSE,IDHP_RAT	uniprot_sprot.fasta	50907.2	1	6	7	7	0.000977	0.142	YFDLGLPNR	K	D	0.997	41.3	35.5	26.4	0	1	0	0	2	1094.56	1238.42	462167	81	89
Lower	Creatine kinase M-type OS=Canis lupus familiaris GN=CKM PE=1 SV=3	KCRM_CANLF		0	1	15	18	27	0.00377	0	ALTPEIYK	?	?	0.99	40.8	34.6	40.8	0	2	0	0	2	934.524	969.881	9024310	0	0
Lower	Creatine kinase M-type OS=Canis lupus familiaris GN=CKM PE=1 SV=3	KCRM_CANLF		0	1	15	18	27	0.00377	0	ALTPEIYKK	?	?	0.997	44	33.4	30.8	0	1	0	0	2	1062.62	846.919	1819680000000	0	0
Lower	Creatine kinase M-type OS=Canis lupus familiaris GN=CKM PE=1 SV=3	KCRM_CANLF		0	1	15	18	27	0.00377	0	DLFDPIIQDR	?	?	0.997	61.3	36	48.7	0	1	0	0	2	1231.63	1343.55	849530	0	0
Lower	Creatine kinase M-type OS=Canis lupus familiaris GN=CKM PE=1 SV=3	KCRM_CANLF		0	1	15	18	27	0.00377	0	GGDDLDPNYVLSSR	?	?	0.997	60.8	32.7	0	0	2	0	0	2	1507.7	1117.33	2456800	0	0
Lower	Creatine kinase M-type OS=Canis lupus familiaris GN=CKM PE=1 SV=3	KCRM_CANLF		0	1	15	18	27	0.00377	0	GQSIDDMIPAQK	?	?	0.997	63.3	33.8	12.6	0	3	0	0	2	1318.63	1031.88	2943950	0	0
Lower	Creatine kinase M-type OS=Canis lupus familiaris GN=CKM PE=1 SV=3	KCRM_CANLF		0	1	15	18	27	0.00377	0	GTGGVDTAAVGSVFDISNADR	?	?	0.959	25.1	34.5	25.1	0	1	0	0	2	2008.96	1273	18312.9	0	0
Lower	Creatine kinase M-type OS=Canis lupus familiaris GN=CKM PE=1 SV=3	KCRM_CANLF		0	1	15	18	27	0.00377	0	GYTLPPHCSR	?	?	0.997	54.9	32.3	54.9	0	4	3	0	2	1187.56	752.585	1493740000000	0	0
Lower	Creatine kinase M-type OS=Canis lupus familiaris GN=CKM PE=1 SV=3	KCRM_CANLF		0	1	15	18	27	0.00377	0	HKTDLNHENLK	?	?	0.978	26.8	36.8	26.8	0	0	0	1	2	1348.7	511.199	591531	0	0
Lower	Creatine kinase M-type OS=Canis lupus familiaris GN=CKM PE=1 SV=3	KCRM_CANLF		0	1	15	18	27	0.00377	0	HPKFEEILTR	?	?	0.997	62.5	34.9	52.4	0	0	1	0	2	1269.7	930.379	2596540	0	0
Lower	Creatine kinase M-type OS=Canis lupus familiaris GN=CKM PE=1 SV=3	KCRM_CANLF		0	1	15	18	27	0.00377	0	LEKGQSIDDMIPAQK	?	?	0.99	42.4	36.3	10.7	0	0	1	0	2	1672.86	986.761	200944	0	0
Lower	Creatine kinase M-type OS=Canis lupus familiaris GN=CKM PE=1 SV=3	KCRM_CANLF		0	1	15	18	27	0.00377	0	LGSSEVEQVQLVVDGVK	?	?	0.997	98.3	36.4	98.3	0	1	0	0	2	1785.96	1282.39	165414	0	0
Lower	Creatine kinase M-type OS=Canis lupus familiaris GN=CKM PE=1 SV=3	KCRM_CANLF		0	1	15	18	27	0.00377	0	LMVEMEKK	?	?	0.99	40.5	36.2	27.8	0	3	0	0	2	1007.53	734.324	3645880	0	0
Lower	Creatine kinase M-type OS=Canis lupus familiaris GN=CKM PE=1 SV=3	KCRM_CANLF		0	1	15	18	27	0.00377	0	LNYKPEEEYPDLTK	?	?	0.997	51.6	35.9	51.6	0	1	0	0	2	1738.85	981.626	1725720	0	0
Lower	Creatine kinase M-type OS=Canis lupus familiaris GN=CKM PE=1 SV=3	KCRM_CANLF		0	1	15	18	27	0.00377	0	LSIEALNSLTGEFK	?	?	0.997	66.8	36.3	66.8	0	1	0	0	2	1521.82	1411.23	348513	0	0
Lower	Creatine kinase M-type OS=Canis lupus familiaris GN=CKM PE=1 SV=3	KCRM_CANLF		0	1	15	18	27	0.00377	0	TDLNHENLK	?	?	0.997	54.2	34.4	20	0	1	0	0	2	1083.54	653.838	2539740	0	0
Lower	Medium-chain specific acyl-CoA dehydrogenase, mitochondrial OS=Bos taurus GN=ACADM PE=2 SV=1	ACADM_BOVIN	uniprot_sprot.fasta	46574.8	1	2	2	2	0.000279	0.0499	IAMGAFDK	K	T	0.99	39.9	35.1	21.8	0	1	0	0	2	852.428	986.357	619079	272	279
Lower	Medium-chain specific acyl-CoA dehydrogenase, mitochondrial OS=Bos taurus GN=ACADM PE=2 SV=1	ACADM_BOVIN	uniprot_sprot.fasta	46574.8	1	2	2	2	0.000279	0.0499	IYQIYEGTAQIQR	K	L	0.997	79.1	35.8	57.8	0	1	0	0	2	1582.82	1065.13	556015	396	408
Lower	Filaggrin-2 OS=Homo sapiens GN=FLG2 PE=1 SV=1	FILA2_HUMAN	uniprot_sprot.fasta	248052	1	7	8	8	0.00112	0.041	FSNSSSSNEFSK	R	C	0.997	55.6	26.8	55.6	0	1	0	0	2	1320.57	759.519	1597260	404	415
Lower	Filaggrin-2 OS=Homo sapiens GN=FLG2 PE=1 SV=1	FILA2_HUMAN	uniprot_sprot.fasta	248052	1	7	8	8	0.00112	0.041	LGSSCSGSGDSGR	K	R	0.997	81.8	26	81.8	0	1	0	0	2	1226.51	500.388	67421.6	263	275
Lower	Filaggrin-2 OS=Homo sapiens GN=FLG2 PE=1 SV=1	FILA2_HUMAN	uniprot_sprot.fasta	248052	1	7	8	8	0.00112	0.041	QDGECGTLSK	K	G	0.997	55.3	29.4	55.3	0	1	0	0	2	1094.48	589.099	464572	21	30
Lower	Filaggrin-2 OS=Homo sapiens GN=FLG2 PE=1 SV=1	FILA2_HUMAN	uniprot_sprot.fasta	248052	1	7	8	8	0.00112	0.041	SGQSSYGQHSSGSSQSSGYGQHGSR	R	Q	0.997	40.8	25	40.8	0	0	1	1	2	2500.05	542.338	157908	613	637
Lower	Filaggrin-2 OS=Homo sapiens GN=FLG2 PE=1 SV=1	FILA2_HUMAN	uniprot_sprot.fasta	248052	1	7	8	8	0.00112	0.041	SGSGQSSGFGQHGSGSGQSSGFGQHESGSGK	R	S	0.994	29.8	25	29.8	0	0	0	1	2	2854.2	680.74	69458.7	953	983
Lower	Filaggrin-2 OS=Homo sapiens GN=FLG2 PE=1 SV=1	FILA2_HUMAN	uniprot_sprot.fasta	248052	1	7	8	8	0.00112	0.041	YTKQDGECGTLSK	K	G	0.997	69.8	32.5	69.8	0	1	0	0	2	1486.68	587.829	184452	18	30
Lower	Filaggrin-2 OS=Homo sapiens GN=FLG2 PE=1 SV=1	FILA2_HUMAN	uniprot_sprot.fasta	248052	1	7	8	8	0.00112	0.041	YTKQDGECGTLSKGELK	K	E	0.997	33.9	35.2	33.9	0	0	1	0	2	1913.93	718.021	186365	18	34
Lower	Serum albumin OS=Canis lupus familiaris GN=ALB PE=1 SV=3	ALBU_CANLF		0	1	13	16	16	0.00223	0	ACAAEESGANCDK	?	?	0.997	72.7	25	72.7	0	1	0	0	2	1382.53	519.129	68051.3	0	0
Lower	Serum albumin OS=Canis lupus familiaris GN=ALB PE=1 SV=3	ALBU_CANLF		0	1	13	16	16	0.00223	0	CCSESLVNR	?	?	0.997	49.6	28.5	49.6	0	1	0	0	2	1124.48	749.012	965270	0	0
Lower	Serum albumin OS=Canis lupus familiaris GN=ALB PE=1 SV=3	ALBU_CANLF		0	1	13	16	16	0.00223	0	EAYKSEIAHR	?	?	0.997	48.4	35.6	37.2	0	1	1	0	2	1203.61	583.074	3044660	0	0
Lower	Serum albumin OS=Canis lupus familiaris GN=ALB PE=1 SV=3	ALBU_CANLF		0	1	13	16	16	0.00223	0	GVFAECCQAADK	?	?	0.997	53.1	27.6	53.1	0	1	0	0	2	1355.57	869.695	1007340	0	0
Lower	Serum albumin OS=Canis lupus familiaris GN=ALB PE=1 SV=3	ALBU_CANLF		0	1	13	16	16	0.00223	0	KAPQVSTPTLVEVSR	?	?	0.997	37.5	34.8	37.5	0	1	1	0	2	1611.91	972.688	897094	0	0
Lower	Serum albumin OS=Canis lupus familiaris GN=ALB PE=1 SV=3	ALBU_CANLF		0	1	13	16	16	0.00223	0	LAKEYEATLEK	?	?	0.997	65	36.4	37.6	0	1	1	0	2	1294.69	822.626	2197610	0	0
Lower	Serum albumin OS=Canis lupus familiaris GN=ALB PE=1 SV=3	ALBU_CANLF		0	1	13	16	16	0.00223	0	LCTVASLR	?	?	0.965	31.6	37.6	20.9	0	1	0	0	2	919.503	920.452	457960	0	0
Lower	Serum albumin OS=Canis lupus familiaris GN=ALB PE=1 SV=3	ALBU_CANLF		0	1	13	16	16	0.00223	0	LGEYGFQNALLVR	?	?	0.997	71	35.6	0	0	1	0	0	2	1479.8	1312.74	236669	0	0
Lower	Serum albumin OS=Canis lupus familiaris GN=ALB PE=1 SV=3	ALBU_CANLF		0	1	13	16	16	0.00223	0	LKECCDKPVLEK	?	?	0.997	36.7	35.9	36.7	0	0	1	0	2	1518.77	675.93	1216090	0	0
Lower	Serum albumin OS=Canis lupus familiaris GN=ALB PE=1 SV=3	ALBU_CANLF		0	1	13	16	16	0.00223	0	LVAAAQAALV	?	?	0.997	39.6	29	39.6	0	1	0	0	2	926.567	1175.21	805808	0	0
Lower	Serum albumin OS=Canis lupus familiaris GN=ALB PE=1 SV=3	ALBU_CANLF		0	1	13	16	16	0.00223	0	QTALVELLK	?	?	0.997	50.3	33.2	27.7	0	1	0	0	2	1014.62	1253.06	859476	0	0
Lower	Serum albumin OS=Canis lupus familiaris GN=ALB PE=1 SV=3	ALBU_CANLF		0	1	13	16	16	0.00223	0	YMCENQDSISTK	?	?	0.997	84.2	25	84.2	0	1	0	0	2	1475.61	798.941	488406	0	0
Lower	Serum albumin OS=Canis lupus familiaris GN=ALB PE=1 SV=3	ALBU_CANLF		0	1	13	16	16	0.00223	0	YNDLGEEHFR	?	?	0.997	76	29.5	76	0	1	0	0	2	1279.57	872.879	929818	0	0
Lower	Uncharacterized peptidase C1-like protein F26E4.3 OS=Caenorhabditis elegans GN=F26E4.3 PE=1 SV=3	YCF2E_CAEEL	uniprot_sprot.fasta	51121	1	2	2	2	0.000279	0.0376	GCEGGYLDR	K	A	0.997	40.8	26.5	40.8	0	1	0	0	2	1026.43	810.695	1289370	250	258
Lower	Uncharacterized peptidase C1-like protein F26E4.3 OS=Caenorhabditis elegans GN=F26E4.3 PE=1 SV=3	YCF2E_CAEEL	uniprot_sprot.fasta	51121	1	2	2	2	0.000279	0.0376	LAIISEGR	R	I	0.99	48.3	37.2	0	0	1	0	0	2	858.504	1009.2	2482050	223	230
Lower	3-ketoacyl-CoA thiolase, mitochondrial OS=Bos taurus GN=ACAA2 PE=2 SV=1	THIM_BOVIN,THIM_HUMAN,THIM_MOUSE,THIM_PONAB,THIM_RAT	uniprot_sprot.fasta	42131.1	1	2	2	2	0.000279	0.0479	HNFTPLAR	K	I	0.99	37.6	32.5	24.2	0	1	0	0	2	955.511	823.682	1564260	271	278
Lower	3-ketoacyl-CoA thiolase, mitochondrial OS=Bos taurus GN=ACAA2 PE=2 SV=1	THIM_BOVIN,THIM_HUMAN,THIM_MOUSE,THIM_PONAB,THIM_RAT	uniprot_sprot.fasta	42131.1	1	2	2	2	0.000279	0.0479	TPFGAYGGLLK	R	D	0.997	34.3	34.9	34.3	0	1	0	0	2	1123.61	1246.97	499474	15	25
Lower	Actin, larval muscle OS=Drosophila melanogaster GN=Act79B PE=1 SV=2	ACT4_DROME	uniprot_sprot.fasta	41787.7	1	2	5	9	0.00126	0.301	AGFAGDDAPR	K	A	0.997	70.8	31.8	53.4	0	26	0	0	2	976.448	826.15	243336000000000	20	29
Lower	Actin, larval muscle OS=Drosophila melanogaster GN=Act79B PE=1 SV=2	ACT4_DROME	uniprot_sprot.fasta	41787.7	1	2	5	9	0.00126	0.301	AVFPSIVGRPR	R	H	0.997	56.1	35.1	0	0	4	2	0	2	1198.71	1044.75	58973800000000	30	40
Lower	Actin, larval muscle OS=Drosophila melanogaster GN=Act79B PE=1 SV=2	ACT4_DROME	uniprot_sprot.fasta	41787.7	1	2	5	9	0.00126	0.301	DLTDYLMK	R	I	0.981	39.3	33.4	0	0	3	0	0	2	998.486	1148.99	462830000000	185	192
Lower	Actin, larval muscle OS=Drosophila melanogaster GN=Act79B PE=1 SV=2	ACT4_DROME	uniprot_sprot.fasta	41787.7	1	2	5	9	0.00126	0.301	GYSFTTTAER	R	E	0.997	49.3	32	17.9	0	5	0	0	2	1132.53	927.422	22003800000000	198	207
Lower	Actin, larval muscle OS=Drosophila melanogaster GN=Act79B PE=1 SV=2	ACT4_DROME	uniprot_sprot.fasta	41787.7	1	2	5	9	0.00126	0.301	GYSFTTTAEREIVR	R	D	0.948	33.4	36.1	9.52	0	1	0	0	2	1629.82	1063.53	2017330	198	211
Lower	Actin, larval muscle OS=Drosophila melanogaster GN=Act79B PE=1 SV=2	ACT4_DROME	uniprot_sprot.fasta	41787.7	1	2	5	9	0.00126	0.301	HQGVMVGMGQK	R	D	0.997	57.5	32.5	34.9	0	6	7	0	2	1187.57	661.107	15800600000000	41	51
Lower	Actin, larval muscle OS=Drosophila melanogaster GN=Act79B PE=1 SV=2	ACT4_DROME	uniprot_sprot.fasta	41787.7	1	2	5	9	0.00126	0.301	HQGVMVGMGQKDCYVGDEAQSK	R	R	0.994	47.2	28.8	18.7	0	0	0	2	2	2440.07	688.075	2024930	41	62
Lower	Actin, larval muscle OS=Drosophila melanogaster GN=Act79B PE=1 SV=2	ACT4_DROME	uniprot_sprot.fasta	41787.7	1	2	5	9	0.00126	0.301	HQGVMVGMGQKDCYVGDEAQSKR	R	G	0.997	57.9	31.9	19.3	0	0	0	5	2	2596.17	626.786	7943800	41	63
Lower	Actin, larval muscle OS=Drosophila melanogaster GN=Act79B PE=1 SV=2	ACT4_DROME	uniprot_sprot.fasta	41787.7	1	2	5	9	0.00126	0.301	IIAPPERK	K	Y	0.977	39.8	30	0	0	1	0	0	2	923.567	671.723	1124100000000	330	337
Lower	Actin, larval muscle OS=Drosophila melanogaster GN=Act79B PE=1 SV=2	ACT4_DROME	uniprot_sprot.fasta	41787.7	1	2	5	9	0.00126	0.301	IKIIAPPER	K	K	0.997	45.9	27	17.2	0	1	2	0	2	1036.65	887.82	1811770000000	328	336
Lower	Actin, larval muscle OS=Drosophila melanogaster GN=Act79B PE=1 SV=2	ACT4_DROME	uniprot_sprot.fasta	41787.7	1	2	5	9	0.00126	0.301	SYELPDGQVITIGNER	K	F	0.997	74.9	36.9	0	0	8	0	0	2	1790.89	1264.6	2328730000000	240	255
Lower	Actin, larval muscle OS=Drosophila melanogaster GN=Act79B PE=1 SV=2	ACT4_DROME	uniprot_sprot.fasta	41787.7	1	2	5	9	0.00126	0.301	VAPEEHPVLLTEAPLNPK	R	A	0.997	61.3	35.2	0	0	1	5	0	2	1954.06	1106.14	1515100000000	97	114
Lower	Actin, larval muscle OS=Drosophila melanogaster GN=Act79B PE=1 SV=2	ACT4_DROME	uniprot_sprot.fasta	41787.7	1	2	5	9	0.00126	0.301	VAPEEHPVLLTEAPLNPKANR	R	E	0.997	39.7	34.6	39.7	0	0	1	1	2	2295.25	1024.56	692530	97	117
Lower	Protein S100-A9 OS=Homo sapiens GN=S100A9 PE=1 SV=1	S10A9_HUMAN	uniprot_sprot.fasta	13242.3	1	2	2	2	0.000279	0.184	KDLQNFLK	R	K	0.99	43.2	36.2	24.6	0	1	0	0	2	1005.57	975.508	522069	43	50
Lower	Protein S100-A9 OS=Homo sapiens GN=S100A9 PE=1 SV=1	S10A9_HUMAN	uniprot_sprot.fasta	13242.3	1	2	2	2	0.000279	0.184	LGHPDTLNQGEFK	K	E	0.997	52.2	35.7	52.2	0	1	0	0	2	1455.72	877.059	2216190	26	38
Lower	Pyruvate dehydrogenase E1 component subunit alpha, somatic form, mitochondrial OS=Bos taurus GN=PDHA1 PE=2 SV=1	ODPA_BOVIN,ODPA_HUMAN,ODPA_MACFA,ODPA_MOUSE,ODPA_PANTR,ODPA_PIG,ODPA_PONAB	uniprot_sprot.fasta	43388.7	1	5	7	7	0.000977	0.105	AAASTDYYK	R	R	0.997	72.8	31.9	61.9	0	1	0	0	2	989.457	721.029	1352260	236	244
Lower	Pyruvate dehydrogenase E1 component subunit alpha, somatic form, mitochondrial OS=Bos taurus GN=PDHA1 PE=2 SV=1	ODPA_BOVIN,ODPA_HUMAN,ODPA_MACFA,ODPA_MOUSE,ODPA_PANTR,ODPA_PIG,ODPA_PONAB	uniprot_sprot.fasta	43388.7	1	5	7	7	0.000977	0.105	AAASTDYYKR	R	G	0.997	56.7	33.9	41.9	0	1	1	0	2	1145.56	649.68	1294080	236	245
Lower	Pyruvate dehydrogenase E1 component subunit alpha, somatic form, mitochondrial OS=Bos taurus GN=PDHA1 PE=2 SV=1	ODPA_BOVIN,ODPA_HUMAN,ODPA_MACFA,ODPA_MOUSE,ODPA_PANTR,ODPA_PIG,ODPA_PONAB	uniprot_sprot.fasta	43388.7	1	5	7	7	0.000977	0.105	LEEGPPVTTVLTR	R	E	0.997	61.1	34.5	61.1	0	1	0	0	2	1411.78	1119.64	326953	46	58
Lower	Pyruvate dehydrogenase E1 component subunit alpha, somatic form, mitochondrial OS=Bos taurus GN=PDHA1 PE=2 SV=1	ODPA_BOVIN,ODPA_HUMAN,ODPA_MACFA,ODPA_MOUSE,ODPA_PANTR,ODPA_PIG,ODPA_PONAB	uniprot_sprot.fasta	43388.7	1	5	7	7	0.000977	0.105	TREEIQEVR	R	S	0.997	39.2	36.5	21.8	0	1	0	0	2	1159.61	667.929	1032800	303	311
Lower	Pyruvate dehydrogenase E1 component subunit alpha, somatic form, mitochondrial OS=Bos taurus GN=PDHA1 PE=2 SV=1	ODPA_BOVIN,ODPA_HUMAN,ODPA_MACFA,ODPA_MOUSE,ODPA_PANTR,ODPA_PIG,ODPA_PONAB	uniprot_sprot.fasta	43388.7	1	5	7	7	0.000977	0.105	YGMGTSVER	R	A	0.997	66.2	30.8	53.2	0	2	0	0	2	999.456	715.048	1863390	227	235
Lower	Actin-18 OS=Dictyostelium discoideum GN=act18 PE=3 SV=3	ACT18_DICDI	uniprot_sprot.fasta	42533.2	1	2	2	4	0.000558	0.118	AGFAGDDAPR	K	A	0.997	70.8	31.8	53.4	0	26	0	0	2	976.448	826.15	243336000000000	20	29
Lower	Actin-18 OS=Dictyostelium discoideum GN=act18 PE=3 SV=3	ACT18_DICDI	uniprot_sprot.fasta	42533.2	1	2	2	4	0.000558	0.118	EEYNESGPSIVHR	K	K	0.997	58.5	32.7	0	0	0	2	0	2	1516.7	840.383	31455300000000	361	373
Lower	Actin-18 OS=Dictyostelium discoideum GN=act18 PE=3 SV=3	ACT18_DICDI	uniprot_sprot.fasta	42533.2	1	2	2	4	0.000558	0.118	EEYNESGPSIVHRK	K	C	0.997	54.6	35.3	0	0	0	2	0	2	1644.8	740.368	2955760	361	374
Lower	Actin-18 OS=Dictyostelium discoideum GN=act18 PE=3 SV=3	ACT18_DICDI	uniprot_sprot.fasta	42533.2	1	2	2	4	0.000558	0.118	ELTALAPSTMK	K	I	0.997	51.2	36.6	0	0	9	0	0	2	1161.62	989.06	66557500000000	317	327
Lower	Actin-18 OS=Dictyostelium discoideum GN=act18 PE=3 SV=3	ACT18_DICDI	uniprot_sprot.fasta	42533.2	1	2	2	4	0.000558	0.118	IIAPPERK	K	Y	0.977	39.8	30	0	0	1	0	0	2	923.567	671.723	1124100000000	330	337
Lower	Actin-18 OS=Dictyostelium discoideum GN=act18 PE=3 SV=3	ACT18_DICDI	uniprot_sprot.fasta	42533.2	1	2	2	4	0.000558	0.118	IKIIAPPER	K	K	0.997	45.9	27	17.2	0	1	2	0	2	1036.65	887.82	1811770000000	328	336
Lower	Keratin, type II cytoskeletal 5 OS=Homo sapiens GN=KRT5 PE=1 SV=3	K2C5_HUMAN	uniprot_sprot.fasta	62379.6	1	15	15	15	0.00209	0.31	AQYEEIANR	K	S	0.997	45.4	34.8	28.3	0	1	0	0	2	1093.53	805.165	2641740	344	352
Lower	Keratin, type II cytoskeletal 5 OS=Homo sapiens GN=KRT5 PE=1 SV=3	K2C5_HUMAN	uniprot_sprot.fasta	62379.6	1	15	15	15	0.00209	0.31	EYQELMNTK	R	L	0.997	30.5	30.5	30.5	0	1	0	0	2	1171.53	741.995	564516	452	460
Lower	Keratin, type II cytoskeletal 5 OS=Homo sapiens GN=KRT5 PE=1 SV=3	K2C5_HUMAN	uniprot_sprot.fasta	62379.6	1	15	15	15	0.00209	0.31	FASFIDKVR	K	F	0.997	64.4	34.1	50.3	0	1	1	0	2	1082.6	1039.51	1723270000000	179	187
Lower	Keratin, type II cytoskeletal 5 OS=Homo sapiens GN=KRT5 PE=1 SV=3	K2C5_HUMAN	uniprot_sprot.fasta	62379.6	1	15	15	15	0.00209	0.31	FVSTTSSSR	K	K	0.997	47.2	32.9	28.9	0	1	0	0	2	971.479	598.503	499039	577	585
Lower	Keratin, type II cytoskeletal 5 OS=Homo sapiens GN=KRT5 PE=1 SV=3	K2C5_HUMAN	uniprot_sprot.fasta	62379.6	1	15	15	15	0.00209	0.31	GELALKDAR	R	N	0.98	39.3	37.6	13.5	0	1	0	0	2	972.547	751.847	1205970	421	429
Lower	Keratin, type II cytoskeletal 5 OS=Homo sapiens GN=KRT5 PE=1 SV=3	K2C5_HUMAN	uniprot_sprot.fasta	62379.6	1	15	15	15	0.00209	0.31	GRLDSELR	R	N	0.99	46.5	37.1	12.7	0	1	0	0	2	945.511	748.49	6972300	238	245
Lower	Keratin, type II cytoskeletal 5 OS=Homo sapiens GN=KRT5 PE=1 SV=3	K2C5_HUMAN	uniprot_sprot.fasta	62379.6	1	15	15	15	0.00209	0.31	ISISTSGGSFR	R	N	0.997	54.6	34.5	42.3	0	1	0	0	2	1111.57	978.719	3037960	74	84
Lower	Keratin, type II cytoskeletal 5 OS=Homo sapiens GN=KRT5 PE=1 SV=3	K2C5_HUMAN	uniprot_sprot.fasta	62379.6	1	15	15	15	0.00209	0.31	KLLEGEECR	R	L	0.997	56.2	35.6	43.2	0	1	0	0	2	1133.56	687.904	2221950	472	480
Lower	Keratin, type II cytoskeletal 5 OS=Homo sapiens GN=KRT5 PE=1 SV=3	K2C5_HUMAN	uniprot_sprot.fasta	62379.6	1	15	15	15	0.00209	0.31	LLEGEECR	K	L	0.99	45.9	31.8	27.8	0	2	0	0	2	1005.47	752.833	3878830	473	480
Lower	Keratin, type II cytoskeletal 5 OS=Homo sapiens GN=KRT5 PE=1 SV=3	K2C5_HUMAN	uniprot_sprot.fasta	62379.6	1	15	15	15	0.00209	0.31	NKYEDEINK	K	R	0.991	32.8	34.6	22.3	0	1	0	0	2	1152.55	694.697	491509	256	264
Lower	Keratin, type II cytoskeletal 5 OS=Homo sapiens GN=KRT5 PE=1 SV=3	K2C5_HUMAN	uniprot_sprot.fasta	62379.6	1	15	15	15	0.00209	0.31	NKYEDEINKR	K	T	0.997	50.1	35.7	33.8	0	1	1	1	2	1308.65	687.96	3438130000000	256	265
Lower	Keratin, type II cytoskeletal 5 OS=Homo sapiens GN=KRT5 PE=1 SV=3	K2C5_HUMAN	uniprot_sprot.fasta	62379.6	1	15	15	15	0.00209	0.31	NLDLDSIIAEVK	R	A	0.997	53.9	36.8	41	0	1	0	0	2	1329.73	1467.12	353964	332	343
Lower	Keratin, type II cytoskeletal 5 OS=Homo sapiens GN=KRT5 PE=1 SV=3	K2C5_HUMAN	uniprot_sprot.fasta	62379.6	1	15	15	15	0.00209	0.31	QLDSIVGER	R	G	0.997	56.8	36	44.5	0	1	0	0	2	1016.54	942.015	4262350	229	237
Lower	Keratin, type II cytoskeletal 5 OS=Homo sapiens GN=KRT5 PE=1 SV=3	K2C5_HUMAN	uniprot_sprot.fasta	62379.6	1	15	15	15	0.00209	0.31	SFSTASAITPSVSR	R	T	0.997	60.3	36.2	60.3	0	1	0	0	2	1410.72	989.961	381987	16	29
Lower	Keratin, type II cytoskeletal 5 OS=Homo sapiens GN=KRT5 PE=1 SV=3	K2C5_HUMAN	uniprot_sprot.fasta	62379.6	1	15	15	15	0.00209	0.31	SGGGGGGGFGR	R	V	0.997	75.5	31.4	54.6	0	1	0	0	2	865.391	588.17	761467	38	48
Lower	Keratin, type II cytoskeletal 5 OS=Homo sapiens GN=KRT5 PE=1 SV=3	K2C5_HUMAN	uniprot_sprot.fasta	62379.6	1	15	15	15	0.00209	0.31	SLYNLGGSK	R	R	0.981	37.4	34.3	14.8	0	1	0	0	2	938.494	953.846	3298370	64	72
Lower	Keratin, type II cytoskeletal 5 OS=Homo sapiens GN=KRT5 PE=1 SV=3	K2C5_HUMAN	uniprot_sprot.fasta	62379.6	1	15	15	15	0.00209	0.31	TSFTSVSR	R	S	0.99	40.4	32.5	30.4	0	1	0	0	2	884.447	789.161	2244830	30	37
Lower	Keratin, type II cytoskeletal 5 OS=Homo sapiens GN=KRT5 PE=1 SV=3	K2C5_HUMAN	uniprot_sprot.fasta	62379.6	1	15	15	15	0.00209	0.31	TTAENEFVMLK	R	K	0.99	29.6	34.4	29.6	0	1	0	0	2	1298.63	1063.25	277795	266	276
Lower	Keratin, type II cytoskeletal 5 OS=Homo sapiens GN=KRT5 PE=1 SV=3	K2C5_HUMAN	uniprot_sprot.fasta	62379.6	1	15	15	15	0.00209	0.31	TTAENEFVMLKK	R	D	0.997	66.2	35.5	66.2	0	1	0	0	2	1426.72	934.131	332600	266	277
Lower	Keratin, type II cytoskeletal 5 OS=Homo sapiens GN=KRT5 PE=1 SV=3	K2C5_HUMAN	uniprot_sprot.fasta	62379.6	1	15	15	15	0.00209	0.31	VSLAGACGVGGYGSR	R	S	0.997	89.5	34.9	89.5	0	1	0	0	2	1410.68	968.497	2052450	49	63
Lower	Keratin, type II cytoskeletal 5 OS=Homo sapiens GN=KRT5 PE=1 SV=3	K2C5_HUMAN	uniprot_sprot.fasta	62379.6	1	15	15	15	0.00209	0.31	WTLLQEQGTK	K	T	0.997	50.3	37.1	39.9	0	1	0	0	2	1203.64	1123.82	1344790	200	209
Lower	Keratin, type II cytoskeletal 5 OS=Homo sapiens GN=KRT5 PE=1 SV=3	K2C5_HUMAN	uniprot_sprot.fasta	62379.6	1	15	15	15	0.00209	0.31	YEDEINKR	K	T	0.99	53.8	34	30.4	0	1	0	0	2	1066.52	608.933	724336	258	265
Lower	Keratin, type II cytoskeletal 1 OS=Homo sapiens GN=KRT1 PE=1 SV=6	K2C1_HUMAN	uniprot_sprot.fasta	66040.3	1	38	46	62	0.00865	0.53	AEAESLYQSK	K	Y	0.997	63.5	33.8	63.5	0	1	0	0	2	1125.54	798.367	2424480	367	376
Lower	Keratin, type II cytoskeletal 1 OS=Homo sapiens GN=KRT1 PE=1 SV=6	K2C1_HUMAN	uniprot_sprot.fasta	66040.3	1	38	46	62	0.00865	0.53	AEAESLYQSKYEELQITAGR	K	H	0.997	48.5	35.8	48.5	0	0	1	0	2	2286.12	1115.44	191107	367	386
Lower	Keratin, type II cytoskeletal 1 OS=Homo sapiens GN=KRT1 PE=1 SV=6	K2C1_HUMAN	uniprot_sprot.fasta	66040.3	1	38	46	62	0.00865	0.53	AQYEDIAQK	K	S	0.997	64	34.8	64	0	2	0	0	2	1065.52	779.021	7308060	356	364
Lower	Keratin, type II cytoskeletal 1 OS=Homo sapiens GN=KRT1 PE=1 SV=6	K2C1_HUMAN	uniprot_sprot.fasta	66040.3	1	38	46	62	0.00865	0.53	DVDGAYMTK	K	V	0.997	46.9	29.1	29.2	0	2	0	0	2	999.445	757.556	6425530	290	298
Lower	Keratin, type II cytoskeletal 1 OS=Homo sapiens GN=KRT1 PE=1 SV=6	K2C1_HUMAN	uniprot_sprot.fasta	66040.3	1	38	46	62	0.00865	0.53	DVDGAYMTKVDLQAK	K	L	0.997	34.5	35	34.5	0	0	1	0	2	1669.81	918.43	707040	290	304
Lower	Keratin, type II cytoskeletal 1 OS=Homo sapiens GN=KRT1 PE=1 SV=6	K2C1_HUMAN	uniprot_sprot.fasta	66040.3	1	38	46	62	0.00865	0.53	DYQELMNTK	R	L	0.997	42.3	30.9	42.3	0	2	0	0	2	1157.51	805.324	2325910	464	472
Lower	Keratin, type II cytoskeletal 1 OS=Homo sapiens GN=KRT1 PE=1 SV=6	K2C1_HUMAN	uniprot_sprot.fasta	66040.3	1	38	46	62	0.00865	0.53	FLEQQNQVLQTK	R	W	0.997	72.4	37.3	60.9	0	2	0	0	2	1475.79	967.994	1528210000000	200	211
Lower	Keratin, type II cytoskeletal 1 OS=Homo sapiens GN=KRT1 PE=1 SV=6	K2C1_HUMAN	uniprot_sprot.fasta	66040.3	1	38	46	62	0.00865	0.53	FSSCGGGGGSFGAGGGFGSR	R	S	0.997	118	25	118	0	3	0	0	2	1765.73	1006.55	798361	46	65
Lower	Keratin, type II cytoskeletal 1 OS=Homo sapiens GN=KRT1 PE=1 SV=6	K2C1_HUMAN	uniprot_sprot.fasta	66040.3	1	38	46	62	0.00865	0.53	GENALKDAK	R	N	0.997	41.9	36.6	25.2	0	1	0	0	2	945.5	509.811	627950	433	441
Lower	Keratin, type II cytoskeletal 1 OS=Homo sapiens GN=KRT1 PE=1 SV=6	K2C1_HUMAN	uniprot_sprot.fasta	66040.3	1	38	46	62	0.00865	0.53	GGGGGGYGSGGSSYGSGGGSYGSGGGGGGGR	R	G	0.997	69.9	25	69.9	0	0	1	0	2	2383.95	763.036	829400	519	549
Lower	Keratin, type II cytoskeletal 1 OS=Homo sapiens GN=KRT1 PE=1 SV=6	K2C1_HUMAN	uniprot_sprot.fasta	66040.3	1	38	46	62	0.00865	0.53	GGSGGGGGGSSGGRGSGGGSSGGSIGGR	R	G	0.997	43.1	28.9	43.1	0	0	1	0	2	2079.92	500.238	92781.4	589	616
Lower	Keratin, type II cytoskeletal 1 OS=Homo sapiens GN=KRT1 PE=1 SV=6	K2C1_HUMAN	uniprot_sprot.fasta	66040.3	1	38	46	62	0.00865	0.53	GSGGGSSGGSIGGR	R	G	0.997	81.4	32	71.2	0	2	0	0	2	1092.5	511.693	862174	603	616
Lower	Keratin, type II cytoskeletal 1 OS=Homo sapiens GN=KRT1 PE=1 SV=6	K2C1_HUMAN	uniprot_sprot.fasta	66040.3	1	38	46	62	0.00865	0.53	KDVDGAYMTK	K	V	0.997	71.6	32.2	46	0	2	0	0	2	1143.54	622.157	657116	289	298
Lower	Keratin, type II cytoskeletal 1 OS=Homo sapiens GN=KRT1 PE=1 SV=6	K2C1_HUMAN	uniprot_sprot.fasta	66040.3	1	38	46	62	0.00865	0.53	LALDLEIATYR	K	T	0.997	62.8	35.7	0	0	1	0	0	2	1277.71	1335.51	325819	473	483
Lower	Keratin, type II cytoskeletal 1 OS=Homo sapiens GN=KRT1 PE=1 SV=6	K2C1_HUMAN	uniprot_sprot.fasta	66040.3	1	38	46	62	0.00865	0.53	LDSELKNMQDMVEDYR	R	N	0.997	58.2	28.4	58.2	0	0	1	0	2	2017.88	902.146	861202	252	267
Lower	Keratin, type II cytoskeletal 1 OS=Homo sapiens GN=KRT1 PE=1 SV=6	K2C1_HUMAN	uniprot_sprot.fasta	66040.3	1	38	46	62	0.00865	0.53	LLRDYQELMNTK	R	L	0.997	56.5	35.7	56.5	0	1	0	0	2	1539.78	913.108	755897	461	472
Lower	Keratin, type II cytoskeletal 1 OS=Homo sapiens GN=KRT1 PE=1 SV=6	K2C1_HUMAN	uniprot_sprot.fasta	66040.3	1	38	46	62	0.00865	0.53	LRSEIDNVKK	R	Q	0.997	44.8	36.6	6.55	0	1	2	0	2	1201.69	602.568	3422190	408	417
Lower	Keratin, type II cytoskeletal 1 OS=Homo sapiens GN=KRT1 PE=1 SV=6	K2C1_HUMAN	uniprot_sprot.fasta	66040.3	1	38	46	62	0.00865	0.53	MSGECAPNVSVSVSTSHTTISGGGSR	R	G	0.997	71.2	30	71.2	0	0	2	0	2	2581.16	912.101	728856	493	518
Lower	Keratin, type II cytoskeletal 1 OS=Homo sapiens GN=KRT1 PE=1 SV=6	K2C1_HUMAN	uniprot_sprot.fasta	66040.3	1	38	46	62	0.00865	0.53	NKYEDEINK	R	R	0.991	32.8	34.6	22.3	0	1	0	0	2	1152.55	694.697	491509	268	276
Lower	Keratin, type II cytoskeletal 1 OS=Homo sapiens GN=KRT1 PE=1 SV=6	K2C1_HUMAN	uniprot_sprot.fasta	66040.3	1	38	46	62	0.00865	0.53	NKYEDEINKR	R	T	0.997	50.1	35.7	33.8	0	1	1	1	2	1308.65	687.96	3438130000000	268	277
Lower	Keratin, type II cytoskeletal 1 OS=Homo sapiens GN=KRT1 PE=1 SV=6	K2C1_HUMAN	uniprot_sprot.fasta	66040.3	1	38	46	62	0.00865	0.53	NMQDMVEDYR	K	N	0.997	58.2	25	58.2	0	6	0	0	2	1332.52	791.87	6645740	258	267
Lower	Keratin, type II cytoskeletal 1 OS=Homo sapiens GN=KRT1 PE=1 SV=6	K2C1_HUMAN	uniprot_sprot.fasta	66040.3	1	38	46	62	0.00865	0.53	NSKIEISELNR	R	V	0.997	67.3	37.2	44.6	0	1	1	0	2	1302.7	902.916	6178390	393	403
Lower	Keratin, type II cytoskeletal 1 OS=Homo sapiens GN=KRT1 PE=1 SV=6	K2C1_HUMAN	uniprot_sprot.fasta	66040.3	1	38	46	62	0.00865	0.53	QISNLQQSISDAEQR	K	G	0.997	115	36.7	115	0	1	0	0	2	1716.85	1063.83	856430	418	432
Lower	Keratin, type II cytoskeletal 1 OS=Homo sapiens GN=KRT1 PE=1 SV=6	K2C1_HUMAN	uniprot_sprot.fasta	66040.3	1	38	46	62	0.00865	0.53	SDQSRLDSELK	K	N	0.986	38.1	35.7	19.8	0	1	0	0	2	1277.63	795.176	2186340	247	257
Lower	Keratin, type II cytoskeletal 1 OS=Homo sapiens GN=KRT1 PE=1 SV=6	K2C1_HUMAN	uniprot_sprot.fasta	66040.3	1	38	46	62	0.00865	0.53	SEIDNVKK	R	Q	0.954	35.5	37.5	16	0	1	0	0	2	932.505	564.629	1166200	410	417
Lower	Keratin, type II cytoskeletal 1 OS=Homo sapiens GN=KRT1 PE=1 SV=6	K2C1_HUMAN	uniprot_sprot.fasta	66040.3	1	38	46	62	0.00865	0.53	SISISVAR	K	G	0.99	43.9	35.4	14.3	0	1	0	0	2	832.489	937.957	3722340000000	75	82
Lower	Keratin, type II cytoskeletal 1 OS=Homo sapiens GN=KRT1 PE=1 SV=6	K2C1_HUMAN	uniprot_sprot.fasta	66040.3	1	38	46	62	0.00865	0.53	SKAEAESLYQSK	K	Y	0.997	66.2	35.3	66.2	0	2	0	0	2	1340.67	728.315	1099710	365	376
Lower	Keratin, type II cytoskeletal 1 OS=Homo sapiens GN=KRT1 PE=1 SV=6	K2C1_HUMAN	uniprot_sprot.fasta	66040.3	1	38	46	62	0.00865	0.53	SKAEAESLYQSKYEELQITAGR	K	H	0.997	57.5	36.1	57.5	0	0	1	1	2	2501.25	1055.4	886636	365	386
Lower	Keratin, type II cytoskeletal 1 OS=Homo sapiens GN=KRT1 PE=1 SV=6	K2C1_HUMAN	uniprot_sprot.fasta	66040.3	1	38	46	62	0.00865	0.53	SLDLDSIIAEVK	R	A	0.997	51.4	37	38	0	1	0	0	2	1302.72	1468.89	1100540	344	355
Lower	Keratin, type II cytoskeletal 1 OS=Homo sapiens GN=KRT1 PE=1 SV=6	K2C1_HUMAN	uniprot_sprot.fasta	66040.3	1	38	46	62	0.00865	0.53	SLNNQFASFIDK	K	V	0.997	71.2	34.7	71.2	0	2	0	0	2	1383.69	1264.95	1291110	186	197
Lower	Keratin, type II cytoskeletal 1 OS=Homo sapiens GN=KRT1 PE=1 SV=6	K2C1_HUMAN	uniprot_sprot.fasta	66040.3	1	38	46	62	0.00865	0.53	SLVNLGGSK	R	S	0.997	52.9	37.7	31.9	0	1	0	0	2	874.499	942.054	1679070000000	66	74
Lower	Keratin, type II cytoskeletal 1 OS=Homo sapiens GN=KRT1 PE=1 SV=6	K2C1_HUMAN	uniprot_sprot.fasta	66040.3	1	38	46	62	0.00865	0.53	TLLEGEESR	R	M	0.997	58.4	35.5	39.6	0	1	0	0	2	1033.52	847.945	5204480000000	484	492
Lower	Keratin, type II cytoskeletal 1 OS=Homo sapiens GN=KRT1 PE=1 SV=6	K2C1_HUMAN	uniprot_sprot.fasta	66040.3	1	38	46	62	0.00865	0.53	TNAENEFVTIK	R	K	0.997	81.1	36.1	62	0	2	0	0	2	1265.64	1031.53	1566160	278	288
Lower	Keratin, type II cytoskeletal 1 OS=Homo sapiens GN=KRT1 PE=1 SV=6	K2C1_HUMAN	uniprot_sprot.fasta	66040.3	1	38	46	62	0.00865	0.53	TNAENEFVTIKK	R	D	0.997	71.4	36.6	71.4	0	1	1	0	2	1393.73	897.773	8246710	278	289
Lower	Keratin, type II cytoskeletal 1 OS=Homo sapiens GN=KRT1 PE=1 SV=6	K2C1_HUMAN	uniprot_sprot.fasta	66040.3	1	38	46	62	0.00865	0.53	VDQLKSDQSR	R	L	0.997	54.5	36.7	40.1	0	1	0	0	2	1175.6	525.951	324936	242	251
Lower	Keratin, type II cytoskeletal 1 OS=Homo sapiens GN=KRT1 PE=1 SV=6	K2C1_HUMAN	uniprot_sprot.fasta	66040.3	1	38	46	62	0.00865	0.53	WELLQQVDTSTR	K	T	0.997	72.8	36.8	59.7	0	1	0	0	2	1475.75	1248.26	585004	212	223
Lower	Keratin, type II cytoskeletal 1 OS=Homo sapiens GN=KRT1 PE=1 SV=6	K2C1_HUMAN	uniprot_sprot.fasta	66040.3	1	38	46	62	0.00865	0.53	YEDEINKR	K	T	0.99	53.8	34	30.4	0	1	0	0	2	1066.52	608.933	724336	270	277
Lower	Keratin, type II cytoskeletal 1 OS=Homo sapiens GN=KRT1 PE=1 SV=6	K2C1_HUMAN	uniprot_sprot.fasta	66040.3	1	38	46	62	0.00865	0.53	YEELQITAGR	K	H	0.997	70.3	35.8	55.1	0	1	0	0	2	1179.6	996.742	3042870	377	386
Lower	Keratin, type I cytoskeletal 17 OS=Homo sapiens GN=KRT17 PE=1 SV=2	K1C17_HUMAN	uniprot_sprot.fasta	48106.7	1	3	4	4	0.000558	0.137	ALEEANTELEVK	R	I	0.997	74.2	36.6	56.4	0	1	0	0	2	1345.68	953.963	989989	104	115
Lower	Keratin, type I cytoskeletal 17 OS=Homo sapiens GN=KRT17 PE=1 SV=2	K1C17_HUMAN	uniprot_sprot.fasta	48106.7	1	3	4	4	0.000558	0.137	ATMQNLNDR	K	L	0.997	52.5	31.8	52.5	0	2	0	0	2	1078.49	638.172	1005530	86	94
Lower	Keratin, type I cytoskeletal 17 OS=Homo sapiens GN=KRT17 PE=1 SV=2	K1C17_HUMAN	uniprot_sprot.fasta	48106.7	1	3	4	4	0.000558	0.137	LASYLDKVR	R	A	0.997	57.8	33.2	45.2	0	2	1	0	2	1064.61	908.474	2760720000000	95	103
Lower	Keratin, type I cytoskeletal 17 OS=Homo sapiens GN=KRT17 PE=1 SV=2	K1C17_HUMAN	uniprot_sprot.fasta	48106.7	1	3	4	4	0.000558	0.137	LEQEIATYR	R	R	0.997	49	36.6	24.7	0	1	0	0	2	1122.58	900.657	1092500	377	385
Lower	Keratin, type I cytoskeletal 17 OS=Homo sapiens GN=KRT17 PE=1 SV=2	K1C17_HUMAN	uniprot_sprot.fasta	48106.7	1	3	4	4	0.000558	0.137	LSGGLGAGSCR	R	L	0.997	59.3	34.4	45.2	0	1	0	0	2	1034.5	738.186	2830090	31	41
Lower	Keratin, type I cytoskeletal 17 OS=Homo sapiens GN=KRT17 PE=1 SV=2	K1C17_HUMAN	uniprot_sprot.fasta	48106.7	1	3	4	4	0.000558	0.137	VLDELTLAR	R	A	0.991	40.4	35.9	14.5	0	1	0	0	2	1029.59	1125.98	3088810	193	201
Lower	Heat shock 70 kDa protein A OS=Caenorhabditis elegans GN=hsp-1 PE=1 SV=2	HSP7A_CAEEL	uniprot_sprot.fasta	69725.1	1	2	2	2	0.000279	0.0516	IINEPTAAAIAYGLDKK	R	G	0.997	49	35.8	0	0	0	1	0	2	1787.99	1164.86	350211	173	189
Lower	Heat shock 70 kDa protein A OS=Caenorhabditis elegans GN=hsp-1 PE=1 SV=2	HSP7A_CAEEL	uniprot_sprot.fasta	69725.1	1	2	2	2	0.000279	0.0516	STAGDTHLGGEDFDNR	K	M	0.997	51.7	27.2	37.2	0	0	1	0	2	1691.73	847.43	832165	222	237
Lower	26S protease regulatory subunit 8 OS=Bos taurus GN=PSMC5 PE=2 SV=1	PRS8_BOVIN,PRS8_XENLA	uniprot_sprot.fasta	45627.2	1	2	2	2	0.000279	0.0542	LEGGSGGDSEVQR	R	T	0.997	53.1	31.3	35.5	0	1	0	0	2	1290.59	613.914	71228.1	259	271
Lower	26S protease regulatory subunit 8 OS=Bos taurus GN=PSMC5 PE=2 SV=1	PRS8_BOVIN,PRS8_XENLA	uniprot_sprot.fasta	45627.2	1	2	2	2	0.000279	0.0542	VSGSELVQK	R	F	0.997	57.7	36.6	33.3	0	1	0	0	2	946.52	745.148	1119660	214	222
Lower	Beta-enolase OS=Bos taurus GN=ENO3 PE=2 SV=1	ENOB_BOVIN,ENOB_HUMAN,ENOB_MOUSE,ENOB_PIG,ENOB_RABIT,ENOB_RAT	uniprot_sprot.fasta	47097.2	1	3	3	3	0.000419	0.0829	ACNCLLLK	K	V	0.99	52.5	36.1	39.3	0	1	0	0	2	991.506	986.159	1225150	336	343
Lower	Beta-enolase OS=Bos taurus GN=ENO3 PE=2 SV=1	ENOB_BOVIN,ENOB_HUMAN,ENOB_MOUSE,ENOB_PIG,ENOB_RABIT,ENOB_RAT	uniprot_sprot.fasta	47097.2	1	3	3	3	0.000419	0.0829	GNPTVEVDLHTAK	R	G	0.988	30	36.6	30	0	1	0	0	2	1380.71	883.181	694061	16	28
Lower	Beta-enolase OS=Bos taurus GN=ENO3 PE=2 SV=1	ENOB_BOVIN,ENOB_HUMAN,ENOB_MOUSE,ENOB_PIG,ENOB_RABIT,ENOB_RAT	uniprot_sprot.fasta	47097.2	1	3	3	3	0.000419	0.0829	VNQIGSVTESIQACK	K	L	0.997	83	36.5	0	0	1	0	0	2	1633.82	1017.66	238523	344	358
Lower	Creatine kinase S-type, mitochondrial OS=Bos taurus GN=CKMT2 PE=2 SV=1	KCRS_BOVIN,KCRS_RABIT	uniprot_sprot.fasta	47232.4	1	4	5	5	0.000698	0.122	LFPPSADYPDLR	K	K	0.996	32.3	35.9	32.3	0	1	0	0	2	1390.7	1177.22	201552	47	58
Lower	Creatine kinase S-type, mitochondrial OS=Bos taurus GN=CKMT2 PE=2 SV=1	KCRS_BOVIN,KCRS_RABIT	uniprot_sprot.fasta	47232.4	1	4	5	5	0.000698	0.122	LGYILTCPSNLGTGLR	R	A	0.956	32.8	36	19.4	0	1	0	0	2	1734.92	1279.18	124845	311	326
Lower	Creatine kinase S-type, mitochondrial OS=Bos taurus GN=CKMT2 PE=2 SV=1	KCRS_BOVIN,KCRS_RABIT	uniprot_sprot.fasta	47232.4	1	4	5	5	0.000698	0.122	LSEMTEQDQQR	K	L	0.997	80.8	29	80.8	0	2	0	0	2	1380.61	649.516	1446860	210	220
Lower	Creatine kinase S-type, mitochondrial OS=Bos taurus GN=CKMT2 PE=2 SV=1	KCRS_BOVIN,KCRS_RABIT	uniprot_sprot.fasta	47232.4	1	4	5	5	0.000698	0.122	VMKHPTDLDASK	R	I	0.997	41.9	34.7	41.9	0	0	1	0	2	1357.68	536.761	172103	138	149
Lower	Small proline-rich protein 2A OS=Homo sapiens GN=SPRR2A PE=2 SV=1	SPR2A_HUMAN,SPR2B_HUMAN,SPR2D_HUMAN,SPR2E_HUMAN,SPR2G_HUMAN	uniprot_sprot.fasta	8157.1	1	2	2	4	0.000558	0.306	CPEPCPPPK	K	C	0.997	55.5	29.9	55.5	0	3	0	0	2	1081.48	642.83	1969720	23	31
Lower	Small proline-rich protein 2A OS=Homo sapiens GN=SPRR2A PE=2 SV=1	SPR2A_HUMAN,SPR2B_HUMAN,SPR2D_HUMAN,SPR2E_HUMAN,SPR2G_HUMAN	uniprot_sprot.fasta	8157.1	1	2	2	4	0.000558	0.306	QPCQPPPVCPTPK	K	C	0.991	28.5	34.1	28.5	0	1	0	0	2	1505.72	789.977	502981	10	22
Lower	Fructose-bisphosphate aldolase A OS=Homo sapiens GN=ALDOA PE=1 SV=2	ALDOA_HUMAN,ALDOA_MOUSE,ALDOA_PANTR,ALDOA_PONAB,ALDOA_RABIT	uniprot_sprot.fasta	39420.6	1	2	2	2	0.000279	0.0522	ALANSLACQGK	R	Y	0.997	55.6	36.9	34.2	0	1	0	0	2	1132.58	823.26	872691	332	342
Lower	Fructose-bisphosphate aldolase A OS=Homo sapiens GN=ALDOA PE=1 SV=2	ALDOA_HUMAN,ALDOA_MOUSE,ALDOA_PANTR,ALDOA_PONAB,ALDOA_RABIT	uniprot_sprot.fasta	39420.6	1	2	2	2	0.000279	0.0522	ALQASALK	R	A	0.99	41.1	35.9	10.4	0	1	0	0	2	801.483	781.132	1254150	305	312
Lower	Mimecan OS=Homo sapiens GN=OGN PE=1 SV=1	MIME_HUMAN,MIME_PONAB	uniprot_sprot.fasta	33925	1	3	3	3	0.000419	0.0906	ESAYLYAR	K	F	0.99	58.4	31.7	40.4	0	1	0	0	2	972.478	906.252	3850990	120	127
Lower	Mimecan OS=Homo sapiens GN=OGN PE=1 SV=1	MIME_HUMAN,MIME_PONAB	uniprot_sprot.fasta	33925	1	3	3	3	0.000419	0.0906	HPNSFICLK	K	R	0.997	46.1	34.6	46.1	0	1	0	0	2	1115.57	967.074	883858	282	290
Lower	Mimecan OS=Homo sapiens GN=OGN PE=1 SV=1	MIME_HUMAN,MIME_PONAB	uniprot_sprot.fasta	33925	1	3	3	3	0.000419	0.0906	LEGNPIVLGK	R	H	0.974	39.1	29.9	9.45	0	1	0	0	2	1039.61	1022.25	1732830	272	281
Lower	Ubiquitin-60S ribosomal protein L40 OS=Bos taurus GN=UBA52 PE=1 SV=2	RL40_BOVIN,RL40_DROME,RS27A_BOVIN,RS27A_CHICK,RS27A_DROME,RS27A_ICTPU,RS27A_MANSE,RS27A_MOUSE,RS27A_PLUXY,RS27A_SPOFR,UBB_BOVIN,UBB_CAVPO,UBB_CHICK,UBB_GORGO,UBB_HORSE,UBB_SHEEP,UBC_BOVIN,UBC_GORGO,UBC_HUMAN,UBC_MOUSE,UBC_PANTR,UBC_PIG,UBC_RAT,UBIQP_CRIGR,UBIQP_DROME,UBIQP_XENLA,UBIQ_CAMDR,UBIQ_LUMTE	uniprot_sprot.fasta	14728.9	1	3	3	3	0.000419	0.297	ESTLHLVLR	K	L	0.997	52.4	33.3	52.4	0	1	0	0	2	1067.62	1031.33	1217510	64	72
Lower	Ubiquitin-60S ribosomal protein L40 OS=Bos taurus GN=UBA52 PE=1 SV=2	RL40_BOVIN,RL40_DROME,RS27A_BOVIN,RS27A_CHICK,RS27A_DROME,RS27A_ICTPU,RS27A_MANSE,RS27A_MOUSE,RS27A_PLUXY,RS27A_SPOFR,UBB_BOVIN,UBB_CAVPO,UBB_CHICK,UBB_GORGO,UBB_HORSE,UBB_SHEEP,UBC_BOVIN,UBC_GORGO,UBC_HUMAN,UBC_MOUSE,UBC_PANTR,UBC_PIG,UBC_RAT,UBIQP_CRIGR,UBIQP_DROME,UBIQP_XENLA,UBIQ_CAMDR,UBIQ_LUMTE	uniprot_sprot.fasta	14728.9	1	3	3	3	0.000419	0.297	IQDKEGIPPDQQR	K	L	0.997	38.1	36.4	38.1	0	0	1	0	2	1523.78	664.455	827207	30	42
Lower	Ubiquitin-60S ribosomal protein L40 OS=Bos taurus GN=UBA52 PE=1 SV=2	RL40_BOVIN,RL40_DROME,RS27A_BOVIN,RS27A_CHICK,RS27A_DROME,RS27A_ICTPU,RS27A_MANSE,RS27A_MOUSE,RS27A_PLUXY,RS27A_SPOFR,UBB_BOVIN,UBB_CAVPO,UBB_CHICK,UBB_GORGO,UBB_HORSE,UBB_SHEEP,UBC_BOVIN,UBC_GORGO,UBC_HUMAN,UBC_MOUSE,UBC_PANTR,UBC_PIG,UBC_RAT,UBIQP_CRIGR,UBIQP_DROME,UBIQP_XENLA,UBIQ_CAMDR,UBIQ_LUMTE	uniprot_sprot.fasta	14728.9	1	3	3	3	0.000419	0.297	TITLEVEPSDTIENVK	K	A	0.955	25.8	36.8	25.8	0	1	0	0	2	1787.93	1175.45	288753	12	27
Lower	Tropomyosin OS=Anisakis simplex PE=1 SV=1	TPM_ANISI	uniprot_sprot.fasta	33203.1	1	10	13	13	0.00181	0.264	ADAAEEKVR	R	Q	0.997	57.9	35.6	33.6	0	1	1	0	2	988.506	501.658	1157310	22	30
Lower	Tropomyosin OS=Anisakis simplex PE=1 SV=1	TPM_ANISI	uniprot_sprot.fasta	33203.1	1	10	13	13	0.00181	0.264	ALQREDSYEEQIR	K	T	0.997	69.3	35	54.7	0	1	1	0	2	1636.79	834.441	5022620	214	226
Lower	Tropomyosin OS=Anisakis simplex PE=1 SV=1	TPM_ANISI	uniprot_sprot.fasta	33203.1	1	10	13	13	0.00181	0.264	DNALDRADAAEEKVR	K	Q	0.997	57.3	35.2	57.3	0	0	1	0	2	1672.83	860.009	1036220	16	30
Lower	Tropomyosin OS=Anisakis simplex PE=1 SV=1	TPM_ANISI	uniprot_sprot.fasta	33203.1	1	10	13	13	0.00181	0.264	EDSYEEQIR	R	T	0.997	51.8	28.5	51.8	0	1	0	0	2	1168.51	831.613	1460410	218	226
Lower	Tropomyosin OS=Anisakis simplex PE=1 SV=1	TPM_ANISI	uniprot_sprot.fasta	33203.1	1	10	13	13	0.00181	0.264	IEEELRDTQK	R	K	0.951	38	36.4	0	0	1	0	0	2	1260.64	694.034	331113	39	48
Lower	Tropomyosin OS=Anisakis simplex PE=1 SV=1	TPM_ANISI	uniprot_sprot.fasta	33203.1	1	10	13	13	0.00181	0.264	IEKDNALDR	K	A	0.949	36.3	35.4	0	0	1	0	0	2	1073.56	605.076	797039	13	21
Lower	Tropomyosin OS=Anisakis simplex PE=1 SV=1	TPM_ANISI	uniprot_sprot.fasta	33203.1	1	10	13	13	0.00181	0.264	IVELEEELR	K	V	0.997	49.3	35.7	22	0	1	0	0	2	1129.61	1115.03	1231350	190	198
Lower	Tropomyosin OS=Anisakis simplex PE=1 SV=1	TPM_ANISI	uniprot_sprot.fasta	33203.1	1	10	13	13	0.00181	0.264	KVQEAEAEVAALNR	K	R	0.997	100	36.3	100	0	1	1	0	2	1527.81	911.473	3178370	77	90
Lower	Tropomyosin OS=Anisakis simplex PE=1 SV=1	TPM_ANISI	uniprot_sprot.fasta	33203.1	1	10	13	13	0.00181	0.264	KVQEAEAEVAALNRR	K	M	0.997	45.2	35.8	45.2	0	0	1	0	2	1683.91	875.203	4647270	77	91
Lower	Tropomyosin OS=Anisakis simplex PE=1 SV=1	TPM_ANISI	uniprot_sprot.fasta	33203.1	1	10	13	13	0.00181	0.264	MMQTENDLDK	K	A	0.997	55.6	25	55.6	0	1	0	0	2	1256.51	599.973	107285	50	59
Upper	Thioredoxin peroxidase 2 OS=Brugia malayi GN=tsa-2 PE=2 SV=2	TDX2_BRUMA	uniprot_sprot.fasta	22043	1	2	2	2	0.000335	0.106	AFIGQPAPNFK	K	T	0.997	41.7	37.8	29	0	1	0	0	2	1189.64	1048.93
Upper	Thioredoxin peroxidase 2 OS=Brugia malayi GN=tsa-2 PE=2 SV=2	TDX2_BRUMA	uniprot_sprot.fasta	22043	1	2	2	2	0.000335	0.106	TTAVVNGDFK	K	E	0.997	46.9	36	27.4	0	1	0	0	2	1051.54	855.572
Upper	Protein S100-A8 OS=Homo sapiens GN=S100A8 PE=1 SV=1	S10A8_HUMAN	uniprot_sprot.fasta	10835	1	2	2	2	0.000335	0.237	ALNSIIDVYHK	K	Y	0.997	42.8	37	42.8	0	1	0	0	2	1272.69	1078.95
Upper	Protein S100-A8 OS=Homo sapiens GN=S100A8 PE=1 SV=1	S10A8_HUMAN	uniprot_sprot.fasta	10835	1	2	2	2	0.000335	0.237	LLETECPQYIR	K	K	0.997	86.5	36	72.3	0	1	0	0	2	1421.71	1009.46
Upper	Zinc-alpha-2-glycoprotein OS=Homo sapiens GN=AZGP1 PE=1 SV=2	ZA2G_HUMAN	uniprot_sprot.fasta	34258.6	1	2	2	2	0.000335	0.0738	AGEVQEPELR	R	G	0.976	40.2	34.1	8.36	0	1	0	0	2	1127.57	849.988
Upper	Zinc-alpha-2-glycoprotein OS=Homo sapiens GN=AZGP1 PE=1 SV=2	ZA2G_HUMAN	uniprot_sprot.fasta	34258.6	1	2	2	2	0.000335	0.0738	AYLEEECPATLR	K	K	0.997	33.3	33.4	33.3	0	1	0	0	2	1451.68	998.561
Upper	Intermediate filament protein B OS=Ascaris suum PE=1 SV=1	IFEB_ASCSU	uniprot_sprot.fasta	67696	1	3	3	3	0.000503	0.0492	DIKDEYDYIAK	R	Q	0.997	44.7	33.6	44.7	0	1	0	0	2	1372.66	1026.07
Upper	Intermediate filament protein B OS=Ascaris suum PE=1 SV=1	IFEB_ASCSU	uniprot_sprot.fasta	67696	1	3	3	3	0.000503	0.0492	GKLGDLEAK	R	N	0.988	41	37	25.2	0	1	0	0	2	930.526	735.995
Upper	Intermediate filament protein B OS=Ascaris suum PE=1 SV=1	IFEB_ASCSU	uniprot_sprot.fasta	67696	1	3	3	3	0.000503	0.0492	LGNYIDRVK	R	K	0.985	38.7	36	20.8	0	1	0	0	2	1077.61	841.042
Upper	Keratin, type II cytoskeletal 78 OS=Homo sapiens GN=KRT78 PE=2 SV=2	K2C78_HUMAN	uniprot_sprot.fasta	56866.4	1	3	3	3	0.000503	0.0712	LLEGEECR	R	M	0.99	64.9	32.3	34.9	0	2	0	0	2	1005.47	742.229
Upper	Keratin, type II cytoskeletal 78 OS=Homo sapiens GN=KRT78 PE=2 SV=2	K2C78_HUMAN	uniprot_sprot.fasta	56866.4	1	3	3	3	0.000503	0.0712	QLEQLQGER	K	G	0.997	55.6	34.4	17.3	0	1	0	0	2	1100.57	794.057
Upper	Keratin, type II cytoskeletal 78 OS=Homo sapiens GN=KRT78 PE=2 SV=2	K2C78_HUMAN	uniprot_sprot.fasta	56866.4	1	3	3	3	0.000503	0.0712	TQETQEIR	R	T	0.97	39.2	36.3	16.4	0	1	0	0	2	1004.5	598.023
Upper	Keratin, type II cytoskeletal 78 OS=Homo sapiens GN=KRT78 PE=2 SV=2	K2C78_HUMAN	uniprot_sprot.fasta	56866.4	1	3	3	3	0.000503	0.0712	VQISQLHQEIQR	K	L	0.969	28.5	35.4	28.5	0	0	1	0	2	1478.81	903.334
Upper	Keratin, type II cytoskeletal 5 OS=Homo sapiens GN=KRT5 PE=1 SV=3	K2C5_HUMAN	uniprot_sprot.fasta	62379.6	1	15	16	16	0.00268	0.314	AQYEEIANR	K	S	0.986	37.9	34.5	24.8	0	1	0	0	2	1093.53	791.678
Upper	Keratin, type II cytoskeletal 5 OS=Homo sapiens GN=KRT5 PE=1 SV=3	K2C5_HUMAN	uniprot_sprot.fasta	62379.6	1	15	16	16	0.00268	0.314	EYQELMNTK	R	L	0.959	29.7	30.3	29.7	0	1	0	0	2	1171.53	728.121
Upper	Keratin, type II cytoskeletal 5 OS=Homo sapiens GN=KRT5 PE=1 SV=3	K2C5_HUMAN	uniprot_sprot.fasta	62379.6	1	15	16	16	0.00268	0.314	FASFIDKVR	K	F	0.997	64.3	34.2	50.6	0	1	1	0	2	1082.6	1027.38
Upper	Keratin, type II cytoskeletal 5 OS=Homo sapiens GN=KRT5 PE=1 SV=3	K2C5_HUMAN	uniprot_sprot.fasta	62379.6	1	15	16	16	0.00268	0.314	GRLDSELR	R	N	0.983	38.5	37.1	4.79	0	1	0	0	2	945.511	737.671
Upper	Keratin, type II cytoskeletal 5 OS=Homo sapiens GN=KRT5 PE=1 SV=3	K2C5_HUMAN	uniprot_sprot.fasta	62379.6	1	15	16	16	0.00268	0.314	ISISTSGGSFR	R	N	0.997	51.8	34.9	39.9	0	1	0	0	2	1111.57	968.344
Upper	Keratin, type II cytoskeletal 5 OS=Homo sapiens GN=KRT5 PE=1 SV=3	K2C5_HUMAN	uniprot_sprot.fasta	62379.6	1	15	16	16	0.00268	0.314	KLLEGEECR	R	L	0.997	63.5	35.4	46.6	0	2	1	0	2	1133.56	677.01
Upper	Keratin, type II cytoskeletal 5 OS=Homo sapiens GN=KRT5 PE=1 SV=3	K2C5_HUMAN	uniprot_sprot.fasta	62379.6	1	15	16	16	0.00268	0.314	LALDVEIATYR	K	K	0.997	75.7	36.4	46.8	0	1	0	0	2	1263.69	1247.92
Upper	Keratin, type II cytoskeletal 5 OS=Homo sapiens GN=KRT5 PE=1 SV=3	K2C5_HUMAN	uniprot_sprot.fasta	62379.6	1	15	16	16	0.00268	0.314	LALDVEIATYRK	K	L	0.997	61.2	34.8	42.2	0	1	1	0	2	1391.79	1120.58
Upper	Keratin, type II cytoskeletal 5 OS=Homo sapiens GN=KRT5 PE=1 SV=3	K2C5_HUMAN	uniprot_sprot.fasta	62379.6	1	15	16	16	0.00268	0.314	LLEGEECR	K	L	0.99	64.9	32.3	34.9	0	2	0	0	2	1005.47	742.229
Upper	Keratin, type II cytoskeletal 5 OS=Homo sapiens GN=KRT5 PE=1 SV=3	K2C5_HUMAN	uniprot_sprot.fasta	62379.6	1	15	16	16	0.00268	0.314	NKYEDEINK	K	R	0.97	23	34.4	23	0	1	0	0	2	1152.55	681.335
Upper	Keratin, type II cytoskeletal 5 OS=Homo sapiens GN=KRT5 PE=1 SV=3	K2C5_HUMAN	uniprot_sprot.fasta	62379.6	1	15	16	16	0.00268	0.314	NKYEDEINKR	K	T	0.997	45.3	36.1	32.8	0	1	2	1	2	1308.65	676.66
Upper	Keratin, type II cytoskeletal 5 OS=Homo sapiens GN=KRT5 PE=1 SV=3	K2C5_HUMAN	uniprot_sprot.fasta	62379.6	1	15	16	16	0.00268	0.314	NLDLDSIIAEVK	R	A	0.997	53.5	37.3	31	0	2	0	0	2	1329.73	1454.11
Upper	Keratin, type II cytoskeletal 5 OS=Homo sapiens GN=KRT5 PE=1 SV=3	K2C5_HUMAN	uniprot_sprot.fasta	62379.6	1	15	16	16	0.00268	0.314	QLDSIVGER	R	G	0.997	55.9	36.4	32	0	1	0	0	2	1016.54	932.231
Upper	Keratin, type II cytoskeletal 5 OS=Homo sapiens GN=KRT5 PE=1 SV=3	K2C5_HUMAN	uniprot_sprot.fasta	62379.6	1	15	16	16	0.00268	0.314	RQLDSIVGER	R	G	0.98	43	36.8	14.7	0	1	0	0	2	1172.64	851.122
Upper	Keratin, type II cytoskeletal 5 OS=Homo sapiens GN=KRT5 PE=1 SV=3	K2C5_HUMAN	uniprot_sprot.fasta	62379.6	1	15	16	16	0.00268	0.314	SFSTASAITPSVSR	R	T	0.997	60.5	36.2	60.5	0	1	0	0	2	1410.72	979.562
Upper	Keratin, type II cytoskeletal 5 OS=Homo sapiens GN=KRT5 PE=1 SV=3	K2C5_HUMAN	uniprot_sprot.fasta	62379.6	1	15	16	16	0.00268	0.314	SGGGGGGGFGR	R	V	0.997	44.3	31.5	28	0	1	0	0	2	865.391	579.419
Upper	Keratin, type II cytoskeletal 5 OS=Homo sapiens GN=KRT5 PE=1 SV=3	K2C5_HUMAN	uniprot_sprot.fasta	62379.6	1	15	16	16	0.00268	0.314	SLYNLGGSKR	R	I	0.965	32	35.5	13.9	0	0	1	0	2	1094.6	839.552
Upper	Keratin, type II cytoskeletal 5 OS=Homo sapiens GN=KRT5 PE=1 SV=3	K2C5_HUMAN	uniprot_sprot.fasta	62379.6	1	15	16	16	0.00268	0.314	SRTEAESWYQTK	R	Y	0.997	37.1	33.2	37.1	0	1	0	0	2	1485.7	857.266
Upper	Keratin, type II cytoskeletal 5 OS=Homo sapiens GN=KRT5 PE=1 SV=3	K2C5_HUMAN	uniprot_sprot.fasta	62379.6	1	15	16	16	0.00268	0.314	TSFTSVSR	R	S	0.99	40.5	32.5	40.5	0	1	0	0	2	884.447	779.2
Upper	Keratin, type II cytoskeletal 5 OS=Homo sapiens GN=KRT5 PE=1 SV=3	K2C5_HUMAN	uniprot_sprot.fasta	62379.6	1	15	16	16	0.00268	0.314	TTAENEFVMLK	R	K	0.997	35.7	33.9	35.7	0	1	0	0	2	1298.63	1048.11
Upper	Keratin, type II cytoskeletal 5 OS=Homo sapiens GN=KRT5 PE=1 SV=3	K2C5_HUMAN	uniprot_sprot.fasta	62379.6	1	15	16	16	0.00268	0.314	TTAENEFVMLKK	R	D	0.997	74.1	35.6	74.1	0	1	1	0	2	1426.72	925.236
Upper	Keratin, type II cytoskeletal 5 OS=Homo sapiens GN=KRT5 PE=1 SV=3	K2C5_HUMAN	uniprot_sprot.fasta	62379.6	1	15	16	16	0.00268	0.314	WTLLQEQGTK	K	T	0.997	50.1	36.5	39.8	0	1	0	0	2	1203.64	1112.15
Upper	Keratin, type II cytoskeletal 5 OS=Homo sapiens GN=KRT5 PE=1 SV=3	K2C5_HUMAN	uniprot_sprot.fasta	62379.6	1	15	16	16	0.00268	0.314	YEDEINKR	K	T	0.99	45.1	34.4	24.1	0	1	0	0	2	1066.52	608.988
Upper	Keratin, type II cytoskeletal 5 OS=Homo sapiens GN=KRT5 PE=1 SV=3	K2C5_HUMAN	uniprot_sprot.fasta	62379.6	1	15	16	16	0.00268	0.314	YEELQQTAGR	K	H	0.997	53.5	34.6	27.5	0	1	0	0	2	1194.58	764.34
Upper	Myosin-3 OS=Caenorhabditis briggsae GN=myo-3 PE=3 SV=1	MYO3_CAEBR	uniprot_sprot.fasta	225906	1	2	2	2	0.000335	0.0102	VAQENIDEITK	K	Q	0.997	65.7	36.9	65.7	0	1	0	0	2	1259.65	901.856
Upper	Myosin-3 OS=Caenorhabditis briggsae GN=myo-3 PE=3 SV=1	MYO3_CAEBR	uniprot_sprot.fasta	225906	1	2	2	2	0.000335	0.0102	YNANNFLEK	R	N	0.997	46.2	34	34.6	0	1	0	0	2	1112.54	993.147
Upper	Elongation factor 1-alpha 1 OS=Oscheius tipulae GN=eft-1 PE=3 SV=1	EF1A1_OSCTI,EF1A2_OSCTI,EF1A3_OSCTI,EF1A4_OSCTI,EF1A_CAEEL,EF1A_ONCVO	uniprot_sprot.fasta	50109.2	1	3	3	3	0.000503	0.0719	EHALLAQTLGVK	R	Q	0.997	65.9	31.9	50.5	0	1	0	0	2	1279.74	1028.1
Upper	Elongation factor 1-alpha 1 OS=Oscheius tipulae GN=eft-1 PE=3 SV=1	EF1A1_OSCTI,EF1A2_OSCTI,EF1A3_OSCTI,EF1A4_OSCTI,EF1A_CAEEL,EF1A_ONCVO	uniprot_sprot.fasta	50109.2	1	3	3	3	0.000503	0.0719	IGGIGTVPVGR	K	V	0.997	62.7	30.4	37	0	1	0	0	2	1025.61	976.191
Upper	Elongation factor 1-alpha 1 OS=Oscheius tipulae GN=eft-1 PE=3 SV=1	EF1A1_OSCTI,EF1A2_OSCTI,EF1A3_OSCTI,EF1A4_OSCTI,EF1A_CAEEL,EF1A_ONCVO	uniprot_sprot.fasta	50109.2	1	3	3	3	0.000503	0.0719	STTTGHLIYK	K	C	0.963	34.2	37	0	0	1	0	0	2	1120.6	748.764
Upper	Actin, alpha skeletal muscle OS=Atractaspis microlepidota microlepidota GN=ACTA1 PE=2 SV=1	ACTS_ATRMM,ACTS_BOVIN	uniprot_sprot.fasta	42052.2	1	18	26	71	0.0119	0.491	AGFAGDDAPR	K	A	0.997	71	31.9	54.4	0	16	0	0	2	976.448	805.731
Upper	Actin, alpha skeletal muscle OS=Atractaspis microlepidota microlepidota GN=ACTA1 PE=2 SV=1	ACTS_ATRMM,ACTS_BOVIN	uniprot_sprot.fasta	42052.2	1	18	26	71	0.0119	0.491	AVFPSIVGRPR	R	H	0.997	59.3	35.1	0	0	2	2	0	2	1198.71	1027.7
Upper	Actin, alpha skeletal muscle OS=Atractaspis microlepidota microlepidota GN=ACTA1 PE=2 SV=1	ACTS_ATRMM,ACTS_BOVIN	uniprot_sprot.fasta	42052.2	1	18	26	71	0.0119	0.491	DSYVGDEAQSK	K	R	0.997	53.3	30.2	0	0	3	0	0	2	1198.52	698.634
Upper	Actin, alpha skeletal muscle OS=Atractaspis microlepidota microlepidota GN=ACTA1 PE=2 SV=1	ACTS_ATRMM,ACTS_BOVIN	uniprot_sprot.fasta	42052.2	1	18	26	71	0.0119	0.491	DSYVGDEAQSKR	K	G	0.997	58.3	33.4	0	0	5	5	0	2	1354.62	650.453
Upper	Actin, alpha skeletal muscle OS=Atractaspis microlepidota microlepidota GN=ACTA1 PE=2 SV=1	ACTS_ATRMM,ACTS_BOVIN	uniprot_sprot.fasta	42052.2	1	18	26	71	0.0119	0.491	EITALAPSTMK	K	I	0.987	51.1	36.8	0	0	3	0	0	2	1161.62	987.492
Upper	Actin, alpha skeletal muscle OS=Atractaspis microlepidota microlepidota GN=ACTA1 PE=2 SV=1	ACTS_ATRMM,ACTS_BOVIN	uniprot_sprot.fasta	42052.2	1	18	26	71	0.0119	0.491	EKLCYVALDFENEMATAASSSSLEK	K	S	0.96	35.2	31.7	0	0	0	1	0	2	2809.29	1212.43
Upper	Actin, alpha skeletal muscle OS=Atractaspis microlepidota microlepidota GN=ACTA1 PE=2 SV=1	ACTS_ATRMM,ACTS_BOVIN	uniprot_sprot.fasta	42052.2	1	18	26	71	0.0119	0.491	GYSFVTTAER	R	E	0.997	50.5	33.4	50.5	0	2	0	0	2	1130.55	992.539
Upper	Actin, alpha skeletal muscle OS=Atractaspis microlepidota microlepidota GN=ACTA1 PE=2 SV=1	ACTS_ATRMM,ACTS_BOVIN	uniprot_sprot.fasta	42052.2	1	18	26	71	0.0119	0.491	HQGVMVGMGQK	R	D	0.997	55.5	32.4	35	0	4	4	0	2	1187.57	581.716
Upper	Actin, alpha skeletal muscle OS=Atractaspis microlepidota microlepidota GN=ACTA1 PE=2 SV=1	ACTS_ATRMM,ACTS_BOVIN	uniprot_sprot.fasta	42052.2	1	18	26	71	0.0119	0.491	HQGVMVGMGQKDSYVGDEAQSK	R	R	0.997	85.9	30.7	51.4	0	0	1	2	2	2383.07	713.672
Upper	Actin, alpha skeletal muscle OS=Atractaspis microlepidota microlepidota GN=ACTA1 PE=2 SV=1	ACTS_ATRMM,ACTS_BOVIN	uniprot_sprot.fasta	42052.2	1	18	26	71	0.0119	0.491	HQGVMVGMGQKDSYVGDEAQSKR	R	G	0.997	82.8	32.1	48.1	0	0	1	2	2	2539.17	677.563
Upper	Actin, alpha skeletal muscle OS=Atractaspis microlepidota microlepidota GN=ACTA1 PE=2 SV=1	ACTS_ATRMM,ACTS_BOVIN	uniprot_sprot.fasta	42052.2	1	18	26	71	0.0119	0.491	IWHHTFYNELR	K	V	0.986	45.5	35.2	15	0	1	1	0	2	1515.75	952.649
Upper	Actin, alpha skeletal muscle OS=Atractaspis microlepidota microlepidota GN=ACTA1 PE=2 SV=1	ACTS_ATRMM,ACTS_BOVIN	uniprot_sprot.fasta	42052.2	1	18	26	71	0.0119	0.491	KDLYANNVMSGGTTMYPGIADR	R	M	0.997	94.1	32.3	94.1	0	0	3	0	2	2406.11	950.156
Upper	Actin, alpha skeletal muscle OS=Atractaspis microlepidota microlepidota GN=ACTA1 PE=2 SV=1	ACTS_ATRMM,ACTS_BOVIN	uniprot_sprot.fasta	42052.2	1	18	26	71	0.0119	0.491	LCYVALDFENEMATAASSSSLEK	K	S	0.997	54.8	30.7	0	0	0	1	0	2	2552.15	1277.68
Upper	Actin, alpha skeletal muscle OS=Atractaspis microlepidota microlepidota GN=ACTA1 PE=2 SV=1	ACTS_ATRMM,ACTS_BOVIN	uniprot_sprot.fasta	42052.2	1	18	26	71	0.0119	0.491	LDLAGRDLTDYLMK	R	I	0.97	36.2	36.7	0	0	1	0	0	2	1639.84	1216.13
Upper	Actin, alpha skeletal muscle OS=Atractaspis microlepidota microlepidota GN=ACTA1 PE=2 SV=1	ACTS_ATRMM,ACTS_BOVIN	uniprot_sprot.fasta	42052.2	1	18	26	71	0.0119	0.491	QEYDEAGPSIVHR	K	K	0.997	67.2	33.2	25.9	0	2	2	0	2	1500.71	850.752
Upper	Actin, alpha skeletal muscle OS=Atractaspis microlepidota microlepidota GN=ACTA1 PE=2 SV=1	ACTS_ATRMM,ACTS_BOVIN	uniprot_sprot.fasta	42052.2	1	18	26	71	0.0119	0.491	QEYDEAGPSIVHRK	K	C	0.997	54.2	35.9	30.2	0	0	1	0	2	1628.8	759.253
Upper	Actin, alpha skeletal muscle OS=Atractaspis microlepidota microlepidota GN=ACTA1 PE=2 SV=1	ACTS_ATRMM,ACTS_BOVIN	uniprot_sprot.fasta	42052.2	1	18	26	71	0.0119	0.491	SYELPDGQVITIGNER	K	F	0.997	94.3	37	0	0	4	0	0	2	1790.89	1251.63
Upper	Actin, alpha skeletal muscle OS=Atractaspis microlepidota microlepidota GN=ACTA1 PE=2 SV=1	ACTS_ATRMM,ACTS_BOVIN	uniprot_sprot.fasta	42052.2	1	18	26	71	0.0119	0.491	VAPEEHPTLLTEAPLNPK	R	A	0.985	46.8	36.2	17.2	0	0	2	0	2	1956.04	1063.08
Upper	Desmoplakin OS=Homo sapiens GN=DSP PE=1 SV=3	DESP_HUMAN	uniprot_sprot.fasta	331781	1	10	10	10	0.00168	0.0355	ETQSQLETER	R	S	0.997	45.4	33.2	45.4	0	1	0	0	2	1220.58	672.474
Upper	Desmoplakin OS=Homo sapiens GN=DSP PE=1 SV=3	DESP_HUMAN	uniprot_sprot.fasta	331781	1	10	10	10	0.00168	0.0355	NLHSEISGKR	K	D	0.997	38.9	35	38.9	0	0	1	0	2	1140.61	572.205
Upper	Desmoplakin OS=Homo sapiens GN=DSP PE=1 SV=3	DESP_HUMAN	uniprot_sprot.fasta	331781	1	10	10	10	0.00168	0.0355	NQCTQVVQER	K	E	0.997	51	32.5	51	0	1	0	0	2	1261.6	670.721
Upper	Desmoplakin OS=Homo sapiens GN=DSP PE=1 SV=3	DESP_HUMAN	uniprot_sprot.fasta	331781	1	10	10	10	0.00168	0.0355	QLQNIIQATSR	R	E	0.997	53.9	37.4	30.3	0	1	0	0	2	1271.71	1018.56
Upper	Desmoplakin OS=Homo sapiens GN=DSP PE=1 SV=3	DESP_HUMAN	uniprot_sprot.fasta	331781	1	10	10	10	0.00168	0.0355	QMGQPCDAYQKR	R	L	0.997	40.3	28.5	40.3	0	0	1	0	2	1497.66	600.883
Upper	Desmoplakin OS=Homo sapiens GN=DSP PE=1 SV=3	DESP_HUMAN	uniprot_sprot.fasta	331781	1	10	10	10	0.00168	0.0355	RVEEDIQQQK	R	A	0.978	33.4	35.6	14.4	0	1	0	0	2	1272.65	593.208
Upper	Desmoplakin OS=Homo sapiens GN=DSP PE=1 SV=3	DESP_HUMAN	uniprot_sprot.fasta	331781	1	10	10	10	0.00168	0.0355	SQLQISNNR	R	T	0.997	45	35.4	29.2	0	1	0	0	2	1059.55	742.169
Upper	Desmoplakin OS=Homo sapiens GN=DSP PE=1 SV=3	DESP_HUMAN	uniprot_sprot.fasta	331781	1	10	10	10	0.00168	0.0355	VLLQEEGTR	R	K	0.997	52.4	36.1	41	0	1	0	0	2	1044.57	846.791
Upper	Desmoplakin OS=Homo sapiens GN=DSP PE=1 SV=3	DESP_HUMAN	uniprot_sprot.fasta	331781	1	10	10	10	0.00168	0.0355	YEVTSGGGGTSR	R	M	0.997	66.3	32.3	51.9	0	1	0	0	2	1170.54	645.466
Upper	Desmoplakin OS=Homo sapiens GN=DSP PE=1 SV=3	DESP_HUMAN	uniprot_sprot.fasta	331781	1	10	10	10	0.00168	0.0355	YQAECSQFK	K	A	0.982	29.4	27	29.4	0	1	0	0	2	1160.5	770.371
Upper	Creatine kinase M-type OS=Canis lupus familiaris GN=CKM PE=1 SV=3	KCRM_CANLF		0	1	6	6	6	0.00101	0	ALTPEIYK	?	?	0.979	27.6	34.7	27.6	0	1	0	0	2	934.524	959.433
Upper	Creatine kinase M-type OS=Canis lupus familiaris GN=CKM PE=1 SV=3	KCRM_CANLF		0	1	6	6	6	0.00101	0	ALTPEIYKK	?	?	0.997	39.7	32.4	28.5	0	1	0	0	2	1062.62	834.977
Upper	Creatine kinase M-type OS=Canis lupus familiaris GN=CKM PE=1 SV=3	KCRM_CANLF		0	1	6	6	6	0.00101	0	GIWHNDNK	?	?	0.945	21.9	33.2	21.9	0	1	0	0	2	983.469	679.864
Upper	Creatine kinase M-type OS=Canis lupus familiaris GN=CKM PE=1 SV=3	KCRM_CANLF		0	1	6	6	6	0.00101	0	GQSIDDMIPAQK	?	?	0.985	48	34.1	11.2	0	1	0	0	2	1318.63	848.06
Upper	Creatine kinase M-type OS=Canis lupus familiaris GN=CKM PE=1 SV=3	KCRM_CANLF		0	1	6	6	6	0.00101	0	HPKFEEILTR	?	?	0.983	34.1	35.1	17.7	0	0	1	0	2	1269.7	923.388
Upper	Creatine kinase M-type OS=Canis lupus familiaris GN=CKM PE=1 SV=3	KCRM_CANLF		0	1	6	6	6	0.00101	0	TDLNHENLK	?	?	0.997	44.9	34.4	23.9	0	1	0	0	2	1083.54	644.921
Upper	Histone H4 type VIII OS=Gallus gallus GN=H4-VIII PE=3 SV=3	H48_CHICK,H4_ACRAS,H4_ACRFO,H4_APLCA,H4_BOVIN,H4_LITVA,H4_MORAP,H4_MYTCH,H4_OIKDI	uniprot_sprot.fasta	11367.7	1	3	4	4	0.000671	0.311	DAVTYTEHAK	R	R	0.997	51.7	34.1	51.7	0	1	0	0	2	1134.54	660.012
Upper	Histone H4 type VIII OS=Gallus gallus GN=H4-VIII PE=3 SV=3	H48_CHICK,H4_ACRAS,H4_ACRFO,H4_APLCA,H4_BOVIN,H4_LITVA,H4_MORAP,H4_MYTCH,H4_OIKDI	uniprot_sprot.fasta	11367.7	1	3	4	4	0.000671	0.311	DNIQGITKPAIR	R	R	0.997	49.5	33.7	49.5	0	1	1	0	2	1325.75	890.473
Upper	Histone H4 type VIII OS=Gallus gallus GN=H4-VIII PE=3 SV=3	H48_CHICK,H4_ACRAS,H4_ACRFO,H4_APLCA,H4_BOVIN,H4_LITVA,H4_MORAP,H4_MYTCH,H4_OIKDI	uniprot_sprot.fasta	11367.7	1	3	4	4	0.000671	0.311	ISGLIYEETR	R	G	0.997	46.7	35.5	26.8	0	1	0	0	2	1180.62	1043.74
Upper	Keratin, type II cytoskeletal 2 epidermal OS=Homo sapiens GN=KRT2 PE=1 SV=2	K22E_HUMAN	uniprot_sprot.fasta	65433.9	1	35	45	57	0.00956	0.54	AAFGGSGGR	K	G	0.997	44.8	31.4	44.8	0	1	0	0	2	779.38	597.874
Upper	Keratin, type II cytoskeletal 2 epidermal OS=Homo sapiens GN=KRT2 PE=1 SV=2	K22E_HUMAN	uniprot_sprot.fasta	65433.9	1	35	45	57	0.00956	0.54	AQYEEIAQR	K	S	0.997	51.3	35.4	36.2	0	2	0	0	2	1107.54	802.052
Upper	Keratin, type II cytoskeletal 2 epidermal OS=Homo sapiens GN=KRT2 PE=1 SV=2	K22E_HUMAN	uniprot_sprot.fasta	65433.9	1	35	45	57	0.00956	0.54	DVDNAYMIK	K	V	0.997	33.1	31.4	33.1	0	1	0	0	2	1084.5	895.515
Upper	Keratin, type II cytoskeletal 2 epidermal OS=Homo sapiens GN=KRT2 PE=1 SV=2	K22E_HUMAN	uniprot_sprot.fasta	65433.9	1	35	45	57	0.00956	0.54	DYQELMNVK	R	L	0.997	37	31.6	37	0	2	0	0	2	1155.54	899.936
Upper	Keratin, type II cytoskeletal 2 epidermal OS=Homo sapiens GN=KRT2 PE=1 SV=2	K22E_HUMAN	uniprot_sprot.fasta	65433.9	1	35	45	57	0.00956	0.54	EIKIEISELNR	K	V	0.997	38.5	37.1	38.5	0	0	1	0	2	1343.75	1086.44
Upper	Keratin, type II cytoskeletal 2 epidermal OS=Homo sapiens GN=KRT2 PE=1 SV=2	K22E_HUMAN	uniprot_sprot.fasta	65433.9	1	35	45	57	0.00956	0.54	FASFIDKVR	K	F	0.997	64.3	34.2	50.6	0	1	1	0	2	1082.6	1027.38
Upper	Keratin, type II cytoskeletal 2 epidermal OS=Homo sapiens GN=KRT2 PE=1 SV=2	K22E_HUMAN	uniprot_sprot.fasta	65433.9	1	35	45	57	0.00956	0.54	FLEQQNQVLQTK	R	W	0.997	72.6	37.1	62.1	0	1	0	0	2	1475.79	954.818
Upper	Keratin, type II cytoskeletal 2 epidermal OS=Homo sapiens GN=KRT2 PE=1 SV=2	K22E_HUMAN	uniprot_sprot.fasta	65433.9	1	35	45	57	0.00956	0.54	GFSSGSAVVSGGSR	R	R	0.997	85.9	34.3	70.5	0	2	0	0	2	1254.61	818.545
Upper	Keratin, type II cytoskeletal 2 epidermal OS=Homo sapiens GN=KRT2 PE=1 SV=2	K22E_HUMAN	uniprot_sprot.fasta	65433.9	1	35	45	57	0.00956	0.54	GFSSGSAVVSGGSRR	R	S	0.97	23	35.8	23	0	0	1	0	2	1410.71	737.912
Upper	Keratin, type II cytoskeletal 2 epidermal OS=Homo sapiens GN=KRT2 PE=1 SV=2	K22E_HUMAN	uniprot_sprot.fasta	65433.9	1	35	45	57	0.00956	0.54	GGSGGGGSISGGGYGSGGGSGGR	R	Y	0.997	49.5	26.9	49.5	0	2	0	0	2	1741.75	677.773
Upper	Keratin, type II cytoskeletal 2 epidermal OS=Homo sapiens GN=KRT2 PE=1 SV=2	K22E_HUMAN	uniprot_sprot.fasta	65433.9	1	35	45	57	0.00956	0.54	GGSISGGGYGSGGGK	K	H	0.997	57.4	31.9	57.4	0	1	0	0	2	1197.55	639.456
Upper	Keratin, type II cytoskeletal 2 epidermal OS=Homo sapiens GN=KRT2 PE=1 SV=2	K22E_HUMAN	uniprot_sprot.fasta	65433.9	1	35	45	57	0.00956	0.54	GGSSSGGGYGSGGGGSSSVK	R	G	0.997	70.3	26.7	70.3	0	2	0	0	2	1588.68	561.13
Upper	Keratin, type II cytoskeletal 2 epidermal OS=Homo sapiens GN=KRT2 PE=1 SV=2	K22E_HUMAN	uniprot_sprot.fasta	65433.9	1	35	45	57	0.00956	0.54	GSSSGGGYSSGSSSYGSGGR	R	Q	0.997	112	25	112	0	1	0	0	2	1740.71	650.248
Upper	Keratin, type II cytoskeletal 2 epidermal OS=Homo sapiens GN=KRT2 PE=1 SV=2	K22E_HUMAN	uniprot_sprot.fasta	65433.9	1	35	45	57	0.00956	0.54	HGGGGGGFGGGGFGSR	R	S	0.997	113	28.7	113	0	1	2	0	2	1320.58	810.481
Upper	Keratin, type II cytoskeletal 2 epidermal OS=Homo sapiens GN=KRT2 PE=1 SV=2	K22E_HUMAN	uniprot_sprot.fasta	65433.9	1	35	45	57	0.00956	0.54	IEISELNR	K	V	0.99	60.8	36.7	17.5	0	2	0	0	2	973.531	972.623
Upper	Keratin, type II cytoskeletal 2 epidermal OS=Homo sapiens GN=KRT2 PE=1 SV=2	K22E_HUMAN	uniprot_sprot.fasta	65433.9	1	35	45	57	0.00956	0.54	KLLEGEECR	R	M	0.997	63.5	35.4	46.6	0	2	1	0	2	1133.56	677.01
Upper	Keratin, type II cytoskeletal 2 epidermal OS=Homo sapiens GN=KRT2 PE=1 SV=2	K22E_HUMAN	uniprot_sprot.fasta	65433.9	1	35	45	57	0.00956	0.54	KYEDEINKR	K	T	0.997	62.2	36.2	49.4	0	1	1	0	2	1194.61	595.746
Upper	Keratin, type II cytoskeletal 2 epidermal OS=Homo sapiens GN=KRT2 PE=1 SV=2	K22E_HUMAN	uniprot_sprot.fasta	65433.9	1	35	45	57	0.00956	0.54	LALDVEIATYR	K	K	0.997	75.7	36.4	46.8	0	1	0	0	2	1263.69	1247.92
Upper	Keratin, type II cytoskeletal 2 epidermal OS=Homo sapiens GN=KRT2 PE=1 SV=2	K22E_HUMAN	uniprot_sprot.fasta	65433.9	1	35	45	57	0.00956	0.54	LALDVEIATYRK	K	L	0.997	61.2	34.8	42.2	0	1	1	0	2	1391.79	1120.58
Upper	Keratin, type II cytoskeletal 2 epidermal OS=Homo sapiens GN=KRT2 PE=1 SV=2	K22E_HUMAN	uniprot_sprot.fasta	65433.9	1	35	45	57	0.00956	0.54	LLEGEECR	K	M	0.99	64.9	32.3	34.9	0	2	0	0	2	1005.47	742.229
Upper	Keratin, type II cytoskeletal 2 epidermal OS=Homo sapiens GN=KRT2 PE=1 SV=2	K22E_HUMAN	uniprot_sprot.fasta	65433.9	1	35	45	57	0.00956	0.54	LLRDYQELMNVK	R	L	0.997	35.2	36.2	35.2	0	0	1	0	2	1537.8	962.561
Upper	Keratin, type II cytoskeletal 2 epidermal OS=Homo sapiens GN=KRT2 PE=1 SV=2	K22E_HUMAN	uniprot_sprot.fasta	65433.9	1	35	45	57	0.00956	0.54	LQGEIAHVK	R	K	0.997	44	33.5	33.2	0	1	1	0	2	994.568	684.705
Upper	Keratin, type II cytoskeletal 2 epidermal OS=Homo sapiens GN=KRT2 PE=1 SV=2	K22E_HUMAN	uniprot_sprot.fasta	65433.9	1	35	45	57	0.00956	0.54	LQGEIAHVKK	R	Q	0.997	38.6	31.8	38.6	0	1	1	0	2	1122.66	583.965
Upper	Keratin, type II cytoskeletal 2 epidermal OS=Homo sapiens GN=KRT2 PE=1 SV=2	K22E_HUMAN	uniprot_sprot.fasta	65433.9	1	35	45	57	0.00956	0.54	NLDLDSIIAEVK	R	A	0.997	53.5	37.3	31	0	2	0	0	2	1329.73	1454.11
Upper	Keratin, type II cytoskeletal 2 epidermal OS=Homo sapiens GN=KRT2 PE=1 SV=2	K22E_HUMAN	uniprot_sprot.fasta	65433.9	1	35	45	57	0.00956	0.54	NVQDAIADAEQR	K	G	0.997	60.6	34.1	60.6	0	2	0	0	2	1329.64	986.431
Upper	Keratin, type II cytoskeletal 2 epidermal OS=Homo sapiens GN=KRT2 PE=1 SV=2	K22E_HUMAN	uniprot_sprot.fasta	65433.9	1	35	45	57	0.00956	0.54	RSTSSFSCLSR	R	H	0.997	44.2	32.9	30.7	0	1	1	0	2	1287.61	793.19
Upper	Keratin, type II cytoskeletal 2 epidermal OS=Homo sapiens GN=KRT2 PE=1 SV=2	K22E_HUMAN	uniprot_sprot.fasta	65433.9	1	35	45	57	0.00956	0.54	SKEEAEALYHSK	R	Y	0.985	29.2	35.1	29.2	0	0	1	0	2	1391.68	665.024
Upper	Keratin, type II cytoskeletal 2 epidermal OS=Homo sapiens GN=KRT2 PE=1 SV=2	K22E_HUMAN	uniprot_sprot.fasta	65433.9	1	35	45	57	0.00956	0.54	SKEEAEALYHSKYEELQVTVGR	R	H	0.997	69.2	36.1	69.2	0	0	1	1	2	2566.28	1010.47
Upper	Keratin, type II cytoskeletal 2 epidermal OS=Homo sapiens GN=KRT2 PE=1 SV=2	K22E_HUMAN	uniprot_sprot.fasta	65433.9	1	35	45	57	0.00956	0.54	SLVGLGGTK	R	S	0.997	52.6	36.4	18.6	0	1	0	0	2	831.494	918.946
Upper	Keratin, type II cytoskeletal 2 epidermal OS=Homo sapiens GN=KRT2 PE=1 SV=2	K22E_HUMAN	uniprot_sprot.fasta	65433.9	1	35	45	57	0.00956	0.54	STSSFSCLSR	R	H	0.997	46.5	29.7	46.5	0	1	0	0	2	1131.51	895.111
Upper	Keratin, type II cytoskeletal 2 epidermal OS=Homo sapiens GN=KRT2 PE=1 SV=2	K22E_HUMAN	uniprot_sprot.fasta	65433.9	1	35	45	57	0.00956	0.54	TAAENDFVTLK	R	K	0.997	77.9	35.4	66.5	0	2	0	0	2	1208.62	1034.41
Upper	Keratin, type II cytoskeletal 2 epidermal OS=Homo sapiens GN=KRT2 PE=1 SV=2	K22E_HUMAN	uniprot_sprot.fasta	65433.9	1	35	45	57	0.00956	0.54	TAAENDFVTLKK	R	D	0.997	85.2	36.4	85.2	0	1	1	0	2	1336.71	901.407
Upper	Keratin, type II cytoskeletal 2 epidermal OS=Homo sapiens GN=KRT2 PE=1 SV=2	K22E_HUMAN	uniprot_sprot.fasta	65433.9	1	35	45	57	0.00956	0.54	TSQNSELNNMQDLVEDYKK	R	K	0.997	61.9	31.9	61.9	0	0	1	0	2	2272.04	919.344
Upper	Keratin, type II cytoskeletal 2 epidermal OS=Homo sapiens GN=KRT2 PE=1 SV=2	K22E_HUMAN	uniprot_sprot.fasta	65433.9	1	35	45	57	0.00956	0.54	VDLLNQEIEFLK	K	V	0.997	63.7	36.6	63.7	0	1	0	0	2	1460.8	1424.23
Upper	Keratin, type II cytoskeletal 2 epidermal OS=Homo sapiens GN=KRT2 PE=1 SV=2	K22E_HUMAN	uniprot_sprot.fasta	65433.9	1	35	45	57	0.00956	0.54	VDPEIQNVK	K	A	0.997	39.6	33.7	28.4	0	2	0	0	2	1041.56	810.251
Upper	Keratin, type II cytoskeletal 2 epidermal OS=Homo sapiens GN=KRT2 PE=1 SV=2	K22E_HUMAN	uniprot_sprot.fasta	65433.9	1	35	45	57	0.00956	0.54	YEDEINKR	K	T	0.99	45.1	34.4	24.1	0	1	0	0	2	1066.52	608.988
Upper	Keratin, type II cytoskeletal 2 epidermal OS=Homo sapiens GN=KRT2 PE=1 SV=2	K22E_HUMAN	uniprot_sprot.fasta	65433.9	1	35	45	57	0.00956	0.54	YEELQVTVGR	K	H	0.997	76.3	37.1	52.2	0	1	0	0	2	1193.62	999.417
Upper	Keratin, type II cytoskeletal 2 epidermal OS=Homo sapiens GN=KRT2 PE=1 SV=2	K22E_HUMAN	uniprot_sprot.fasta	65433.9	1	35	45	57	0.00956	0.54	YLDGLTAER	R	T	0.997	56.3	35.3	35.6	0	1	0	0	2	1037.53	988.606
Upper	Suprabasin OS=Homo sapiens GN=SBSN PE=2 SV=2	SBSN_HUMAN	uniprot_sprot.fasta	60537.2	1	2	3	3	0.000503	0.061	FGQGAHHAAGQAGNEAGR	K	F	0.997	60.4	32.5	60.4	0	0	1	1	2	1735.8	517.513
Upper	Suprabasin OS=Homo sapiens GN=SBSN PE=2 SV=2	SBSN_HUMAN	uniprot_sprot.fasta	60537.2	1	2	3	3	0.000503	0.061	FGQGVHHAAGQAGNEAGR	R	F	0.997	51.3	33.3	51.3	0	0	1	0	2	1763.83	578.56
Upper	Keratin, type II cytoskeletal 1 OS=Homo sapiens GN=KRT1 PE=1 SV=6	K2C1_HUMAN	uniprot_sprot.fasta	66040.3	1	43	56	84	0.0141	0.519	AEAESLYQSK	K	Y	0.997	68.5	33.7	50	0	1	0	0	2	1125.54	786.873
Upper	Keratin, type II cytoskeletal 1 OS=Homo sapiens GN=KRT1 PE=1 SV=6	K2C1_HUMAN	uniprot_sprot.fasta	66040.3	1	43	56	84	0.0141	0.519	AEAESLYQSKYEELQITAGR	K	H	0.997	87.2	35.5	87.2	0	0	1	0	2	2286.12	1100.41
Upper	Keratin, type II cytoskeletal 1 OS=Homo sapiens GN=KRT1 PE=1 SV=6	K2C1_HUMAN	uniprot_sprot.fasta	66040.3	1	43	56	84	0.0141	0.519	AQYEDIAQK	K	S	0.997	40	34.8	40	0	2	0	0	2	1065.52	754.947
Upper	Keratin, type II cytoskeletal 1 OS=Homo sapiens GN=KRT1 PE=1 SV=6	K2C1_HUMAN	uniprot_sprot.fasta	66040.3	1	43	56	84	0.0141	0.519	DVDGAYMTK	K	V	0.997	47	29.9	29.2	0	5	0	0	2	999.445	681.659
Upper	Keratin, type II cytoskeletal 1 OS=Homo sapiens GN=KRT1 PE=1 SV=6	K2C1_HUMAN	uniprot_sprot.fasta	66040.3	1	43	56	84	0.0141	0.519	DVDGAYMTKVDLQAK	K	L	0.997	55.6	34.5	55.6	0	1	1	0	2	1669.81	911.745
Upper	Keratin, type II cytoskeletal 1 OS=Homo sapiens GN=KRT1 PE=1 SV=6	K2C1_HUMAN	uniprot_sprot.fasta	66040.3	1	43	56	84	0.0141	0.519	DYQELMNTK	R	L	0.997	37.3	29.5	37.3	0	3	0	0	2	1157.51	795.252
Upper	Keratin, type II cytoskeletal 1 OS=Homo sapiens GN=KRT1 PE=1 SV=6	K2C1_HUMAN	uniprot_sprot.fasta	66040.3	1	43	56	84	0.0141	0.519	FLEQQNQVLQTK	R	W	0.997	72.6	37.1	62.1	0	1	0	0	2	1475.79	954.818
Upper	Keratin, type II cytoskeletal 1 OS=Homo sapiens GN=KRT1 PE=1 SV=6	K2C1_HUMAN	uniprot_sprot.fasta	66040.3	1	43	56	84	0.0141	0.519	FLEQQNQVLQTKWELLQQVDTSTR	R	T	0.981	25.8	35.6	25.8	0	0	0	1	2	2932.52	1311.21
Upper	Keratin, type II cytoskeletal 1 OS=Homo sapiens GN=KRT1 PE=1 SV=6	K2C1_HUMAN	uniprot_sprot.fasta	66040.3	1	43	56	84	0.0141	0.519	FSSCGGGGGSFGAGGGFGSR	R	S	0.997	125	25	125	0	3	0	0	2	1765.73	995.628
Upper	Keratin, type II cytoskeletal 1 OS=Homo sapiens GN=KRT1 PE=1 SV=6	K2C1_HUMAN	uniprot_sprot.fasta	66040.3	1	43	56	84	0.0141	0.519	GENALKDAK	R	N	0.997	57.8	36.8	32.4	0	1	0	0	2	945.5	498.221
Upper	Keratin, type II cytoskeletal 1 OS=Homo sapiens GN=KRT1 PE=1 SV=6	K2C1_HUMAN	uniprot_sprot.fasta	66040.3	1	43	56	84	0.0141	0.519	GSGGGSSGGSIGGR	R	G	0.997	88.9	32	88.9	0	2	0	0	2	1092.5	498.527
Upper	Keratin, type II cytoskeletal 1 OS=Homo sapiens GN=KRT1 PE=1 SV=6	K2C1_HUMAN	uniprot_sprot.fasta	66040.3	1	43	56	84	0.0141	0.519	IEISELNR	K	V	0.99	60.8	36.7	17.5	0	2	0	0	2	973.531	972.623
Upper	Keratin, type II cytoskeletal 1 OS=Homo sapiens GN=KRT1 PE=1 SV=6	K2C1_HUMAN	uniprot_sprot.fasta	66040.3	1	43	56	84	0.0141	0.519	KDVDGAYMTK	K	V	0.997	56	32.6	30.1	0	1	0	0	2	1127.54	671.656
Upper	Keratin, type II cytoskeletal 1 OS=Homo sapiens GN=KRT1 PE=1 SV=6	K2C1_HUMAN	uniprot_sprot.fasta	66040.3	1	43	56	84	0.0141	0.519	LALDLEIATYR	K	T	0.997	72.1	35.7	0	0	4	0	0	2	1277.71	1324.31
Upper	Keratin, type II cytoskeletal 1 OS=Homo sapiens GN=KRT1 PE=1 SV=6	K2C1_HUMAN	uniprot_sprot.fasta	66040.3	1	43	56	84	0.0141	0.519	LDSELKNMQDMVEDYR	R	N	0.997	44.8	28.4	31.9	0	0	1	0	2	2017.88	893.809
Upper	Keratin, type II cytoskeletal 1 OS=Homo sapiens GN=KRT1 PE=1 SV=6	K2C1_HUMAN	uniprot_sprot.fasta	66040.3	1	43	56	84	0.0141	0.519	LLRDYQELMNTK	R	L	0.997	50.2	35.9	50.2	0	1	1	0	2	1539.78	906.624
Upper	Keratin, type II cytoskeletal 1 OS=Homo sapiens GN=KRT1 PE=1 SV=6	K2C1_HUMAN	uniprot_sprot.fasta	66040.3	1	43	56	84	0.0141	0.519	LNDLEDALQQAK	K	E	0.997	44	34.6	44	0	1	0	0	2	1357.7	1129.87
Upper	Keratin, type II cytoskeletal 1 OS=Homo sapiens GN=KRT1 PE=1 SV=6	K2C1_HUMAN	uniprot_sprot.fasta	66040.3	1	43	56	84	0.0141	0.519	LRSEIDNVKK	R	Q	0.983	42.8	36.2	13.5	0	0	2	0	2	1201.69	606.833
Upper	Keratin, type II cytoskeletal 1 OS=Homo sapiens GN=KRT1 PE=1 SV=6	K2C1_HUMAN	uniprot_sprot.fasta	66040.3	1	43	56	84	0.0141	0.519	MSGECAPNVSVSVSTSHTTISGGGSR	R	G	0.997	93.2	30	93.2	0	0	3	0	2	2581.16	908.832
Upper	Keratin, type II cytoskeletal 1 OS=Homo sapiens GN=KRT1 PE=1 SV=6	K2C1_HUMAN	uniprot_sprot.fasta	66040.3	1	43	56	84	0.0141	0.519	NKLNDLEDALQQAK	K	E	0.997	40.4	35.9	40.4	0	1	0	0	2	1599.83	1153.89
Upper	Keratin, type II cytoskeletal 1 OS=Homo sapiens GN=KRT1 PE=1 SV=6	K2C1_HUMAN	uniprot_sprot.fasta	66040.3	1	43	56	84	0.0141	0.519	NKLNDLEDALQQAKEDLAR	K	L	0.997	64	36.3	64	0	0	1	0	2	2184.13	1355.3
Upper	Keratin, type II cytoskeletal 1 OS=Homo sapiens GN=KRT1 PE=1 SV=6	K2C1_HUMAN	uniprot_sprot.fasta	66040.3	1	43	56	84	0.0141	0.519	NKYEDEINK	R	R	0.97	23	34.4	23	0	1	0	0	2	1152.55	681.335
Upper	Keratin, type II cytoskeletal 1 OS=Homo sapiens GN=KRT1 PE=1 SV=6	K2C1_HUMAN	uniprot_sprot.fasta	66040.3	1	43	56	84	0.0141	0.519	NKYEDEINKR	R	T	0.997	45.3	36.1	32.8	0	1	2	1	2	1308.65	676.66
Upper	Keratin, type II cytoskeletal 1 OS=Homo sapiens GN=KRT1 PE=1 SV=6	K2C1_HUMAN	uniprot_sprot.fasta	66040.3	1	43	56	84	0.0141	0.519	NMQDMVEDYR	K	N	0.997	75.1	25	75.1	0	5	0	0	2	1332.52	784.332
Upper	Keratin, type II cytoskeletal 1 OS=Homo sapiens GN=KRT1 PE=1 SV=6	K2C1_HUMAN	uniprot_sprot.fasta	66040.3	1	43	56	84	0.0141	0.519	NSKIEISELNR	R	V	0.997	67.2	37.4	44.7	0	1	1	0	2	1302.7	895.171
Upper	Keratin, type II cytoskeletal 1 OS=Homo sapiens GN=KRT1 PE=1 SV=6	K2C1_HUMAN	uniprot_sprot.fasta	66040.3	1	43	56	84	0.0141	0.519	QISNLQQSISDAEQR	K	G	0.997	95.3	35.9	95.3	0	2	1	0	2	1716.85	1048.84
Upper	Keratin, type II cytoskeletal 1 OS=Homo sapiens GN=KRT1 PE=1 SV=6	K2C1_HUMAN	uniprot_sprot.fasta	66040.3	1	43	56	84	0.0141	0.519	SDQSRLDSELK	K	N	0.988	47.8	35.7	16.9	0	1	0	0	2	1277.63	783.034
Upper	Keratin, type II cytoskeletal 1 OS=Homo sapiens GN=KRT1 PE=1 SV=6	K2C1_HUMAN	uniprot_sprot.fasta	66040.3	1	43	56	84	0.0141	0.519	SEIDNVKK	R	Q	0.97	31	37.7	18.6	0	1	0	0	2	932.505	553.347
Upper	Keratin, type II cytoskeletal 1 OS=Homo sapiens GN=KRT1 PE=1 SV=6	K2C1_HUMAN	uniprot_sprot.fasta	66040.3	1	43	56	84	0.0141	0.519	SGGGFSSGSAGIINYQR	R	R	0.997	80.6	34.2	80.6	0	1	0	0	2	1657.79	1031.72
Upper	Keratin, type II cytoskeletal 1 OS=Homo sapiens GN=KRT1 PE=1 SV=6	K2C1_HUMAN	uniprot_sprot.fasta	66040.3	1	43	56	84	0.0141	0.519	SISISVAR	K	G	0.974	36.3	34.1	14.7	0	1	0	0	2	832.489	930.447
Upper	Keratin, type II cytoskeletal 1 OS=Homo sapiens GN=KRT1 PE=1 SV=6	K2C1_HUMAN	uniprot_sprot.fasta	66040.3	1	43	56	84	0.0141	0.519	SKAEAESLYQSK	K	Y	0.997	67.7	35.5	56.4	0	2	1	0	2	1340.67	714.4
Upper	Keratin, type II cytoskeletal 1 OS=Homo sapiens GN=KRT1 PE=1 SV=6	K2C1_HUMAN	uniprot_sprot.fasta	66040.3	1	43	56	84	0.0141	0.519	SKAEAESLYQSKYEELQITAGR	K	H	0.997	83.8	35.8	83.8	0	0	1	1	2	2501.25	1039.62
Upper	Keratin, type II cytoskeletal 1 OS=Homo sapiens GN=KRT1 PE=1 SV=6	K2C1_HUMAN	uniprot_sprot.fasta	66040.3	1	43	56	84	0.0141	0.519	SLDLDSIIAEVK	R	A	0.997	81.8	37.4	60.9	0	2	0	0	2	1302.72	1455.68
Upper	Keratin, type II cytoskeletal 1 OS=Homo sapiens GN=KRT1 PE=1 SV=6	K2C1_HUMAN	uniprot_sprot.fasta	66040.3	1	43	56	84	0.0141	0.519	SLNNQFASFIDK	K	V	0.997	70	35.3	57.1	0	1	0	0	2	1383.69	1248.07
Upper	Keratin, type II cytoskeletal 1 OS=Homo sapiens GN=KRT1 PE=1 SV=6	K2C1_HUMAN	uniprot_sprot.fasta	66040.3	1	43	56	84	0.0141	0.519	SLNNQFASFIDKVR	K	F	0.997	63.2	36	63.2	0	0	1	0	2	1638.86	1289.41
Upper	Keratin, type II cytoskeletal 1 OS=Homo sapiens GN=KRT1 PE=1 SV=6	K2C1_HUMAN	uniprot_sprot.fasta	66040.3	1	43	56	84	0.0141	0.519	SLVNLGGSK	R	S	0.997	62.4	37.3	40.9	0	2	0	0	2	874.499	935.031
Upper	Keratin, type II cytoskeletal 1 OS=Homo sapiens GN=KRT1 PE=1 SV=6	K2C1_HUMAN	uniprot_sprot.fasta	66040.3	1	43	56	84	0.0141	0.519	TLLEGEESR	R	M	0.997	53.5	35.5	32.5	0	5	0	0	2	1033.52	846.312
Upper	Keratin, type II cytoskeletal 1 OS=Homo sapiens GN=KRT1 PE=1 SV=6	K2C1_HUMAN	uniprot_sprot.fasta	66040.3	1	43	56	84	0.0141	0.519	TNAENEFVTIK	R	K	0.997	88.2	35.5	66.7	0	2	0	0	2	1265.64	1018.05
Upper	Keratin, type II cytoskeletal 1 OS=Homo sapiens GN=KRT1 PE=1 SV=6	K2C1_HUMAN	uniprot_sprot.fasta	66040.3	1	43	56	84	0.0141	0.519	TNAENEFVTIKK	R	D	0.997	63.5	36.6	53.1	0	1	1	0	2	1393.73	889.83
Upper	Keratin, type II cytoskeletal 1 OS=Homo sapiens GN=KRT1 PE=1 SV=6	K2C1_HUMAN	uniprot_sprot.fasta	66040.3	1	43	56	84	0.0141	0.519	VDQLKSDQSR	R	L	0.97	27.1	36.8	27.1	0	1	1	0	2	1175.6	515.744
Upper	Keratin, type II cytoskeletal 1 OS=Homo sapiens GN=KRT1 PE=1 SV=6	K2C1_HUMAN	uniprot_sprot.fasta	66040.3	1	43	56	84	0.0141	0.519	WELLQQVDTSTR	K	T	0.997	78.4	36.5	64.1	0	1	0	0	2	1475.75	1237.12
Upper	Keratin, type II cytoskeletal 1 OS=Homo sapiens GN=KRT1 PE=1 SV=6	K2C1_HUMAN	uniprot_sprot.fasta	66040.3	1	43	56	84	0.0141	0.519	YEDEINKR	K	T	0.99	45.1	34.4	24.1	0	1	0	0	2	1066.52	608.988
Upper	Keratin, type II cytoskeletal 1 OS=Homo sapiens GN=KRT1 PE=1 SV=6	K2C1_HUMAN	uniprot_sprot.fasta	66040.3	1	43	56	84	0.0141	0.519	YEELQITAGR	K	H	0.997	70.2	35.8	57.3	0	1	0	0	2	1179.6	987.258
Upper	Beta-lactoglobulin OS=Bos taurus GN=LGB PE=1 SV=3	LACB_BOVIN	uniprot_sprot.fasta	19884	1	2	2	2	0.000335	0.124	IDALNENK	K	V	0.983	42.1	34.9	12	0	1	0	0	2	916.473	716.681
Upper	Beta-lactoglobulin OS=Bos taurus GN=LGB PE=1 SV=3	LACB_BOVIN	uniprot_sprot.fasta	19884	1	2	2	2	0.000335	0.124	LSFNPTQLEEQCHI	R	-	0.997	51.8	33.3	51.8	0	1	0	0	2	1715.81	1258.26
Upper	Keratin, type I cytoskeletal 9 OS=Homo sapiens GN=KRT9 PE=1 SV=3	K1C9_HUMAN	uniprot_sprot.fasta	62065.9	1	15	20	32	0.00536	0.241	EIETYHNLLEGGQEDFESSGAGK	K	I	0.997	57.3	29.8	57.3	0	0	1	0	2	2510.13	1139.25
Upper	Keratin, type I cytoskeletal 9 OS=Homo sapiens GN=KRT9 PE=1 SV=3	K1C9_HUMAN	uniprot_sprot.fasta	62065.9	1	15	20	32	0.00536	0.241	FEMEQNLR	K	Q	0.99	51.1	31.8	33.6	0	2	0	0	2	1082.49	768.568
Upper	Keratin, type I cytoskeletal 9 OS=Homo sapiens GN=KRT9 PE=1 SV=3	K1C9_HUMAN	uniprot_sprot.fasta	62065.9	1	15	20	32	0.00536	0.241	FSSSSGYGGGSSR	R	V	0.997	67.5	27.7	67.5	0	2	0	0	2	1235.53	669.159
Upper	Keratin, type I cytoskeletal 9 OS=Homo sapiens GN=KRT9 PE=1 SV=3	K1C9_HUMAN	uniprot_sprot.fasta	62065.9	1	15	20	32	0.00536	0.241	HGVQELEIELQSQLSK	R	K	0.997	89.3	36.2	89.3	0	1	1	0	2	1837.97	1259.73
Upper	Keratin, type I cytoskeletal 9 OS=Homo sapiens GN=KRT9 PE=1 SV=3	K1C9_HUMAN	uniprot_sprot.fasta	62065.9	1	15	20	32	0.00536	0.241	HGVQELEIELQSQLSKK	R	A	0.997	51	35.4	51	0	0	1	0	2	1966.06	1192.94
Upper	Keratin, type I cytoskeletal 9 OS=Homo sapiens GN=KRT9 PE=1 SV=3	K1C9_HUMAN	uniprot_sprot.fasta	62065.9	1	15	20	32	0.00536	0.241	IKFEMEQNLR	R	Q	0.997	65.3	36.2	53.3	0	3	3	0	2	1323.67	862.17
Upper	Keratin, type I cytoskeletal 9 OS=Homo sapiens GN=KRT9 PE=1 SV=3	K1C9_HUMAN	uniprot_sprot.fasta	62065.9	1	15	20	32	0.00536	0.241	IQDWYDKK	K	G	0.99	41.7	34.7	41.7	0	1	0	0	2	1095.55	843.571
Upper	Keratin, type I cytoskeletal 9 OS=Homo sapiens GN=KRT9 PE=1 SV=3	K1C9_HUMAN	uniprot_sprot.fasta	62065.9	1	15	20	32	0.00536	0.241	QEYEQLIAK	R	N	0.997	60.7	35.8	41.8	0	1	0	0	2	1121.58	954.857
Upper	Keratin, type I cytoskeletal 9 OS=Homo sapiens GN=KRT9 PE=1 SV=3	K1C9_HUMAN	uniprot_sprot.fasta	62065.9	1	15	20	32	0.00536	0.241	QFSSSYLSR	R	S	0.997	40	33.3	40	0	1	0	0	2	1074.52	942.95
Upper	Keratin, type I cytoskeletal 9 OS=Homo sapiens GN=KRT9 PE=1 SV=3	K1C9_HUMAN	uniprot_sprot.fasta	62065.9	1	15	20	32	0.00536	0.241	QGVDADINGLR	R	Q	0.997	63.6	34.1	63.6	0	2	0	0	2	1157.59	977.79
Upper	Keratin, type I cytoskeletal 9 OS=Homo sapiens GN=KRT9 PE=1 SV=3	K1C9_HUMAN	uniprot_sprot.fasta	62065.9	1	15	20	32	0.00536	0.241	QVLDNLTMEK	R	S	0.997	50.8	36.2	30	0	1	0	0	2	1206.6	946.238
Upper	Keratin, type I cytoskeletal 9 OS=Homo sapiens GN=KRT9 PE=1 SV=3	K1C9_HUMAN	uniprot_sprot.fasta	62065.9	1	15	20	32	0.00536	0.241	SGGGGGGGLGSGGSIR	R	S	0.997	87.4	34	73.1	0	3	0	0	2	1232.6	733.597
Upper	Keratin, type I cytoskeletal 9 OS=Homo sapiens GN=KRT9 PE=1 SV=3	K1C9_HUMAN	uniprot_sprot.fasta	62065.9	1	15	20	32	0.00536	0.241	STMQELNSR	K	L	0.997	57.7	31.9	33.6	0	5	0	0	2	1081.49	583.246
Upper	Keratin, type I cytoskeletal 9 OS=Homo sapiens GN=KRT9 PE=1 SV=3	K1C9_HUMAN	uniprot_sprot.fasta	62065.9	1	15	20	32	0.00536	0.241	TLLDIDNTR	K	M	0.997	58.6	37.4	0	0	3	0	0	2	1060.56	1061.62
Upper	Keratin, type I cytoskeletal 9 OS=Homo sapiens GN=KRT9 PE=1 SV=3	K1C9_HUMAN	uniprot_sprot.fasta	62065.9	1	15	20	32	0.00536	0.241	TLNDMRQEYEQLIAK	K	N	0.997	41.2	36	41.2	0	1	0	0	2	1867.92	1040.3
Upper	Plakophilin-1 OS=Bos taurus GN=PKP1 PE=2 SV=1	PKP1_BOVIN,PKP1_HUMAN,PKP1_MOUSE	uniprot_sprot.fasta	80181.9	1	2	2	2	0.000335	0.0316	LDAEVPTR	R	Y	0.985	47.2	33.5	14.5	0	1	0	0	2	900.479	806.485
Upper	Plakophilin-1 OS=Bos taurus GN=PKP1 PE=2 SV=1	PKP1_BOVIN,PKP1_HUMAN,PKP1_MOUSE	uniprot_sprot.fasta	80181.9	1	2	2	2	0.000335	0.0316	SPNQNVQQAAAGALR	R	N	0.997	35.3	36.4	35.3	0	1	0	0	2	1524.79	925.985
Upper	Serum albumin OS=Bos taurus GN=ALB PE=1 SV=4	ALBU_BOVIN	uniprot_sprot.fasta	69294.2	1	2	2	2	0.000335	0.0824	LGEYGFQNALIVR	K	Y	0.997	89.8	35.7	0	0	1	0	0	2	1479.8	1297.92
Upper	Serum albumin OS=Bos taurus GN=ALB PE=1 SV=4	ALBU_BOVIN	uniprot_sprot.fasta	69294.2	1	2	2	2	0.000335	0.0824	LKECCDKPLLEK	K	S	0.989	32.5	36.4	21.6	0	0	1	0	2	1532.78	731.042
Upper	Serum albumin OS=Bos taurus GN=ALB PE=1 SV=4	ALBU_BOVIN	uniprot_sprot.fasta	69294.2	1	2	2	2	0.000335	0.0824	NECFLSHKDDSPDLPK	R	L	0.997	41.5	31.8	41.5	0	0	1	0	2	1901.87	899.561
Upper	Serum albumin OS=Bos taurus GN=ALB PE=1 SV=4	ALBU_BOVIN	uniprot_sprot.fasta	69294.2	1	2	2	2	0.000335	0.0824	QTALVELLK	K	H	0.997	49.8	33.2	30.3	0	1	0	0	2	1014.62	1239.22
Upper	Keratin, type I cytoskeletal 10 OS=Homo sapiens GN=KRT10 PE=1 SV=6	K1C10_HUMAN	uniprot_sprot.fasta	58828.8	1	22	30	48	0.00805	0.324	ALEESNYELEGK	R	I	0.997	93.6	33.2	75.8	0	5	0	0	2	1381.65	928.706
Upper	Keratin, type I cytoskeletal 10 OS=Homo sapiens GN=KRT10 PE=1 SV=6	K1C10_HUMAN	uniprot_sprot.fasta	58828.8	1	22	30	48	0.00805	0.324	ALEESNYELEGKIK	R	E	0.997	82.2	36.8	82.2	0	1	1	0	2	1622.83	938.409
Upper	Keratin, type I cytoskeletal 10 OS=Homo sapiens GN=KRT10 PE=1 SV=6	K1C10_HUMAN	uniprot_sprot.fasta	58828.8	1	22	30	48	0.00805	0.324	DAEAWFNEK	K	S	0.997	40.9	29.5	40.9	0	3	0	0	2	1109.49	1132.39
Upper	Keratin, type I cytoskeletal 10 OS=Homo sapiens GN=KRT10 PE=1 SV=6	K1C10_HUMAN	uniprot_sprot.fasta	58828.8	1	22	30	48	0.00805	0.324	DAEAWFNEKSK	K	E	0.997	73.6	32.5	73.6	0	1	0	0	2	1324.62	999.252
Upper	Keratin, type I cytoskeletal 10 OS=Homo sapiens GN=KRT10 PE=1 SV=6	K1C10_HUMAN	uniprot_sprot.fasta	58828.8	1	22	30	48	0.00805	0.324	GSLGGGFSSGGFSGGSFSR	K	G	0.997	72.1	30.8	0	0	2	0	0	2	1707.77	1135.33
Upper	Keratin, type I cytoskeletal 10 OS=Homo sapiens GN=KRT10 PE=1 SV=6	K1C10_HUMAN	uniprot_sprot.fasta	58828.8	1	22	30	48	0.00805	0.324	IRLENEIQTYR	K	S	0.997	65.6	37.2	51.9	0	1	1	0	2	1434.77	963.18
Upper	Keratin, type I cytoskeletal 10 OS=Homo sapiens GN=KRT10 PE=1 SV=6	K1C10_HUMAN	uniprot_sprot.fasta	58828.8	1	22	30	48	0.00805	0.324	LASYLDKVR	R	A	0.997	57.6	33.2	44.8	0	3	2	0	2	1064.61	901.325
Upper	Keratin, type I cytoskeletal 10 OS=Homo sapiens GN=KRT10 PE=1 SV=6	K1C10_HUMAN	uniprot_sprot.fasta	58828.8	1	22	30	48	0.00805	0.324	LENEIQTYR	R	S	0.997	67.9	35.6	38.4	0	2	0	0	2	1165.58	878.988
Upper	Keratin, type I cytoskeletal 10 OS=Homo sapiens GN=KRT10 PE=1 SV=6	K1C10_HUMAN	uniprot_sprot.fasta	58828.8	1	22	30	48	0.00805	0.324	LKYENEVALR	R	Q	0.994	44.5	36.6	22.1	0	2	1	0	2	1234.68	888.062
Upper	Keratin, type I cytoskeletal 10 OS=Homo sapiens GN=KRT10 PE=1 SV=6	K1C10_HUMAN	uniprot_sprot.fasta	58828.8	1	22	30	48	0.00805	0.324	NHEEEMKDLR	K	N	0.997	33.4	28.8	33.4	0	1	3	0	2	1316.59	477.893
Upper	Keratin, type I cytoskeletal 10 OS=Homo sapiens GN=KRT10 PE=1 SV=6	K1C10_HUMAN	uniprot_sprot.fasta	58828.8	1	22	30	48	0.00805	0.324	QSLEASLAETEGR	K	Y	0.997	68.2	35	68.2	0	1	0	0	2	1390.68	1043.27
Upper	Keratin, type I cytoskeletal 10 OS=Homo sapiens GN=KRT10 PE=1 SV=6	K1C10_HUMAN	uniprot_sprot.fasta	58828.8	1	22	30	48	0.00805	0.324	QSVEADINGLR	R	R	0.997	58.3	35.7	58.3	0	1	0	0	2	1201.62	1018.64
Upper	Keratin, type I cytoskeletal 10 OS=Homo sapiens GN=KRT10 PE=1 SV=6	K1C10_HUMAN	uniprot_sprot.fasta	58828.8	1	22	30	48	0.00805	0.324	QSVEADINGLRR	R	V	0.978	29	36.2	29	0	0	1	0	2	1357.72	941.598
Upper	Keratin, type I cytoskeletal 10 OS=Homo sapiens GN=KRT10 PE=1 SV=6	K1C10_HUMAN	uniprot_sprot.fasta	58828.8	1	22	30	48	0.00805	0.324	RVLDELTLTK	R	A	0.992	45.7	35.7	20.4	0	1	0	0	2	1187.7	1013.2
Upper	Keratin, type I cytoskeletal 10 OS=Homo sapiens GN=KRT10 PE=1 SV=6	K1C10_HUMAN	uniprot_sprot.fasta	58828.8	1	22	30	48	0.00805	0.324	SGGGGGGGGCGGGGGVSSLR	R	I	0.997	111	28.9	111	0	1	0	0	2	1549.68	724.172
Upper	Keratin, type I cytoskeletal 10 OS=Homo sapiens GN=KRT10 PE=1 SV=6	K1C10_HUMAN	uniprot_sprot.fasta	58828.8	1	22	30	48	0.00805	0.324	SLLEGEGSSGGGGR	R	G	0.997	71.8	33.5	57.5	0	2	0	0	2	1262.6	826.098
Upper	Keratin, type I cytoskeletal 10 OS=Homo sapiens GN=KRT10 PE=1 SV=6	K1C10_HUMAN	uniprot_sprot.fasta	58828.8	1	22	30	48	0.00805	0.324	SQYEQLAEQNR	R	K	0.997	66.2	32.9	66.2	0	1	0	0	2	1365.64	828.415
Upper	Keratin, type I cytoskeletal 10 OS=Homo sapiens GN=KRT10 PE=1 SV=6	K1C10_HUMAN	uniprot_sprot.fasta	58828.8	1	22	30	48	0.00805	0.324	SQYEQLAEQNRK	R	D	0.997	61	35.4	61	0	2	1	0	2	1493.73	744.216
Upper	Keratin, type I cytoskeletal 10 OS=Homo sapiens GN=KRT10 PE=1 SV=6	K1C10_HUMAN	uniprot_sprot.fasta	58828.8	1	22	30	48	0.00805	0.324	SSSSGSVGESSSKGPR	K	-	0.971	24.4	33.1	24.4	0	0	1	0	2	1495.7	483.127
Upper	Keratin, type I cytoskeletal 10 OS=Homo sapiens GN=KRT10 PE=1 SV=6	K1C10_HUMAN	uniprot_sprot.fasta	58828.8	1	22	30	48	0.00805	0.324	VLDELTLTK	R	A	0.997	52.6	35.6	40.5	0	2	0	0	2	1031.6	1082.85
Upper	Keratin, type I cytoskeletal 10 OS=Homo sapiens GN=KRT10 PE=1 SV=6	K1C10_HUMAN	uniprot_sprot.fasta	58828.8	1	22	30	48	0.00805	0.324	VTMQNLNDR	K	L	0.997	64.3	34.3	44.2	0	3	0	0	2	1106.53	613.121
Upper	Keratin, type I cytoskeletal 10 OS=Homo sapiens GN=KRT10 PE=1 SV=6	K1C10_HUMAN	uniprot_sprot.fasta	58828.8	1	22	30	48	0.00805	0.324	YENEVALR	K	Q	0.99	47.3	36.2	29.2	0	2	0	0	2	993.5	851.713
Upper	Keratin, type I cytoskeletal 14 OS=Homo sapiens GN=KRT14 PE=1 SV=4	K1C14_HUMAN	uniprot_sprot.fasta	51562.5	1	13	14	14	0.00235	0.35	ALEEANADLEVK	R	I	0.997	71.7	35	52	0	1	0	0	2	1301.66	936.278
Upper	Keratin, type I cytoskeletal 14 OS=Homo sapiens GN=KRT14 PE=1 SV=4	K1C14_HUMAN	uniprot_sprot.fasta	51562.5	1	13	14	14	0.00235	0.35	APSTYGGGLSVSSSR	R	F	0.997	76.1	35.1	76.1	0	1	0	0	2	1425.7	882.125
Upper	Keratin, type I cytoskeletal 14 OS=Homo sapiens GN=KRT14 PE=1 SV=4	K1C14_HUMAN	uniprot_sprot.fasta	51562.5	1	13	14	14	0.00235	0.35	ASLENSLEETK	K	G	0.997	42.1	35.1	42.1	0	1	0	0	2	1220.6	927.744
Upper	Keratin, type I cytoskeletal 14 OS=Homo sapiens GN=KRT14 PE=1 SV=4	K1C14_HUMAN	uniprot_sprot.fasta	51562.5	1	13	14	14	0.00235	0.35	ASLENSLEETKGR	K	Y	0.997	74.5	36.4	63.3	0	1	1	0	2	1433.72	858.516
Upper	Keratin, type I cytoskeletal 14 OS=Homo sapiens GN=KRT14 PE=1 SV=4	K1C14_HUMAN	uniprot_sprot.fasta	51562.5	1	13	14	14	0.00235	0.35	GSCGIGGGIGGGSSR	K	I	0.991	32.3	31.7	32.3	0	1	0	0	2	1278.59	786.926
Upper	Keratin, type I cytoskeletal 14 OS=Homo sapiens GN=KRT14 PE=1 SV=4	K1C14_HUMAN	uniprot_sprot.fasta	51562.5	1	13	14	14	0.00235	0.35	ILNEMRDQYEK	R	M	0.997	57.2	33.6	45.1	0	1	0	0	2	1454.69	699.341
Upper	Keratin, type I cytoskeletal 14 OS=Homo sapiens GN=KRT14 PE=1 SV=4	K1C14_HUMAN	uniprot_sprot.fasta	51562.5	1	13	14	14	0.00235	0.35	ISSVLAGGSCR	R	A	0.997	63.8	36.3	40	0	1	0	0	2	1106.56	844.429
Upper	Keratin, type I cytoskeletal 14 OS=Homo sapiens GN=KRT14 PE=1 SV=4	K1C14_HUMAN	uniprot_sprot.fasta	51562.5	1	13	14	14	0.00235	0.35	LASYLDKVR	R	A	0.997	57.6	33.2	44.8	0	3	2	0	2	1064.61	901.325
Upper	Keratin, type I cytoskeletal 14 OS=Homo sapiens GN=KRT14 PE=1 SV=4	K1C14_HUMAN	uniprot_sprot.fasta	51562.5	1	13	14	14	0.00235	0.35	LEQEIATYR	R	R	0.986	42.4	36.6	21	0	1	0	0	2	1122.58	893.06
Upper	Keratin, type I cytoskeletal 14 OS=Homo sapiens GN=KRT14 PE=1 SV=4	K1C14_HUMAN	uniprot_sprot.fasta	51562.5	1	13	14	14	0.00235	0.35	LLEGEDAHLSSSQFSSGSQSSR	R	D	0.997	91.7	31.8	91.7	0	0	1	0	2	2309.06	936.901
Upper	Keratin, type I cytoskeletal 14 OS=Homo sapiens GN=KRT14 PE=1 SV=4	K1C14_HUMAN	uniprot_sprot.fasta	51562.5	1	13	14	14	0.00235	0.35	MSVEADINGLR	R	R	0.997	44.5	35.2	32.4	0	1	0	0	2	1220.59	1021.04
Upper	Keratin, type I cytoskeletal 14 OS=Homo sapiens GN=KRT14 PE=1 SV=4	K1C14_HUMAN	uniprot_sprot.fasta	51562.5	1	13	14	14	0.00235	0.35	QFTSSSSMK	R	G	0.983	32.1	29	21.7	0	1	0	0	2	1002.46	675.414
Upper	Keratin, type I cytoskeletal 14 OS=Homo sapiens GN=KRT14 PE=1 SV=4	K1C14_HUMAN	uniprot_sprot.fasta	51562.5	1	13	14	14	0.00235	0.35	TKYETELNLR	R	M	0.997	49.4	35.4	32.1	0	1	0	0	2	1266.67	902.945
Upper	Keratin, type I cytoskeletal 14 OS=Homo sapiens GN=KRT14 PE=1 SV=4	K1C14_HUMAN	uniprot_sprot.fasta	51562.5	1	13	14	14	0.00235	0.35	VLDELTLAR	R	A	0.989	39	35.9	14.8	0	1	0	0	2	1029.59	1113.41
Upper	Keratin, type I cytoskeletal 14 OS=Homo sapiens GN=KRT14 PE=1 SV=4	K1C14_HUMAN	uniprot_sprot.fasta	51562.5	1	13	14	14	0.00235	0.35	VTMQNLNDR	K	L	0.997	64.3	34.3	44.2	0	3	0	0	2	1106.53	613.121
Upper	Junction plakoglobin OS=Bos taurus GN=JUP PE=2 SV=1	PLAK_BOVIN,PLAK_HUMAN,PLAK_MOUSE,PLAK_PIG,PLAK_RAT	uniprot_sprot.fasta	81822.1	1	2	2	2	0.000335	0.0295	ISEDKNPDYR	R	K	0.997	35.9	33.3	35.9	0	1	0	0	2	1236.59	605.149
Upper	Junction plakoglobin OS=Bos taurus GN=JUP PE=2 SV=1	PLAK_BOVIN,PLAK_HUMAN,PLAK_MOUSE,PLAK_PIG,PLAK_RAT	uniprot_sprot.fasta	81822.1	1	2	2	2	0.000335	0.0295	TMQNTSDLDTAR	R	C	0.997	53.5	30.3	53.5	0	1	0	0	2	1368.61	667.851
Upper	Serum albumin OS=Canis lupus familiaris GN=ALB PE=1 SV=3	ALBU_CANLF		0	1	14	14	14	0.00235	0	ACAAEESGANCDK	?	?	0.997	47.5	25	47.5	0	1	0	0	2	1382.53	510.049
Upper	Serum albumin OS=Canis lupus familiaris GN=ALB PE=1 SV=3	ALBU_CANLF		0	1	14	14	14	0.00235	0	ADFAEISK	?	?	0.99	33.5	35.2	33.5	0	1	0	0	2	880.441	903.035
Upper	Serum albumin OS=Canis lupus familiaris GN=ALB PE=1 SV=3	ALBU_CANLF		0	1	14	14	14	0.00235	0	CCSESLVNR	?	?	0.997	44.4	28.6	44.4	0	1	0	0	2	1124.48	737.764
Upper	Serum albumin OS=Canis lupus familiaris GN=ALB PE=1 SV=3	ALBU_CANLF		0	1	14	14	14	0.00235	0	EGCFSEEGPK	?	?	0.997	33.7	25.7	33.7	0	1	0	0	2	1139.47	765.079
Upper	Serum albumin OS=Canis lupus familiaris GN=ALB PE=1 SV=3	ALBU_CANLF		0	1	14	14	14	0.00235	0	GVFAECCQAADK	?	?	0.997	34.9	27	34.9	0	1	0	0	2	1355.57	863.273
Upper	Serum albumin OS=Canis lupus familiaris GN=ALB PE=1 SV=3	ALBU_CANLF		0	1	14	14	14	0.00235	0	KAPQVSTPTLVEVSR	?	?	0.997	45	34.9	45	0	0	1	0	2	1611.91	960.809
Upper	Serum albumin OS=Canis lupus familiaris GN=ALB PE=1 SV=3	ALBU_CANLF		0	1	14	14	14	0.00235	0	LCVLHEKTPVSER	?	?	0.997	55.6	35.6	55.6	0	0	1	0	2	1567.83	805.588
Upper	Serum albumin OS=Canis lupus familiaris GN=ALB PE=1 SV=3	ALBU_CANLF		0	1	14	14	14	0.00235	0	LGEYGFQNALLVR	?	?	0.997	89.8	35.7	0	0	1	0	0	2	1479.8	1297.92
Upper	Serum albumin OS=Canis lupus familiaris GN=ALB PE=1 SV=3	ALBU_CANLF		0	1	14	14	14	0.00235	0	LKECCDKPVLEK	?	?	0.997	32.9	36.3	32.9	0	0	1	0	2	1518.77	663.54
Upper	Serum albumin OS=Canis lupus familiaris GN=ALB PE=1 SV=3	ALBU_CANLF		0	1	14	14	14	0.00235	0	LVAAAQAALV	?	?	0.997	34.4	29	34.4	0	1	0	0	2	926.567	1162.72
Upper	Serum albumin OS=Canis lupus familiaris GN=ALB PE=1 SV=3	ALBU_CANLF		0	1	14	14	14	0.00235	0	QTALVELLK	K	H	0.997	49.8	33.2	30.3	0	1	0	0	2	1014.62	1239.22
Upper	Serum albumin OS=Canis lupus familiaris GN=ALB PE=1 SV=3	ALBU_CANLF		0	1	14	14	14	0.00235	0	RHPEYSVSLLLR	?	?	0.997	41.3	36.1	41.3	0	0	1	0	2	1469.82	1075.94
Upper	Serum albumin OS=Canis lupus familiaris GN=ALB PE=1 SV=3	ALBU_CANLF		0	1	14	14	14	0.00235	0	YMCENQDSISTK	?	?	0.997	54.5	25	54.5	0	1	0	0	2	1491.61	700.177
Upper	Serum albumin OS=Canis lupus familiaris GN=ALB PE=1 SV=3	ALBU_CANLF		0	1	14	14	14	0.00235	0	YNDLGEEHFR	?	?	0.997	73.7	29.5	73.7	0	1	0	0	2	1279.57	864.358
Upper	Ubiquitin-60S ribosomal protein L40 OS=Bos taurus GN=UBA52 PE=1 SV=2	RL40_BOVIN,RL40_DROME,RS27A_BOVIN,RS27A_CHICK,RS27A_DROME,RS27A_ICTPU,RS27A_MANSE,RS27A_MOUSE,RS27A_PLUXY,RS27A_SPOFR,UBB_BOVIN,UBB_CAVPO,UBB_CHICK,UBB_GORGO,UBB_HORSE,UBB_SHEEP,UBC_BOVIN,UBC_GORGO,UBC_HUMAN,UBC_MOUSE,UBC_PANTR,UBC_PIG,UBC_RAT,UBIQP_CRIGR,UBIQP_DROME,UBIQP_XENLA,UBIQ_CAMDR,UBIQ_LUMTE	uniprot_sprot.fasta	14728.9	1	4	4	7	0.00117	0.367	ESTLHLVLR	K	L	0.997	52.8	33.3	40	0	1	0	0	2	1067.62	1018.22
Upper	Ubiquitin-60S ribosomal protein L40 OS=Bos taurus GN=UBA52 PE=1 SV=2	RL40_BOVIN,RL40_DROME,RS27A_BOVIN,RS27A_CHICK,RS27A_DROME,RS27A_ICTPU,RS27A_MANSE,RS27A_MOUSE,RS27A_PLUXY,RS27A_SPOFR,UBB_BOVIN,UBB_CAVPO,UBB_CHICK,UBB_GORGO,UBB_HORSE,UBB_SHEEP,UBC_BOVIN,UBC_GORGO,UBC_HUMAN,UBC_MOUSE,UBC_PANTR,UBC_PIG,UBC_RAT,UBIQP_CRIGR,UBIQP_DROME,UBIQP_XENLA,UBIQ_CAMDR,UBIQ_LUMTE	uniprot_sprot.fasta	14728.9	1	4	4	7	0.00117	0.367	IQDKEGIPPDQQR	K	L	0.997	51.4	36.4	39.7	0	0	4	0	2	1523.78	659.69
Upper	Ubiquitin-60S ribosomal protein L40 OS=Bos taurus GN=UBA52 PE=1 SV=2	RL40_BOVIN,RL40_DROME,RS27A_BOVIN,RS27A_CHICK,RS27A_DROME,RS27A_ICTPU,RS27A_MANSE,RS27A_MOUSE,RS27A_PLUXY,RS27A_SPOFR,UBB_BOVIN,UBB_CAVPO,UBB_CHICK,UBB_GORGO,UBB_HORSE,UBB_SHEEP,UBC_BOVIN,UBC_GORGO,UBC_HUMAN,UBC_MOUSE,UBC_PANTR,UBC_PIG,UBC_RAT,UBIQP_CRIGR,UBIQP_DROME,UBIQP_XENLA,UBIQ_CAMDR,UBIQ_LUMTE	uniprot_sprot.fasta	14728.9	1	4	4	7	0.00117	0.367	TITLEVEPSDTIENVK	K	A	0.997	46.7	36.8	46.7	0	1	0	0	2	1787.93	1164.58
Upper	Ubiquitin-60S ribosomal protein L40 OS=Bos taurus GN=UBA52 PE=1 SV=2	RL40_BOVIN,RL40_DROME,RS27A_BOVIN,RS27A_CHICK,RS27A_DROME,RS27A_ICTPU,RS27A_MANSE,RS27A_MOUSE,RS27A_PLUXY,RS27A_SPOFR,UBB_BOVIN,UBB_CAVPO,UBB_CHICK,UBB_GORGO,UBB_HORSE,UBB_SHEEP,UBC_BOVIN,UBC_GORGO,UBC_HUMAN,UBC_MOUSE,UBC_PANTR,UBC_PIG,UBC_RAT,UBIQP_CRIGR,UBIQP_DROME,UBIQP_XENLA,UBIQ_CAMDR,UBIQ_LUMTE	uniprot_sprot.fasta	14728.9	1	4	4	7	0.00117	0.367	TLSDYNIQK	R	E	0.976	38.8	35.4	0	0	1	0	0	2	1081.55	871.504
Upper	ADP/ATP translocase 1 OS=Bos taurus GN=SLC25A4 PE=1 SV=3	ADT1_BOVIN,ADT1_HUMAN,ADT1_MOUSE,ADT1_RABIT,ADT1_RAT	uniprot_sprot.fasta	32968.5	1	4	4	4	0.000671	0.128	GNLANVIR	R	Y	0.983	43	31.8	15.9	0	1	0	0	2	856.5	938.096
Upper	ADP/ATP translocase 1 OS=Bos taurus GN=SLC25A4 PE=1 SV=3	ADT1_BOVIN,ADT1_HUMAN,ADT1_MOUSE,ADT1_RABIT,ADT1_RAT	uniprot_sprot.fasta	32968.5	1	4	4	4	0.000671	0.128	LLLQVQHASK	K	Q	0.997	42.1	32.2	42.1	0	1	0	0	2	1136.68	876.043
Upper	ADP/ATP translocase 1 OS=Bos taurus GN=SLC25A4 PE=1 SV=3	ADT1_BOVIN,ADT1_HUMAN,ADT1_MOUSE,ADT1_RABIT,ADT1_RAT	uniprot_sprot.fasta	32968.5	1	4	4	4	0.000671	0.128	TAVAPIER	K	V	0.99	61.4	32.5	0	0	1	0	0	2	856.489	753.942
Upper	ADP/ATP translocase 1 OS=Bos taurus GN=SLC25A4 PE=1 SV=3	ADT1_BOVIN,ADT1_HUMAN,ADT1_MOUSE,ADT1_RABIT,ADT1_RAT	uniprot_sprot.fasta	32968.5	1	4	4	4	0.000671	0.128	YFPTQALNFAFK	R	D	0.997	58.9	36.6	58.9	0	1	0	0	2	1446.74	1409.52
Upper	Filaggrin-2 OS=Homo sapiens GN=FLG2 PE=1 SV=1	FILA2_HUMAN	uniprot_sprot.fasta	248052	1	3	3	3	0.000503	0.0251	FSNSSSSNEFSK	R	C	0.997	72.6	26.6	62.1	0	1	0	0	2	1320.57	752.93
Upper	Filaggrin-2 OS=Homo sapiens GN=FLG2 PE=1 SV=1	FILA2_HUMAN	uniprot_sprot.fasta	248052	1	3	3	3	0.000503	0.0251	QSSYGQHGSGSSQSSGYGQYGSR	R	E	0.997	40.3	25	40.3	0	0	1	0	2	2351.99	702.745
Upper	Filaggrin-2 OS=Homo sapiens GN=FLG2 PE=1 SV=1	FILA2_HUMAN	uniprot_sprot.fasta	248052	1	3	3	3	0.000503	0.0251	SGQSSYGQHSSGSSQSSGYGQHGSR	R	Q	0.981	27.6	25	27.6	0	0	0	1	2	2500.05	525.879
Upper	Hornerin OS=Homo sapiens GN=HRNR PE=1 SV=2	HORN_HUMAN	uniprot_sprot.fasta	282373	1	11	14	18	0.00302	0.0635	GEQHGSSSGSSSSYGQHGSGSR	R	Q	0.982	32.2	25	32.2	0	0	0	1	2	2122.88	435.221
Upper	Hornerin OS=Homo sapiens GN=HRNR PE=1 SV=2	HORN_HUMAN	uniprot_sprot.fasta	282373	1	11	14	18	0.00302	0.0635	GPYESGSGHSSGLGHQESR	R	S	0.997	36.8	28.8	36.8	0	0	0	1	2	1928.85	593.058
Upper	Hornerin OS=Homo sapiens GN=HRNR PE=1 SV=2	HORN_HUMAN	uniprot_sprot.fasta	282373	1	11	14	18	0.00302	0.0635	GPYESGSGHSSGLGHR	R	E	0.997	77.4	31	77.4	0	1	2	1	2	1584.71	577.3
Upper	Hornerin OS=Homo sapiens GN=HRNR PE=1 SV=2	HORN_HUMAN	uniprot_sprot.fasta	282373	1	11	14	18	0.00302	0.0635	GSGSGQSPSSGQHGTGFGR	R	S	0.997	44.4	28.7	44.4	0	0	1	0	2	1747.77	615.73
Upper	Hornerin OS=Homo sapiens GN=HRNR PE=1 SV=2	HORN_HUMAN	uniprot_sprot.fasta	282373	1	11	14	18	0.00302	0.0635	GSGSGQSPSYGR	R	H	0.997	45.3	30.1	45.3	0	2	0	0	2	1139.51	564.882
Upper	Hornerin OS=Homo sapiens GN=HRNR PE=1 SV=2	HORN_HUMAN	uniprot_sprot.fasta	282373	1	11	14	18	0.00302	0.0635	HGSGSGQSSSYSPYGSGSGWSSSR	R	G	0.997	62.5	25	62.5	0	0	1	0	2	2348.98	874.131
Upper	Hornerin OS=Homo sapiens GN=HRNR PE=1 SV=2	HORN_HUMAN	uniprot_sprot.fasta	282373	1	11	14	18	0.00302	0.0635	HGSSSGSSSSYGQHGSGSR	R	Q	0.945	24.2	25	24.2	0	0	1	0	2	1808.75	381.956
Upper	Hornerin OS=Homo sapiens GN=HRNR PE=1 SV=2	HORN_HUMAN	uniprot_sprot.fasta	282373	1	11	14	18	0.00302	0.0635	QSLGHGQHGSGSGQSPSPSR	R	G	0.997	67.5	32.6	67.5	0	0	2	2	2	1947.9	486.019
Upper	Hornerin OS=Homo sapiens GN=HRNR PE=1 SV=2	HORN_HUMAN	uniprot_sprot.fasta	282373	1	11	14	18	0.00302	0.0635	SGSGWSSSR	R	G	0.997	45.2	30.1	31.7	0	1	0	0	2	910.401	635.496
Upper	Hornerin OS=Homo sapiens GN=HRNR PE=1 SV=2	HORN_HUMAN	uniprot_sprot.fasta	282373	1	11	14	18	0.00302	0.0635	SSSGSSSSYGQHGSGSR	R	Q	0.948	24.4	25	24.4	0	0	1	0	2	1614.67	445.971
Upper	Hornerin OS=Homo sapiens GN=HRNR PE=1 SV=2	HORN_HUMAN	uniprot_sprot.fasta	282373	1	11	14	18	0.00302	0.0635	SSSRGPYESGSGHSSGLGHQESR	R	S	0.978	25	29	25	0	0	0	1	2	2346.05	561.476
Upper	Dermcidin OS=Homo sapiens GN=DCD PE=1 SV=2	DCD_HUMAN	uniprot_sprot.fasta	11284.1	1	2	2	3	0.000503	0.2	DAVEDLESVGK	K	G	0.997	68.7	34.5	58.1	0	1	0	0	2	1161.56	1082.44
Upper	Dermcidin OS=Homo sapiens GN=DCD PE=1 SV=2	DCD_HUMAN	uniprot_sprot.fasta	11284.1	1	2	2	3	0.000503	0.2	ENAGEDPGLAR	K	Q	0.997	50.3	31.7	36.5	0	2	0	0	2	1128.53	709.539
Upper	Cationic trypsin OS=Bos taurus PE=1 SV=3	TRY1_BOVIN	uniprot_sprot.fasta	25785.3	1	14	20	84	0.0141	0.683	APILSDSSCK	K	S	0.997	77.8	34.4	67.3	0	5	0	0	2	1077.52	782.733
Upper	Cationic trypsin OS=Bos taurus PE=1 SV=3	TRY1_BOVIN	uniprot_sprot.fasta	25785.3	1	14	20	84	0.0141	0.683	CLKAPILSDSSCK	K	S	0.997	67	35.9	55.2	0	2	2	0	2	1478.73	914.35
Upper	Cationic trypsin OS=Bos taurus PE=1 SV=3	TRY1_BOVIN	uniprot_sprot.fasta	25785.3	1	14	20	84	0.0141	0.683	DSCQGDSGGPVVCSGK	K	L	0.997	69.5	25	69.5	0	5	0	0	2	1609.66	688.989
Upper	Cationic trypsin OS=Bos taurus PE=1 SV=3	TRY1_BOVIN	uniprot_sprot.fasta	25785.3	1	14	20	84	0.0141	0.683	LGEDNINVVEGNEQFISASK	R	S	0.997	73.7	35.2	73.7	0	13	11	0	2	2163.06	1205.7
Upper	Cationic trypsin OS=Bos taurus PE=1 SV=3	TRY1_BOVIN	uniprot_sprot.fasta	25785.3	1	14	20	84	0.0141	0.683	LKSAASLNSR	K	V	0.997	63.9	37.2	29.9	0	2	2	0	2	1046.6	596.025
Upper	Cationic trypsin OS=Bos taurus PE=1 SV=3	TRY1_BOVIN	uniprot_sprot.fasta	25785.3	1	14	20	84	0.0141	0.683	LQGIVSWGSGCAQK	K	N	0.997	69.1	36	49.7	0	5	1	0	2	1490.74	1099.97
Upper	Cationic trypsin OS=Bos taurus PE=1 SV=3	TRY1_BOVIN	uniprot_sprot.fasta	25785.3	1	14	20	84	0.0141	0.683	NKPGVYTK	K	V	0.977	30.2	36.4	30.2	0	0	1	0	2	906.504	477.337
Upper	Cationic trypsin OS=Bos taurus PE=1 SV=3	TRY1_BOVIN	uniprot_sprot.fasta	25785.3	1	14	20	84	0.0141	0.683	SAASLNSR	K	V	0.99	66.9	33.2	37	0	2	0	0	2	805.416	531.784
Upper	Cationic trypsin OS=Bos taurus PE=1 SV=3	TRY1_BOVIN	uniprot_sprot.fasta	25785.3	1	14	20	84	0.0141	0.683	SAYPGQITSNMFCAGYLEGGK	K	D	0.997	37.2	29	37.2	0	0	1	0	2	2267.01	1170.53
Upper	Cationic trypsin OS=Bos taurus PE=1 SV=3	TRY1_BOVIN	uniprot_sprot.fasta	25785.3	1	14	20	84	0.0141	0.683	SIVHPSYNSNTLNNDIMLIK	K	L	0.997	82.6	36.3	82.6	0	0	12	1	2	2289.15	1169.81
Upper	Cationic trypsin OS=Bos taurus PE=1 SV=3	TRY1_BOVIN	uniprot_sprot.fasta	25785.3	1	14	20	84	0.0141	0.683	SIVHPSYNSNTLNNDIMLIKLK	K	S	0.984	26.9	35.9	26.9	0	0	0	1	2	2530.33	1190.45
Upper	Cationic trypsin OS=Bos taurus PE=1 SV=3	TRY1_BOVIN	uniprot_sprot.fasta	25785.3	1	14	20	84	0.0141	0.683	SSGTSYPDVLK	K	C	0.997	74.7	34.4	74.7	0	12	0	0	2	1153.57	977.847
Upper	Cationic trypsin OS=Bos taurus PE=1 SV=3	TRY1_BOVIN	uniprot_sprot.fasta	25785.3	1	14	20	84	0.0141	0.683	VASISLPTSCASAGTQCLISGWGNTK	R	S	0.994	32.6	34.9	32.6	0	0	1	0	2	2666.29	1306.8
Upper	Cationic trypsin OS=Bos taurus PE=1 SV=3	TRY1_BOVIN	uniprot_sprot.fasta	25785.3	1	14	20	84	0.0141	0.683	VCNYVSWIK	K	Q	0.997	53.9	34.3	53.9	0	5	0	0	2	1168.58	1198.14
Upper	Myosin-4 OS=Caenorhabditis elegans GN=unc-54 PE=4 SV=1	MYO4_CAEEL	uniprot_sprot.fasta	225131	1	2	2	2	0.000335	0.0107	AGLLIVQR	R	N	0.989	44.6	28.2	0	0	1	0	0	2	869.557	1051.04
Upper	Myosin-4 OS=Caenorhabditis elegans GN=unc-54 PE=4 SV=1	MYO4_CAEEL	uniprot_sprot.fasta	225131	1	2	2	2	0.000335	0.0107	IQEKEEEFENTRK	R	N	0.975	31.3	35.7	31.3	0	0	1	0	2	1679.82	655.97
Upper	Keratin, type II cytoskeletal 6A OS=Homo sapiens GN=KRT6A PE=1 SV=3	K2C6A_HUMAN	uniprot_sprot.fasta	60046.4	1	3	4	4	0.000671	0.222	AIGGGLSSVGGGSSTIK	R	Y	0.997	69.7	36.7	69.7	0	1	0	0	2	1447.78	952.25
Upper	Keratin, type II cytoskeletal 6A OS=Homo sapiens GN=KRT6A PE=1 SV=3	K2C6A_HUMAN	uniprot_sprot.fasta	60046.4	1	3	4	4	0.000671	0.222	AQYEEIAQR	K	S	0.997	51.3	35.4	36.2	0	2	0	0	2	1107.54	802.052
Upper	Keratin, type II cytoskeletal 6A OS=Homo sapiens GN=KRT6A PE=1 SV=3	K2C6A_HUMAN	uniprot_sprot.fasta	60046.4	1	3	4	4	0.000671	0.222	ASTSTTIR	M	S	0.99	42	35.7	29.4	0	1	0	0	1	836.447	768.282
Upper	Keratin, type II cytoskeletal 6A OS=Homo sapiens GN=KRT6A PE=1 SV=3	K2C6A_HUMAN	uniprot_sprot.fasta	60046.4	1	3	4	4	0.000671	0.222	FASFIDKVR	K	F	0.997	64.3	34.2	50.6	0	1	1	0	2	1082.6	1027.38
Upper	Keratin, type II cytoskeletal 6A OS=Homo sapiens GN=KRT6A PE=1 SV=3	K2C6A_HUMAN	uniprot_sprot.fasta	60046.4	1	3	4	4	0.000671	0.222	GRLDSELR	R	G	0.983	38.5	37.1	4.79	0	1	0	0	2	945.511	737.671
Upper	Keratin, type II cytoskeletal 6A OS=Homo sapiens GN=KRT6A PE=1 SV=3	K2C6A_HUMAN	uniprot_sprot.fasta	60046.4	1	3	4	4	0.000671	0.222	KLLEGEECR	R	L	0.997	63.5	35.4	46.6	0	2	1	0	2	1133.56	677.01
Upper	Keratin, type II cytoskeletal 6A OS=Homo sapiens GN=KRT6A PE=1 SV=3	K2C6A_HUMAN	uniprot_sprot.fasta	60046.4	1	3	4	4	0.000671	0.222	LALDVEIATYR	K	K	0.997	75.7	36.4	46.8	0	1	0	0	2	1263.69	1247.92
Upper	Keratin, type II cytoskeletal 6A OS=Homo sapiens GN=KRT6A PE=1 SV=3	K2C6A_HUMAN	uniprot_sprot.fasta	60046.4	1	3	4	4	0.000671	0.222	LALDVEIATYRK	K	L	0.997	61.2	34.8	42.2	0	1	1	0	2	1391.79	1120.58
Upper	Keratin, type II cytoskeletal 6A OS=Homo sapiens GN=KRT6A PE=1 SV=3	K2C6A_HUMAN	uniprot_sprot.fasta	60046.4	1	3	4	4	0.000671	0.222	LLEGEECR	K	L	0.99	64.9	32.3	34.9	0	2	0	0	2	1005.47	742.229
Upper	Keratin, type II cytoskeletal 6A OS=Homo sapiens GN=KRT6A PE=1 SV=3	K2C6A_HUMAN	uniprot_sprot.fasta	60046.4	1	3	4	4	0.000671	0.222	NKYEDEINK	K	R	0.97	23	34.4	23	0	1	0	0	2	1152.55	681.335
Upper	Keratin, type II cytoskeletal 6A OS=Homo sapiens GN=KRT6A PE=1 SV=3	K2C6A_HUMAN	uniprot_sprot.fasta	60046.4	1	3	4	4	0.000671	0.222	NKYEDEINKR	K	T	0.997	45.3	36.1	32.8	0	1	2	1	2	1308.65	676.66
Upper	Keratin, type II cytoskeletal 6A OS=Homo sapiens GN=KRT6A PE=1 SV=3	K2C6A_HUMAN	uniprot_sprot.fasta	60046.4	1	3	4	4	0.000671	0.222	NLDLDSIIAEVK	R	A	0.997	53.5	37.3	31	0	2	0	0	2	1329.73	1454.11
Upper	Keratin, type II cytoskeletal 6A OS=Homo sapiens GN=KRT6A PE=1 SV=3	K2C6A_HUMAN	uniprot_sprot.fasta	60046.4	1	3	4	4	0.000671	0.222	QLDSIVGER	R	G	0.997	55.9	36.4	32	0	1	0	0	2	1016.54	932.231
Upper	Keratin, type II cytoskeletal 6A OS=Homo sapiens GN=KRT6A PE=1 SV=3	K2C6A_HUMAN	uniprot_sprot.fasta	60046.4	1	3	4	4	0.000671	0.222	RQLDSIVGER	R	G	0.98	43	36.8	14.7	0	1	0	0	2	1172.64	851.122
Upper	Keratin, type II cytoskeletal 6A OS=Homo sapiens GN=KRT6A PE=1 SV=3	K2C6A_HUMAN	uniprot_sprot.fasta	60046.4	1	3	4	4	0.000671	0.222	TAAENEFVTLKK	R	D	0.997	67.6	36.5	67.6	0	1	1	0	2	1350.73	914.082
Upper	Keratin, type II cytoskeletal 6A OS=Homo sapiens GN=KRT6A PE=1 SV=3	K2C6A_HUMAN	uniprot_sprot.fasta	60046.4	1	3	4	4	0.000671	0.222	WTLLQEQGTK	K	T	0.997	50.1	36.5	39.8	0	1	0	0	2	1203.64	1112.15
Upper	Keratin, type II cytoskeletal 6A OS=Homo sapiens GN=KRT6A PE=1 SV=3	K2C6A_HUMAN	uniprot_sprot.fasta	60046.4	1	3	4	4	0.000671	0.222	YEDEINKR	K	T	0.99	45.1	34.4	24.1	0	1	0	0	2	1066.52	608.988
Upper	Kappa-casein OS=Bos taurus GN=CSN3 PE=1 SV=1	CASK_BOVIN	uniprot_sprot.fasta	21269.5	1	2	2	2	0.000335	0.1	FFSDKIAK	R	Y	0.97	28.7	34.3	28.7	0	1	0	0	2	955.525	863.571
Upper	Kappa-casein OS=Bos taurus GN=CSN3 PE=1 SV=1	CASK_BOVIN	uniprot_sprot.fasta	21269.5	1	2	2	2	0.000335	0.1	SCQAQPTTMAR	K	H	0.978	27.5	29.4	27.5	0	1	0	0	2	1266.56	519.736
