# Supplementary material for: Major antigen and paramyosin proteins as candidate biomarkers for serodiagnosis of canine infection by zoonotic Onchocerca lupi
Source: PLoS Negl Trop Dis. 2021 Feb 10;15(2):e0009027. doi: 10.1371/journal.pntd.0009027 (PMC7875354; doi:10.1371/journal.pntd.0009027)
Supplement: S3 Table — (XLS) [file pntd.0009027.s004.xls]

## Sheet: Supp.Tab.1
Supplementary Table 3. Matrix of the percentage of identical residues (%ID) and percentage of similar residues (%SIM) among the sampled Majorn Antigen A homologous sequences, obtained by using MatGat2.1. In the upper part upon the main diagonal of the reported matrix the % ID among the listed protein sequences is reported. In the lower part under the main diagonal of the reported matrix the % SIM…
	1	2	3	4	5	6	7	8	9	10	11	12	13	14	15	16	17	18	19	20	21	22
1. Onchocerca.lupi.MJA		96.1	41.8	41.4	83.5	77.0	40.4	73.9	74.3	41.9	46.6	44.2	38.4	36.9	37.4	36.5	37.5	37.6	23.0	22.9	22.0	34.7
2. Onchocerca.volvulus.P21249.2	98.4		41.5	41.5	82.1	76.8	40.0	73.1	73.5	41.4	46.5	44.1	37.9	37.0	37.3	36.2	37.1	37.4	22.8	23.5	22.3	34.9
3. Onchocerca.ochengi.VDK66989.1	65.1	64.9		96.5	40.7	39.8	82.4	38.5	38.5	89.0	45.6	37.6	51.5	48.8	46.0	47.6	46.1	46.2	22.4	22.7	24.0	45.7
4. Onchocerca.flexuosa.OZC10422.1	65.0	64.7	98.2		40.8	40.0	82.3	38.4	38.5	89.1	46.0	37.6	51.6	48.8	45.9	47.3	46.1	46.4	21.3	23.1	23.8	46.0
5. Loa.loa.XP_020304987.1	91.7	91.6	64.4	64.3		78.4	38.8	75.7	76.2	41.1	47.1	43.7	37.9	37.1	36.6	35.5	37.2	36.7	23.1	22.9	21.2	34.6
6. Litomosoides.sigmodontis.VDK74699.1	88.3	88.2	63.0	63.1	89.4		38.8	71.1	70.9	40.3	43.4	41.9	37.7	36.9	35.6	34.8	36.3	35.8	22.2	22.9	22.0	34.0
7. Litomosoides.sigmodontis.VDK84582.1	63.4	63.1	90.1	90.4	63.0	62.4		37.1	37.0	83.0	44.1	36.1	50.3	47.7	45.2	46.5	45.1	45.4	21.6	22.1	23.3	44.4
8. Brugia.malayi.VIO93989.1	86.6	86.2	62.9	62.4	88.1	84.7	61.2		99.4	38.7	43.3	41.9	35.9	35.2	35.0	34.2	35.9	35.3	22.5	21.9	21.5	33.1
9. Brugia.malayi.VIO93990.1	86.9	86.5	63.0	62.2	88.3	84.4	60.8	99.4		38.9	43.5	41.9	36.0	35.2	35.0	34.3	36.0	35.3	22.5	22.0	21.7	33.1
10. Brugia.pahangi.VDN91001.1	65.1	64.9	94.7	95.0	65.0	63.5	90.7	63.2	62.9		46.2	37.8	52.1	49.4	46.4	47.7	46.2	46.8	22.3	24.0	23.5	45.9
11. Toxocara.canis.KHN85055.1	69.2	69.0	68.4	68.7	68.8	67.0	67.0	66.3	66.3	69.5		41.2	42.7	40.5	39.6	38.9	39.5	39.6	21.9	23.5	23.0	38.5
12. Dracunculus.medinensis.VDN55373.1	68.5	68.5	61.1	61.0	68.1	67.1	60.1	66.7	67.1	62.0	65.1		35.0	34.9	34.6	33.8	34.6	34.2	21.3	22.7	21.9	32.4
13. Ancylostoma.caninum.RCN46736.1	59.6	59.8	72.2	72.2	59.4	59.0	71.1	58.5	58.6	71.9	64.2	57.7		78.1	61.7	65.5	62.8	62.1	21.5	22.1	23.0	46.0
14. Angiostrongylus.costaricensis.VDM58664.1	58.6	58.3	69.0	69.4	58.4	57.8	69.5	57.5	57.4	69.6	62.2	56.7	87.9		58.8	60.5	58.8	58.4	20.7	21.1	21.8	42.7
15. Caenorhabditis.elegans.NP_001024981.1	57.7	57.5	65.9	66.2	56.6	56.0	66.8	55.7	55.7	66.3	60.5	55.1	77.8	76.7		93.3	92.4	94.1	21.1	22.3	22.3	42.7
16. Caenorhabditis.elegans.NP_001362151.1	56.7	56.0	66.4	66.6	55.3	55.1	66.6	54.4	54.4	66.7	59.4	53.9	79.4	76.9	95.5		88.4	88.0	20.8	21.8	22.0	44.1
17. Caenorhabditis.briggsae.XP_002644619.1	58.1	57.4	66.7	66.9	57.2	56.8	67.0	56.3	56.3	66.6	61.2	55.7	78.9	77.2	96.1	93.0		93.9	20.9	22.4	23.3	42.8
18. Caenorhabditis.remanei.XP_003118410.1	57.3	57.0	66.3	66.4	56.3	55.8	66.4	55.8	55.8	66.3	61.0	55.1	77.9	76.3	97.5	93.4	96.4		20.4	22.3	22.7	42.7
19. Caenorhabditis.elegans.NP_494819.3	47.3	47.2	46.1	44.6	47.8	46.0	44.3	46.9	47.1	46.1	45.9	45.0	43.6	42.2	40.9	40.6	42.1	41.3		24.8	25.3	20.6
20. Acanthocheilonema.viteae.VBB26490.1	47.6	48.5	45.1	45.5	47.1	47.1	44.2	46.9	47.2	46.5	47.9	48.0	45.2	43.6	44.0	42.9	45.0	44.1	51.4		78.0	20.9
21. Wuchereria.bancrofti.VDM19311.1	46.9	47.2	46.3	46.7	45.9	46.8	44.4	46.5	46.9	46.1	46.3	47.1	45.2	44.1	43.5	42.9	44.0	43.6	51.6	89.2		22.0
22. Strongyloides.ratti.XP_024510717.1	57.0	56.9	66.2	66.4	57.0	56.8	66.6	56.4	56.1	66.4	61.1	55.7	68.7	66.3	65.3	65.8	66.3	65.3	41.9	43.5	43.3
23. Necator.americanus.XP_013306712.1	59.5	59.3	71.1	70.7	59.2	58.6	69.2	58.1	58.0	71.0	63.7	57.2	91.8	83.0	72.5	74.2	73.7	72.9	44.1	45.6	44.7	64.8
