# Supplementary material for: Major antigen and paramyosin proteins as candidate biomarkers for serodiagnosis of canine infection by zoonotic Onchocerca lupi
Source: PLoS Negl Trop Dis. 2021 Feb 10;15(2):e0009027. doi: 10.1371/journal.pntd.0009027 (PMC7875354; doi:10.1371/journal.pntd.0009027)
Supplement: S4 Table — (XLS) [file pntd.0009027.s005.xls]

## Sheet: Supp.Tab.2.xls
Supplementary Table 4. Matrix of the percentage of identical residues (%ID) and percentage of similar residues (%SIM) among the sampled paramyosin homologous sequences, obtained by using MatGat2.1. In the upper part upon the main diagonal of the reported matrix the % ID among the listed protein sequences is reported. In the lower part under the main diagonal of the reported matrix the % SIM resid…
	1	2	3	4	5	6	7	8	9	10	11	12	13	14	15	16	17	18	19	20	21	22	23	24	25	26	27	28	29	30	31	32	33	34	35
1. Onchocerca.lupi.AJO15918.1/1-880		93.2	19.2	27.9	93.2	92.3	93.3	93.1	87.8	89.4	86.3	86.7	85.0	85.6	85.7	79.2	88.6	28.0	84.8	91.5	86.6	86.3	86.4	85.9	83.7	87.4	85.0	84.5	84.0	83.6	83.5	81.6	76.9	77.2	77.1
2. Onchocerca.volvulus.Q02171.1/1-879	95.3		19.5	28.9	98.7	98.3	98.9	98.6	93.2	95.4	92.2	92.6	91.0	91.6	91.7	84.7	94.1	28.8	90.6	96.6	92.5	91.4	92.3	91.6	89.0	93.3	90.7	90.5	88.4	89.5	89.4	87.0	81.6	81.6	81.5
3. Onchocerca.ochengi.VDK60915.1/1-1957*	29.4	29.7		32.2	19.6	19.3	19.6	19.5	18.9	18.7	19.4	19.4	19.1	19.1	19.2	20.4	18.3	65.0	19.3	19.5	19.6	18.6	19.6	19.6	19.3	19.1	19.6	18.8	18.9	18.6	18.5	18.4	19.0	19.1	19.1
4. Onchocerca.flexuosa.VDO24155.1/1-1198*	44.2	45.8	45.8		29.1	28.9	28.9	29.1	28.1	27.9	28.1	28.1	27.7	27.9	27.9	28.9	27.5	48.5	28.1	29.0	27.9	27.6	27.9	27.9	28.3	28.1	28.5	28.0	28.0	27.9	27.9	26.6	28.5	28.4	28.3
5. Loa.loa.XP_003141094.1/1-879	95.6	99.4	29.7	45.7		98.4	99.3	99.1	93.2	95.4	92.1	92.7	91.4	91.9	91.8	84.9	94.5	28.6	90.6	97.6	92.4	91.7	92.2	91.6	89.0	93.4	90.8	90.8	88.2	89.1	89.0	86.9	81.9	82.1	82.0
6. Litomosoides.sigmodontis.VDK87498.1/1-879	95.2	99.3	29.6	45.8	99.2		98.1	97.8	92.6	94.8	91.6	92.0	90.6	91.1	91.0	84.3	93.5	28.6	90.0	96.6	91.7	91.0	91.5	91.1	88.5	92.5	90.1	89.9	87.7	89.0	88.9	86.5	81.4	81.5	81.4
7. Brugia.malayi.VIO97167.1/1-879	95.6	99.4	29.7	45.7	99.9	99.2		99.8	93.0	95.9	92.4	92.6	91.2	91.6	91.7	84.6	94.4	28.6	90.6	97.4	92.7	91.7	92.5	91.8	89.3	93.2	90.9	90.7	88.3	89.2	89.1	87.3	81.8	82.1	82.0
8. Brugia.pahangi.VDN82907.1/1-881	95.5	99.2	29.7	45.7	99.7	99.0	99.8		92.9	95.7	92.2	92.4	91.0	91.4	91.5	84.4	94.2	28.6	90.4	97.3	92.5	91.6	92.3	91.6	89.1	93.0	90.7	90.5	88.1	89.1	89.0	87.1	81.6	81.9	81.8
9. Toxocara.canis.KHN76665.1/1-879	93.9	97.6	29.5	46.2	97.7	97.5	97.7	97.6		90.2	89.8	89.9	88.7	89.5	89.4	82.7	89.2	27.7	88.1	92.5	90.2	93.9	90.0	89.7	86.5	90.4	89.0	88.3	86.6	87.1	87.0	84.7	79.8	79.8	79.8
10. Dirofilaria.immitis.P13392.2/1-848	91.8	95.8	28.8	44.5	96.1	95.8	96.2	96.0	94.5		90.1	90.2	89.2	89.6	89.7	82.6	96.7	27.5	88.1	93.5	90.3	88.8	90.1	89.4	87.6	91.2	88.6	88.7	85.6	88.3	88.2	84.7	79.8	79.9	79.8
11. Ancylostoma.caninum.ABC86903.1/1-877	91.5	95.2	29.7	45.9	95.4	95.1	95.6	95.3	95.2	92.7		98.6	94.2	95.0	95.7	87.6	88.5	28.1	89.4	91.5	98.6	88.9	98.4	97.5	95.1	92.0	93.9	92.9	85.8	86.5	86.4	93.5	80.5	80.4	80.3
12. Angiostrongylus.costaricensis.VDM53322.1/1-876	91.9	95.7	29.6	45.4	95.9	95.6	96.0	95.8	95.4	93.2	99.5		94.5	95.3	96.0	87.9	88.8	27.9	89.3	91.7	98.9	88.8	98.6	97.7	94.8	92.1	94.2	93.1	86.6	86.4	86.3	92.9	81.0	80.7	80.6
13. Caenorhabditis.elegans.NP_492085.1/1-872	91.3	95.1	29.5	45.7	95.3	94.9	95.4	95.2	94.8	93.3	97.3	97.6		98.1	97.8	90.3	87.8	27.9	88.8	90.3	94.9	87.6	94.6	93.8	91.1	91.3	94.5	92.9	84.8	85.9	85.8	88.7	80.6	80.5	80.4
14. Caenorhabditis.latens.OZG01738.1/1-872	90.9	94.8	29.3	45.4	95.0	94.5	95.1	94.9	94.7	93.0	97.1	97.6	99.3		99.3	91.7	88.3	27.9	89.1	90.9	95.2	87.7	95.0	94.4	91.7	91.8	94.8	92.6	85.4	86.5	86.4	89.3	81.1	80.7	80.6
15. Caenorhabditis.briggsae.XP_002646239.1/1-872	90.9	94.8	29.4	45.7	95.0	94.7	95.1	94.9	94.7	93.0	97.6	98.1	99.3	99.5		91.5	88.4	28.1	89.2	90.8	95.8	87.6	95.5	94.9	92.2	91.9	95.2	92.9	85.6	86.5	86.4	90.0	80.9	80.6	80.5
16. Caenorhabditis.remanei.OZF94536.1/1-943	85.2	88.4	31.4	47.9	88.7	88.2	88.8	88.8	88.3	86.0	90.5	90.8	91.8	92.0	92.0		81.5	29.1	82.4	84.0	87.8	81.0	87.6	87.1	84.8	84.6	87.6	85.3	78.9	79.7	79.6	82.3	74.9	75.3	75.2
17. Acanthocheilonema.viteae.VBB30920.1/1-836	90.6	94.4	28.2	43.7	94.9	94.4	94.7	94.4	93.5	97.5	91.4	91.9	92.1	91.7	91.7	84.8		27.1	86.8	92.8	88.7	87.8	88.5	87.8	85.4	90.0	87.0	87.3	84.6	87.1	86.9	83.2	78.3	78.9	78.8
18. Wuchereria.bancrofti.VDM11188.1/1-1303	43.4	44.7	66.0	69.0	44.4	44.6	44.4	44.5	44.7	43.2	44.4	44.3	44.4	44.0	44.2	46.0	42.3		28.2	28.5	28.1	27.2	28.0	27.9	27.6	28.1	28.5	27.3	27.6	26.9	26.9	26.4	28.2	28.3	28.3
19. Strongyloides.ratti.XP_024504793.1/1-881	91.8	95.7	30.1	46.3	95.7	95.7	95.8	95.8	95.1	92.7	94.2	94.6	94.6	94.0	94.2	87.8	91.4	45.0		89.0	89.6	87.3	89.3	88.9	85.9	90.4	88.3	87.9	83.7	85.4	85.2	83.8	80.0	80.4	80.3
20. Thelazia.callipaeda.VDN05577.1/1-879	95.0	98.6	29.6	45.8	99.2	98.6	99.1	99.0	97.8	95.6	95.4	95.9	95.2	94.9	94.9	88.5	94.4	44.4	95.2		91.6	91.2	91.4	91.0	88.4	92.0	89.7	89.8	87.5	88.1	88.0	86.4	81.3	80.9	80.8
21. Dictyocaulus.viviparus.ABO07440.1/1-876	91.8	95.6	29.6	45.5	95.8	95.6	95.9	95.7	95.4	93.0	99.2	99.7	97.8	97.6	98.1	90.8	91.8	44.4	94.7	95.8		89.0	99.8	98.3	95.0	91.7	94.6	93.4	86.0	86.4	86.3	92.7	80.7	80.4	80.3
22. Anisakis.simplex.VDK48619.1/1-880	93.1	96.9	29.7	45.6	96.9	96.8	96.9	96.9	98.1	93.8	94.7	94.9	94.0	93.9	93.9	87.7	92.7	44.7	94.4	97.3	94.7		88.8	88.2	85.4	89.6	87.1	87.3	85.2	85.5	85.3	83.8	78.7	78.8	78.7
23. Dictyocaulus.viviparus.AAT36324.1/1-876	91.6	95.3	29.5	45.3	95.6	95.3	95.7	95.5	95.2	92.8	99.0	99.4	97.6	97.4	97.8	90.6	91.6	44.2	94.4	95.6	99.8	94.4		98.1	94.8	91.5	94.3	93.2	85.8	86.2	86.1	92.5	80.6	80.3	80.2
24. Heligmosomoides.polygyrus.VDO77857.1/1-876	91.4	95.1	29.7	45.2	95.3	95.1	95.4	95.2	95.0	92.6	98.6	99.1	97.1	97.1	97.6	90.3	91.3	44.2	94.6	95.3	99.2	94.2	99.0		94.6	90.9	93.4	92.6	85.3	86.0	85.8	91.8	80.4	80.4	80.3
25. Haemonchus.placei.VDO39317.1/1-899	89.9	92.9	29.7	46.1	93.2	93.0	93.3	93.3	92.4	90.3	96.2	96.1	94.4	94.1	94.5	89.8	89.0	44.4	92.0	93.2	96.2	91.9	96.0	95.9		88.4	91.0	89.4	83.0	83.6	83.4	89.5	78.8	77.6	77.5
26. Steinernema.carpocapsae.TKR92131.1/1-876	92.7	96.7	29.8	45.7	96.8	96.6	96.9	96.7	95.9	94.4	95.9	96.2	95.5	95.1	95.3	88.3	93.2	44.9	95.0	96.2	96.0	95.5	95.8	95.9	92.9		90.5	91.1	87.6	87.4	87.2	86.2	81.2	82.1	82.0
27. Diploscapter.pachys.PAV77323.1/1-880	90.9	94.7	30.1	46.1	94.7	94.4	94.8	94.7	94.5	91.9	96.7	97.3	97.0	96.8	97.3	90.5	90.6	44.8	94.7	94.5	97.4	93.6	97.2	96.8	94.8	94.8		92.2	85.4	85.9	85.8	88.4	80.7	80.3	80.2
28. Pristionchus.pacificus.PDM67365.1/1-875	90.6	94.4	29.2	45.4	94.9	94.3	94.8	94.6	94.2	92.2	96.0	96.3	95.8	95.7	96.0	88.8	91.2	43.5	93.8	94.8	96.3	93.3	96.1	96.0	92.7	95.2	95.2		84.1	86.1	86.0	87.1	79.0	79.5	79.4
29. Enterobius.vermicularis.VDD92994.1/1-869	90.5	93.7	29.3	45.6	93.9	93.9	93.9	93.6	93.4	91.8	92.2	92.8	92.8	92.4	92.7	85.6	90.9	43.7	91.9	94.0	92.7	93.3	92.5	92.4	89.9	93.6	92.0	91.4		83.1	83.0	80.8	77.0	76.8	76.9
30. Anisakis.simplex.Q9NJA9.1/1-869	90.1	94.3	29.4	45.4	94.2	94.2	94.2	94.1	93.7	93.2	92.9	93.2	93.5	93.0	93.2	86.1	91.9	43.8	92.3	94.1	93.2	93.0	92.9	92.9	89.9	93.7	92.6	92.9	91.8		99.9	81.2	78.1	78.4	78.5
31. Anisakis.pegreffii.AGC60020.1/1-869	90.0	94.2	29.3	45.4	94.1	94.1	94.1	94.0	93.6	93.1	92.8	93.0	93.3	92.9	93.1	86.0	91.8	43.7	92.2	94.0	93.0	92.8	92.8	92.8	89.8	93.6	92.5	92.8	91.7	99.9		81.1	78.0	78.3	78.4
32. Oesophagostomum.dentatum.KHJ97007.1/1-830	86.6	90.3	28.0	43.2	90.6	90.2	90.7	90.5	90.3	90.7	94.5	94.5	92.8	92.7	93.1	85.8	90.7	41.9	89.2	90.4	94.2	89.8	93.9	93.6	91.1	91.0	92.0	91.0	88.0	88.3	88.1		76.6	76.6	76.5
33. Trichuris.trichiura.CDW56486.1/1-878	87.8	92.0	29.5	47.2	92.0	91.7	92.0	91.8	91.4	89.5	91.6	91.9	92.0	91.7	91.7	85.5	88.0	44.4	91.6	92.0	91.9	91.3	91.7	91.7	89.8	91.9	92.0	90.9	89.1	90.1	90.0	86.9		91.8	91.8
34. Trichinella.spiralis.XP_003371652.1/1-885	88.0	91.9	29.5	46.9	91.9	91.4	91.9	92.0	90.8	89.2	91.2	91.4	91.6	91.3	91.3	85.9	87.9	44.3	91.9	91.6	91.4	90.7	91.2	91.3	89.3	91.6	91.5	90.6	88.8	90.3	90.2	86.7	97.1		99.8
35. Trichinella.pseudospiralis.KRY65951.1/1-885	88.0	91.9	29.5	46.8	91.9	91.4	91.9	92.0	91.0	89.2	91.2	91.4	91.6	91.3	91.3	85.9	87.9	44.3	91.9	91.6	91.4	90.7	91.2	91.3	89.3	91.6	91.5	90.6	88.8	90.3	90.2	86.7	97.2	99.9
36. Trichinella.murrelli.KRX38888.1/1-891	87.4	91.2	29.5	46.9	91.2	90.8	91.2	91.4	90.2	88.6	90.6	90.8	91.0	90.7	90.7	85.9	87.3	44.3	91.2	91.0	90.8	90.1	90.6	90.7	89.3	91.0	90.9	90.0	88.2	89.7	89.6	86.1	96.4	99.3	99.2
