# Supplementary material for: Major antigen and paramyosin proteins as candidate biomarkers for serodiagnosis of canine infection by zoonotic Onchocerca lupi
Source: PLoS Negl Trop Dis. 2021 Feb 10;15(2):e0009027. doi: 10.1371/journal.pntd.0009027 (PMC7875354; doi:10.1371/journal.pntd.0009027)
Supplement: S6 Table — Ol-MJA and Ol-PARA sequences were screened scanning the entire sequence using a 15mer peptide. The parameters included in the table are: the row and column number of the microarray plate, peptide sequence, signal intensity against O. lupi dog serum diluted 1:1000, standard deviation, deviation [%], corrected signal intensity against O. lupi dog serum diluted 1:1000. The table was generated from the formatted raw data and lists averaged spot intensities and spot-to-spot deviations. Spots with a deviation of >40% were zeroed in the column with the corrected intensity values. (XLSX) [file pntd.0009027.s007.xlsx]

## Sheet: Foglio1
Supplementary Table 3. Peptide Mapping Summary Onchocerca lupi Female and Paramyosin - Dog Serum Negative
Row	Column	Peptide	Antigen	Dog serum negative, 1:1000	Deviation	Deviation [%]	Dog serum negative, 1:1000 (corr.)
2	2	GSGSGSGMEQAREGA	O. lupi female	3.5	2.5	0.714286	0
2	3	SGSGSGMEQAREGAP	O. lupi female	61	1	0.0163934	61
2	4	GSGSGMEQAREGAPS	O. lupi female	26.5	0.5	0.0188679	26.5
2	5	SGSGMEQAREGAPSK	O. lupi female	14	4	0.285714	14
2	6	GSGMEQAREGAPSKE	O. lupi female	7.5	3.5	0.466667	0
2	7	SGMEQAREGAPSKER	O. lupi female	32	10	0.3125	32
2	8	GMEQAREGAPSKERR	O. lupi female	39.5	0.5	0.0126582	39.5
2	9	MEQAREGAPSKERRS	O. lupi female	16.5	7.5	0.454545	0
2	10	EQAREGAPSKERRSA	O. lupi female	0	0	0	0
2	11	QAREGAPSKERRSAE	O. lupi female	0	0	0	0
2	12	AREGAPSKERRSAEK	O. lupi female	0	0	0	0
2	13	REGAPSKERRSAEKT	O. lupi female	0	0	0	0
2	14	EGAPSKERRSAEKTI	O. lupi female	0	0	0	0
2	15	GAPSKERRSAEKTIS	O. lupi female	0	0	0	0
2	16	APSKERRSAEKTISR	O. lupi female	0	0	0	0
2	17	PSKERRSAEKTISRE	O. lupi female	0.5	0.5	1	0
2	18	SKERRSAEKTISRET	O. lupi female	27	1	0.037037	27
2	19	KERRSAEKTISRETK	O. lupi female	0	0	0	0
2	20	ERRSAEKTISRETKY	O. lupi female	6	6	1	0
2	21	RRSAEKTISRETKYE	O. lupi female	7	1	0.142857	7
2	22	RSAEKTISRETKYEI	O. lupi female	0	0	0	0
2	23	SAEKTISRETKYEIA	O. lupi female	0	0	0	0
2	24	AEKTISRETKYEIAA	O. lupi female	0	0	0	0
2	25	EKTISRETKYEIAAS	O. lupi female	0	0	0	0
2	26	KTISRETKYEIAASD	O. lupi female	0	0	0	0
2	27	TISRETKYEIAASDG	O. lupi female	0	0	0	0
2	28	ISRETKYEIAASDGD	O. lupi female	2	2	1	0
2	29	SRETKYEIAASDGDI	O. lupi female	3	3	1	0
2	30	RETKYEIAASDGDIG	O. lupi female	7.5	5.5	0.733333	0
2	31	ETKYEIAASDGDIGT	O. lupi female	0	0	0	0
2	32	TKYEIAASDGDIGTD	O. lupi female	2	2	1	0
2	33	KYEIAASDGDIGTDN	O. lupi female	12	10	0.833333	0
2	34	YEIAASDGDIGTDNI	O. lupi female	0.5	0.5	1	0
2	35	EIAASDGDIGTDNIE	O. lupi female	16	0	0	16
2	36	IAASDGDIGTDNIEY	O. lupi female	32.5	14.5	0.446154	0
2	37	AASDGDIGTDNIEYI	O. lupi female	16	9	0.5625	0
2	38	ASDGDIGTDNIEYID	O. lupi female	21.5	6.5	0.302326	21.5
2	39	SDGDIGTDNIEYIDS	O. lupi female	19.5	9.5	0.487179	0
2	40	DGDIGTDNIEYIDSV	O. lupi female	23	1	0.0434783	23
2	41	GDIGTDNIEYIDSVD	O. lupi female	25	6	0.24	25
2	42	DIGTDNIEYIDSVDS	O. lupi female	18.5	1.5	0.0810811	18.5
2	43	IGTDNIEYIDSVDST	O. lupi female	0	0	0	0
2	44	GTDNIEYIDSVDSTG	O. lupi female	0	0	0	0
2	45	TDNIEYIDSVDSTGL	O. lupi female	0	0	0	0
2	46	DNIEYIDSVDSTGLG	O. lupi female	0	0	0	0
2	47	NIEYIDSVDSTGLGY	O. lupi female	0.5	0.5	1	0
2	48	IEYIDSVDSTGLGYG	O. lupi female	15.5	5.5	0.354839	15.5
2	49	EYIDSVDSTGLGYGK	O. lupi female	0	0	0	0
2	50	YIDSVDSTGLGYGKT	O. lupi female	0	0	0	0
2	51	IDSVDSTGLGYGKTG	O. lupi female	0	0	0	0
2	52	DSVDSTGLGYGKTGE	O. lupi female	0	0	0	0
2	53	SVDSTGLGYGKTGEG	O. lupi female	0	0	0	0
2	54	VDSTGLGYGKTGEGI	O. lupi female	0	0	0	0
2	55	DSTGLGYGKTGEGIS	O. lupi female	0	0	0	0
2	56	STGLGYGKTGEGISR	O. lupi female	0	0	0	0
2	57	TGLGYGKTGEGISRI	O. lupi female	0	0	0	0
2	58	GLGYGKTGEGISRIL	O. lupi female	0	0	0	0
2	59	LGYGKTGEGISRILY	O. lupi female	0	0	0	0
2	60	GYGKTGEGISRILYE	O. lupi female	26	11	0.423077	0
2	61	YGKTGEGISRILYEH	O. lupi female	19	6	0.315789	19
2	62	GKTGEGISRILYEHP	O. lupi female	25.5	9.5	0.372549	25.5
2	63	KTGEGISRILYEHPR	O. lupi female	19.5	4.5	0.230769	19.5
2	64	TGEGISRILYEHPRD	O. lupi female	56	4	0.0714286	56
2	65	GEGISRILYEHPRDE	O. lupi female	79.5	0.5	0.00628931	79.5
2	66	EGISRILYEHPRDEL	O. lupi female	47.5	4.5	0.0947368	47.5
2	67	GISRILYEHPRDELI	O. lupi female	35	7	0.2	35
4	2	ISRILYEHPRDELIN	O. lupi female	39.5	0.5	0.0126582	39.5
4	3	SRILYEHPRDELINY	O. lupi female	80.5	2.5	0.0310559	80.5
4	4	RILYEHPRDELINYK	O. lupi female	6	0	0	6
4	5	ILYEHPRDELINYKR	O. lupi female	22	3	0.136364	22
4	6	LYEHPRDELINYKRR	O. lupi female	75	3	0.04	75
4	7	YEHPRDELINYKRRI	O. lupi female	49	4	0.0816327	49
4	8	EHPRDELINYKRRID	O. lupi female	32	5	0.15625	32
4	9	HPRDELINYKRRIDA	O. lupi female	1	1	1	0
4	10	PRDELINYKRRIDAN	O. lupi female	1.5	1.5	1	0
4	11	RDELINYKRRIDANT	O. lupi female	0	0	0	0
4	12	DELINYKRRIDANTE	O. lupi female	2	2	1	0
4	13	ELINYKRRIDANTEQ	O. lupi female	0	0	0	0
4	14	LINYKRRIDANTEQQ	O. lupi female	1	0	0	1
4	15	INYKRRIDANTEQQR	O. lupi female	4.5	1.5	0.333333	4.5
4	16	NYKRRIDANTEQQRE	O. lupi female	47	1	0.0212766	47
4	17	YKRRIDANTEQQREH	O. lupi female	13.5	3.5	0.259259	13.5
4	18	KRRIDANTEQQREHA	O. lupi female	0.5	0.5	1	0
4	19	RRIDANTEQQREHAD	O. lupi female	14.5	1.5	0.103448	14.5
4	20	RIDANTEQQREHADI	O. lupi female	2	2	1	0
4	21	IDANTEQQREHADIM	O. lupi female	26	0	0	26
4	22	DANTEQQREHADIMA	O. lupi female	2	0	0	2
4	23	ANTEQQREHADIMAA	O. lupi female	0	0	0	0
4	24	NTEQQREHADIMAAL	O. lupi female	0	0	0	0
4	25	TEQQREHADIMAALQ	O. lupi female	0	0	0	0
4	26	EQQREHADIMAALQR	O. lupi female	12	3	0.25	12
4	27	QQREHADIMAALQRK	O. lupi female	0	0	0	0
4	28	QREHADIMAALQRKI	O. lupi female	0	0	0	0
4	29	REHADIMAALQRKIE	O. lupi female	0	0	0	0
4	30	EHADIMAALQRKIEE	O. lupi female	0.5	0.5	1	0
4	31	HADIMAALQRKIEEY	O. lupi female	17	1	0.0588235	17
4	32	ADIMAALQRKIEEYR	O. lupi female	27	3	0.111111	27
4	33	DIMAALQRKIEEYRR	O. lupi female	11	1	0.0909091	11
4	34	IMAALQRKIEEYRRR	O. lupi female	14	0	0	14
4	35	MAALQRKIEEYRRRF	O. lupi female	26	4	0.153846	26
4	36	AALQRKIEEYRRRFA	O. lupi female	0	0	0	0
4	37	ALQRKIEEYRRRFAE	O. lupi female	30	30	1	0
4	38	LQRKIEEYRRRFAEI	O. lupi female	0	0	0	0
4	39	QRKIEEYRRRFAEIE	O. lupi female	9	7	0.777778	0
4	40	RKIEEYRRRFAEIEG	O. lupi female	0	0	0	0
4	41	KIEEYRRRFAEIEGR	O. lupi female	9	3	0.333333	9
4	42	IEEYRRRFAEIEGRL	O. lupi female	26.5	4.5	0.169811	26.5
4	43	EEYRRRFAEIEGRLV	O. lupi female	21	1	0.047619	21
4	44	EYRRRFAEIEGRLVV	O. lupi female	3	1	0.333333	3
4	45	YRRRFAEIEGRLVVH	O. lupi female	7	1	0.142857	7
4	46	RRRFAEIEGRLVVHD	O. lupi female	13	1	0.0769231	13
4	47	RRFAEIEGRLVVHDL	O. lupi female	6	2	0.333333	6
4	48	RFAEIEGRLVVHDLN	O. lupi female	3.5	2.5	0.714286	0
4	49	FAEIEGRLVVHDLNE	O. lupi female	14	4	0.285714	14
4	50	AEIEGRLVVHDLNES	O. lupi female	0	0	0	0
4	51	EIEGRLVVHDLNESG	O. lupi female	0	0	0	0
4	52	IEGRLVVHDLNESGD	O. lupi female	1	1	1	0
4	53	EGRLVVHDLNESGDL	O. lupi female	0	0	0	0
4	54	GRLVVHDLNESGDLV	O. lupi female	1	1	1	0
4	55	RLVVHDLNESGDLVN	O. lupi female	0	0	0	0
4	56	LVVHDLNESGDLVNM	O. lupi female	9	9	1	0
4	57	VVHDLNESGDLVNMK	O. lupi female	0	0	0	0
4	58	VHDLNESGDLVNMKL	O. lupi female	0	0	0	0
4	59	HDLNESGDLVNMKLK	O. lupi female	0	0	0	0
4	60	DLNESGDLVNMKLKE	O. lupi female	0	0	0	0
4	61	LNESGDLVNMKLKEE	O. lupi female	0	0	0	0
4	62	NESGDLVNMKLKEEW	O. lupi female	17.5	1.5	0.0857143	17.5
4	63	ESGDLVNMKLKEEWL	O. lupi female	21.5	3.5	0.162791	21.5
4	64	SGDLVNMKLKEEWLL	O. lupi female	25	2	0.08	25
4	65	GDLVNMKLKEEWLLS	O. lupi female	18	3	0.166667	18
4	66	DLVNMKLKEEWLLSP	O. lupi female	19	1	0.0526316	19
4	67	LVNMKLKEEWLLSPK	O. lupi female	1	1	1	0
6	2	VNMKLKEEWLLSPKF	O. lupi female	0	0	0	0
6	3	NMKLKEEWLLSPKFK	O. lupi female	0	0	0	0
6	4	MKLKEEWLLSPKFKM	O. lupi female	4.5	2.5	0.555556	0
6	5	KLKEEWLLSPKFKME	O. lupi female	1	1	1	0
6	6	LKEEWLLSPKFKMEE	O. lupi female	17.5	3.5	0.2	17.5
6	7	KEEWLLSPKFKMEEI	O. lupi female	1	1	1	0
6	8	EEWLLSPKFKMEEIG	O. lupi female	2.5	2.5	1	0
6	9	EWLLSPKFKMEEIGD	O. lupi female	5.5	2.5	0.454545	0
6	10	WLLSPKFKMEEIGDV	O. lupi female	0	0	0	0
6	11	LLSPKFKMEEIGDVD	O. lupi female	0	0	0	0
6	12	LSPKFKMEEIGDVDF	O. lupi female	15	7	0.466667	0
6	13	SPKFKMEEIGDVDFA	O. lupi female	0	0	0	0
6	14	PKFKMEEIGDVDFAN	O. lupi female	1	1	1	0
6	15	KFKMEEIGDVDFANQ	O. lupi female	3.5	3.5	1	0
6	16	FKMEEIGDVDFANQL	O. lupi female	3	3	1	0
6	17	KMEEIGDVDFANQLE	O. lupi female	14	14	1	0
6	18	MEEIGDVDFANQLED	O. lupi female	32.5	18.5	0.569231	0
6	19	EEIGDVDFANQLEDE	O. lupi female	46.5	9.5	0.204301	46.5
6	20	EIGDVDFANQLEDER	O. lupi female	61.5	8.5	0.138211	61.5
6	21	IGDVDFANQLEDERR	O. lupi female	99	11	0.111111	99
6	22	GDVDFANQLEDERRR	O. lupi female	43.5	7.5	0.172414	43.5
6	23	DVDFANQLEDERRRA	O. lupi female	28.5	7.5	0.263158	28.5
6	24	VDFANQLEDERRRAE	O. lupi female	43	11	0.255814	43
6	25	DFANQLEDERRRAED	O. lupi female	71	5	0.0704225	71
6	26	FANQLEDERRRAEDL	O. lupi female	24	2	0.0833333	24
6	27	ANQLEDERRRAEDLA	O. lupi female	8.5	7.5	0.882353	0
6	28	NQLEDERRRAEDLAI	O. lupi female	8.5	0.5	0.0588235	8.5
6	29	QLEDERRRAEDLAIQ	O. lupi female	3	3	1	0
6	30	LEDERRRAEDLAIQL	O. lupi female	7.5	4.5	0.6	0
6	31	EDERRRAEDLAIQLQ	O. lupi female	6.5	6.5	1	0
6	32	DERRRAEDLAIQLQQ	O. lupi female	15	11	0.733333	0
6	33	ERRRAEDLAIQLQQE	O. lupi female	26.5	4.5	0.169811	26.5
6	34	RRRAEDLAIQLQQER	O. lupi female	8.5	8.5	1	0
6	35	RRAEDLAIQLQQERL	O. lupi female	17	5	0.294118	17
6	36	RAEDLAIQLQQERLQ	O. lupi female	8.5	0.5	0.0588235	8.5
6	37	AEDLAIQLQQERLQN	O. lupi female	23	1	0.0434783	23
6	38	EDLAIQLQQERLQND	O. lupi female	15	12	0.8	0
6	39	DLAIQLQQERLQNDQ	O. lupi female	14.5	7.5	0.517241	0
6	40	LAIQLQQERLQNDQL	O. lupi female	0	0	0	0
6	41	AIQLQQERLQNDQLQ	O. lupi female	12.5	11.5	0.92	0
6	42	IQLQQERLQNDQLQS	O. lupi female	5	5	1	0
6	43	QLQQERLQNDQLQSE	O. lupi female	17	1	0.0588235	17
6	44	LQQERLQNDQLQSEI	O. lupi female	3	1	0.333333	3
6	45	QQERLQNDQLQSEIQ	O. lupi female	12	2	0.166667	12
6	46	QERLQNDQLQSEIQR	O. lupi female	7.5	3.5	0.466667	0
6	47	ERLQNDQLQSEIQRL	O. lupi female	19.5	6.5	0.333333	19.5
6	48	RLQNDQLQSEIQRLR	O. lupi female	8	2	0.25	8
6	49	LQNDQLQSEIQRLRQ	O. lupi female	8	0	0	8
6	50	QNDQLQSEIQRLRQQ	O. lupi female	7	5	0.714286	0
6	51	NDQLQSEIQRLRQQF	O. lupi female	24	0	0	24
6	52	DQLQSEIQRLRQQFG	O. lupi female	20.5	2.5	0.121951	20.5
6	53	QLQSEIQRLRQQFGI	O. lupi female	0	0	0	0
6	54	LQSEIQRLRQQFGIS	O. lupi female	0	0	0	0
6	55	QSEIQRLRQQFGISI	O. lupi female	0	0	0	0
6	56	SEIQRLRQQFGISIR	O. lupi female	0	0	0	0
6	57	EIQRLRQQFGISIRD	O. lupi female	0	0	0	0
6	58	IQRLRQQFGISIRDK	O. lupi female	0	0	0	0
6	59	QRLRQQFGISIRDKE	O. lupi female	0	0	0	0
6	60	RLRQQFGISIRDKER	O. lupi female	0	0	0	0
6	61	LRQQFGISIRDKERI	O. lupi female	0	0	0	0
6	62	RQQFGISIRDKERIY	O. lupi female	5	3	0.6	0
6	63	QQFGISIRDKERIYQ	O. lupi female	0	0	0	0
6	64	QFGISIRDKERIYQT	O. lupi female	0	0	0	0
6	65	FGISIRDKERIYQTR	O. lupi female	0	0	0	0
6	66	GISIRDKERIYQTRE	O. lupi female	3	1	0.333333	3
6	67	ISIRDKERIYQTRER	O. lupi female	7.5	5.5	0.733333	0
8	2	SIRDKERIYQTRERN	O. lupi female	16	2	0.125	16
8	3	IRDKERIYQTRERNF	O. lupi female	31.5	6.5	0.206349	31.5
8	4	RDKERIYQTRERNFT	O. lupi female	0	0	0	0
8	5	DKERIYQTRERNFTR	O. lupi female	14.5	2.5	0.172414	14.5
8	6	KERIYQTRERNFTRY	O. lupi female	27.5	3.5	0.127273	27.5
8	7	ERIYQTRERNFTRYL	O. lupi female	6.5	0.5	0.0769231	6.5
8	8	RIYQTRERNFTRYLG	O. lupi female	5	5	1	0
8	9	IYQTRERNFTRYLGE	O. lupi female	7	1	0.142857	7
8	10	YQTRERNFTRYLGEE	O. lupi female	29.5	1.5	0.0508475	29.5
8	11	QTRERNFTRYLGEEQ	O. lupi female	32	1	0.03125	32
8	12	TRERNFTRYLGEEQR	O. lupi female	18.5	1.5	0.0810811	18.5
8	13	RERNFTRYLGEEQRK	O. lupi female	3	3	1	0
8	14	ERNFTRYLGEEQRKM	O. lupi female	15	1	0.0666667	15
8	15	RNFTRYLGEEQRKMM	O. lupi female	29	3	0.103448	29
8	16	NFTRYLGEEQRKMME	O. lupi female	26	4	0.153846	26
8	17	FTRYLGEEQRKMMEL	O. lupi female	18.5	0.5	0.027027	18.5
8	18	TRYLGEEQRKMMELW	O. lupi female	39	2	0.0512821	39
8	19	RYLGEEQRKMMELWS	O. lupi female	18	0	0	18
8	20	YLGEEQRKMMELWSE	O. lupi female	30.5	3.5	0.114754	30.5
8	21	LGEEQRKMMELWSEL	O. lupi female	21	1	0.047619	21
8	22	GEEQRKMMELWSELQ	O. lupi female	12	4	0.333333	12
8	23	EEQRKMMELWSELQR	O. lupi female	29	1	0.0344828	29
8	24	EQRKMMELWSELQRV	O. lupi female	5.5	5.5	1	0
8	25	QRKMMELWSELQRVR	O. lupi female	12.5	6.5	0.52	0
8	26	RKMMELWSELQRVRK	O. lupi female	13	1	0.0769231	13
8	27	KMMELWSELQRVRKQ	O. lupi female	0	0	0	0
8	28	MMELWSELQRVRKQC	O. lupi female	23	7	0.304348	23
8	29	MELWSELQRVRKQCA	O. lupi female	1	1	1	0
8	30	ELWSELQRVRKQCAE	O. lupi female	10	2	0.2	10
8	31	LWSELQRVRKQCAEY	O. lupi female	105.5	4.5	0.042654	105.5
8	32	WSELQRVRKQCAEYR	O. lupi female	9	3	0.333333	9
8	33	SELQRVRKQCAEYRE	O. lupi female	15.5	4.5	0.290323	15.5
8	34	ELQRVRKQCAEYREQ	O. lupi female	17.5	4.5	0.257143	17.5
8	35	LQRVRKQCAEYREQT	O. lupi female	0	0	0	0
8	36	QRVRKQCAEYREQTE	O. lupi female	4	2	0.5	0
8	37	RVRKQCAEYREQTER	O. lupi female	1	1	1	0
8	38	VRKQCAEYREQTERD	O. lupi female	7.5	3.5	0.466667	0
8	39	RKQCAEYREQTERDL	O. lupi female	4	4	1	0
8	40	KQCAEYREQTERDLE	O. lupi female	6	6	1	0
8	41	QCAEYREQTERDLEN	O. lupi female	7.5	1.5	0.2	7.5
8	42	CAEYREQTERDLENQ	O. lupi female	23.5	2.5	0.106383	23.5
8	43	AEYREQTERDLENQR	O. lupi female	28	0	0	28
8	44	EYREQTERDLENQRN	O. lupi female	14.5	6.5	0.448276	0
8	45	YREQTERDLENQRNE	O. lupi female	60	6	0.1	60
8	46	REQTERDLENQRNEF	O. lupi female	77	3	0.038961	77
8	47	EQTERDLENQRNEFI	O. lupi female	47.5	0.5	0.0105263	47.5
8	48	QTERDLENQRNEFIK	O. lupi female	0	0	0	0
8	49	TERDLENQRNEFIKV	O. lupi female	0	0	0	0
8	50	ERDLENQRNEFIKVI	O. lupi female	0	0	0	0
8	51	RDLENQRNEFIKVIR	O. lupi female	0	0	0	0
8	52	DLENQRNEFIKVIRH	O. lupi female	0.5	0.5	1	0
8	53	LENQRNEFIKVIRHV	O. lupi female	0	0	0	0
8	54	ENQRNEFIKVIRHVS	O. lupi female	0	0	0	0
8	55	NQRNEFIKVIRHVSG	O. lupi female	0	0	0	0
8	56	QRNEFIKVIRHVSGI	O. lupi female	0	0	0	0
8	57	RNEFIKVIRHVSGIV	O. lupi female	0	0	0	0
8	58	NEFIKVIRHVSGIVR	O. lupi female	0	0	0	0
8	59	EFIKVIRHVSGIVRG	O. lupi female	0	0	0	0
8	60	FIKVIRHVSGIVRGL	O. lupi female	0	0	0	0
8	61	IKVIRHVSGIVRGLN	O. lupi female	0	0	0	0
8	62	KVIRHVSGIVRGLNI	O. lupi female	0	0	0	0
8	63	VIRHVSGIVRGLNIE	O. lupi female	0	0	0	0
8	64	IRHVSGIVRGLNIEN	O. lupi female	8	1	0.125	8
8	65	RHVSGIVRGLNIENG	O. lupi female	0	0	0	0
8	66	HVSGIVRGLNIENGT	O. lupi female	0	0	0	0
8	67	VSGIVRGLNIENGTH	O. lupi female	4.5	0.5	0.111111	4.5
10	2	SGIVRGLNIENGTHT	O. lupi female	0	0	0	0
10	3	GIVRGLNIENGTHTL	O. lupi female	0	0	0	0
10	4	IVRGLNIENGTHTLL	O. lupi female	0	0	0	0
10	5	VRGLNIENGTHTLLS	O. lupi female	0	0	0	0
10	6	RGLNIENGTHTLLSD	O. lupi female	3.5	3.5	1	0
10	7	GLNIENGTHTLLSDL	O. lupi female	0	0	0	0
10	8	LNIENGTHTLLSDLS	O. lupi female	0	0	0	0
10	9	NIENGTHTLLSDLSS	O. lupi female	0	0	0	0
10	10	IENGTHTLLSDLSSE	O. lupi female	0	0	0	0
10	11	ENGTHTLLSDLSSES	O. lupi female	11	1	0.0909091	11
10	12	NGTHTLLSDLSSESG	O. lupi female	21	1	0.047619	21
10	13	GTHTLLSDLSSESGV	O. lupi female	5	5	1	0
10	14	THTLLSDLSSESGVE	O. lupi female	12.5	8.5	0.68	0
10	15	HTLLSDLSSESGVEI	O. lupi female	25	1	0.04	25
10	16	TLLSDLSSESGVEIT	O. lupi female	16	6	0.375	16
10	17	LLSDLSSESGVEITQ	O. lupi female	14.5	5.5	0.37931	14.5
10	18	LSDLSSESGVEITQD	O. lupi female	14	8	0.571429	0
10	19	SDLSSESGVEITQDT	O. lupi female	4.5	2.5	0.555556	0
10	20	DLSSESGVEITQDTV	O. lupi female	16.5	7.5	0.454545	0
10	21	LSSESGVEITQDTVL	O. lupi female	0	0	0	0
10	22	SSESGVEITQDTVLI	O. lupi female	8	2	0.25	8
10	23	SESGVEITQDTVLIE	O. lupi female	13	1	0.0769231	13
10	24	ESGVEITQDTVLIEA	O. lupi female	8	0	0	8
10	25	SGVEITQDTVLIEAV	O. lupi female	0	0	0	0
10	26	GVEITQDTVLIEAVK	O. lupi female	0	0	0	0
10	27	VEITQDTVLIEAVKR	O. lupi female	0	0	0	0
10	28	EITQDTVLIEAVKRF	O. lupi female	0	0	0	0
10	29	ITQDTVLIEAVKRFH	O. lupi female	0	0	0	0
10	30	TQDTVLIEAVKRFHE	O. lupi female	4	0	0	4
10	31	QDTVLIEAVKRFHES	O. lupi female	0	0	0	0
10	32	DTVLIEAVKRFHESQ	O. lupi female	12	12	1	0
10	33	TVLIEAVKRFHESQQ	O. lupi female	2	2	1	0
10	34	VLIEAVKRFHESQQQ	O. lupi female	8.5	5.5	0.647059	0
10	35	LIEAVKRFHESQQQA	O. lupi female	0	0	0	0
10	36	IEAVKRFHESQQQAA	O. lupi female	0	0	0	0
10	37	EAVKRFHESQQQAAP	O. lupi female	0	0	0	0
10	38	AVKRFHESQQQAAPV	O. lupi female	0	0	0	0
10	39	VKRFHESQQQAAPVI	O. lupi female	0	0	0	0
10	40	KRFHESQQQAAPVIG	O. lupi female	0	0	0	0
10	41	RFHESQQQAAPVIGP	O. lupi female	0.5	0.5	1	0
10	42	FHESQQQAAPVIGPE	O. lupi female	4	2	0.5	0
10	43	HESQQQAAPVIGPEL	O. lupi female	8.5	0.5	0.0588235	8.5
10	44	ESQQQAAPVIGPELI	O. lupi female	4.5	4.5	1	0
10	45	SQQQAAPVIGPELIT	O. lupi female	0	0	0	0
10	46	QQQAAPVIGPELITE	O. lupi female	1	1	1	0
10	47	QQAAPVIGPELITEL	O. lupi female	0	0	0	0
10	48	QAAPVIGPELITELR	O. lupi female	0	0	0	0
10	49	AAPVIGPELITELRL	O. lupi female	2.5	2.5	1	0
10	50	APVIGPELITELRLA	O. lupi female	0	0	0	0
10	51	PVIGPELITELRLAR	O. lupi female	4	4	1	0
10	52	VIGPELITELRLART	O. lupi female	0	0	0	0
10	53	IGPELITELRLARTE	O. lupi female	0	0	0	0
10	54	GPELITELRLARTED	O. lupi female	1.5	1.5	1	0
10	55	PELITELRLARTEDA	O. lupi female	0	0	0	0
10	56	ELITELRLARTEDAG	O. lupi female	0	0	0	0
10	57	LITELRLARTEDAGL	O. lupi female	0	0	0	0
10	58	ITELRLARTEDAGLH	O. lupi female	0	0	0	0
10	59	TELRLARTEDAGLHD	O. lupi female	3.5	3.5	1	0
10	60	ELRLARTEDAGLHDE	O. lupi female	3	1	0.333333	3
10	61	LRLARTEDAGLHDEL	O. lupi female	5	3	0.6	0
10	62	RLARTEDAGLHDELM	O. lupi female	13	1	0.0769231	13
10	63	LARTEDAGLHDELMR	O. lupi female	20.5	5.5	0.268293	20.5
10	64	ARTEDAGLHDELMRK	O. lupi female	0	0	0	0
10	65	RTEDAGLHDELMRKY	O. lupi female	4.5	4.5	1	0
10	66	TEDAGLHDELMRKYE	O. lupi female	12	6	0.5	0
10	67	EDAGLHDELMRKYEE	O. lupi female	17	1	0.0588235	17
12	2	DAGLHDELMRKYEES	O. lupi female	21.5	3.5	0.162791	21.5
12	3	AGLHDELMRKYEESA	O. lupi female	5	5	1	0
12	4	GLHDELMRKYEESAK	O. lupi female	0	0	0	0
12	5	LHDELMRKYEESAKR	O. lupi female	8.5	0.5	0.0588235	8.5
12	6	HDELMRKYEESAKRI	O. lupi female	0	0	0	0
12	7	DELMRKYEESAKRII	O. lupi female	2	2	1	0
12	8	ELMRKYEESAKRIIE	O. lupi female	1	1	1	0
12	9	LMRKYEESAKRIIEL	O. lupi female	13	3	0.230769	13
12	10	MRKYEESAKRIIELE	O. lupi female	32	3	0.09375	32
12	11	RKYEESAKRIIELEA	O. lupi female	10.5	0.5	0.047619	10.5
12	12	KYEESAKRIIELEAR	O. lupi female	11.5	3.5	0.304348	11.5
12	13	YEESAKRIIELEARD	O. lupi female	39	7	0.179487	39
12	14	EESAKRIIELEARDD	O. lupi female	34.5	12.5	0.362319	34.5
12	15	ESAKRIIELEARDDE	O. lupi female	34	14	0.411765	0
12	16	SAKRIIELEARDDES	O. lupi female	18	6	0.333333	18
12	17	AKRIIELEARDDESH	O. lupi female	19.5	6.5	0.333333	19.5
12	18	KRIIELEARDDESHN	O. lupi female	18.5	3.5	0.189189	18.5
12	19	RIIELEARDDESHNK	O. lupi female	5	5	1	0
12	20	IIELEARDDESHNKL	O. lupi female	0	0	0	0
12	21	IELEARDDESHNKLV	O. lupi female	0	0	0	0
12	22	ELEARDDESHNKLVA	O. lupi female	0	0	0	0
12	23	LEARDDESHNKLVAL	O. lupi female	0	0	0	0
12	24	EARDDESHNKLVALE	O. lupi female	21	1	0.047619	21
12	25	ARDDESHNKLVALES	O. lupi female	27.5	22.5	0.818182	0
12	26	RDDESHNKLVALESD	O. lupi female	71.5	3.5	0.048951	71.5
12	27	DDESHNKLVALESDL	O. lupi female	27	1	0.037037	27
12	28	DESHNKLVALESDLK	O. lupi female	50.5	5.5	0.108911	50.5
12	29	ESHNKLVALESDLKR	O. lupi female	28.5	5.5	0.192982	28.5
12	30	SHNKLVALESDLKRT	O. lupi female	13	3	0.230769	13
12	31	HNKLVALESDLKRTR	O. lupi female	25	15	0.6	0
12	32	NKLVALESDLKRTRD	O. lupi female	13	9	0.692308	0
12	33	KLVALESDLKRTRDR	O. lupi female	0	0	0	0
12	34	LVALESDLKRTRDRL	O. lupi female	9	3	0.333333	9
12	35	VALESDLKRTRDRLA	O. lupi female	0	0	0	0
12	36	ALESDLKRTRDRLAE	O. lupi female	0	0	0	0
12	37	LESDLKRTRDRLAES	O. lupi female	7.5	3.5	0.466667	0
12	38	ESDLKRTRDRLAESQ	O. lupi female	5	1	0.2	5
12	39	SDLKRTRDRLAESQN	O. lupi female	13	9	0.692308	0
12	40	DLKRTRDRLAESQNA	O. lupi female	0	0	0	0
12	41	LKRTRDRLAESQNAL	O. lupi female	0	0	0	0
12	42	KRTRDRLAESQNALR	O. lupi female	0	0	0	0
12	43	RTRDRLAESQNALRK	O. lupi female	1	1	1	0
12	44	TRDRLAESQNALRKL	O. lupi female	0	0	0	0
12	45	RDRLAESQNALRKLY	O. lupi female	2	0	0	2
12	46	DRLAESQNALRKLYD	O. lupi female	6.5	6.5	1	0
12	47	RLAESQNALRKLYDM	O. lupi female	24.5	6.5	0.265306	24.5
12	48	LAESQNALRKLYDMT	O. lupi female	0	0	0	0
12	49	AESQNALRKLYDMTY	O. lupi female	11.5	4.5	0.391304	11.5
12	50	ESQNALRKLYDMTYS	O. lupi female	0	0	0	0
12	51	SQNALRKLYDMTYSY	O. lupi female	5	1	0.2	5
12	52	QNALRKLYDMTYSYE	O. lupi female	43	7	0.162791	43
12	53	NALRKLYDMTYSYEI	O. lupi female	4	4	1	0
12	54	ALRKLYDMTYSYEIN	O. lupi female	0	0	0	0
12	55	LRKLYDMTYSYEINA	O. lupi female	0	0	0	0
12	56	RKLYDMTYSYEINAE	O. lupi female	0	0	0	0
12	57	KLYDMTYSYEINAEK	O. lupi female	0	0	0	0
12	58	LYDMTYSYEINAEKE	O. lupi female	0	0	0	0
12	59	YDMTYSYEINAEKET	O. lupi female	2.5	2.5	1	0
12	60	DMTYSYEINAEKETR	O. lupi female	5	3	0.6	0
12	61	MTYSYEINAEKETRS	O. lupi female	0	0	0	0
12	62	TYSYEINAEKETRSP	O. lupi female	6.5	4.5	0.692308	0
12	63	YSYEINAEKETRSPS	O. lupi female	0	0	0	0
12	64	SYEINAEKETRSPSP	O. lupi female	3.5	2.5	0.714286	0
12	65	YEINAEKETRSPSPA	O. lupi female	0	0	0	0
12	66	EINAEKETRSPSPAK	O. lupi female	0	0	0	0
12	67	INAEKETRSPSPAKG	O. lupi female	0	0	0	0
14	2	NAEKETRSPSPAKGY	O. lupi female	0	0	0	0
14	3	AEKETRSPSPAKGYV	O. lupi female	0	0	0	0
14	4	EKETRSPSPAKGYVP	O. lupi female	0	0	0	0
14	5	KETRSPSPAKGYVPP	O. lupi female	1	1	1	0
14	6	ETRSPSPAKGYVPPP	O. lupi female	25.5	3.5	0.137255	25.5
14	7	TRSPSPAKGYVPPPE	O. lupi female	38	5	0.131579	38
14	8	RSPSPAKGYVPPPEV	O. lupi female	29	7	0.241379	29
14	9	SPSPAKGYVPPPEVV	O. lupi female	11	7	0.636364	0
14	10	PSPAKGYVPPPEVVR	O. lupi female	15	2	0.133333	15
14	11	SPAKGYVPPPEVVRS	O. lupi female	2	2	1	0
14	12	PAKGYVPPPEVVRSV	O. lupi female	0	0	0	0
14	13	AKGYVPPPEVVRSVR	O. lupi female	0	0	0	0
14	14	KGYVPPPEVVRSVRY	O. lupi female	10	4	0.4	10
14	15	GYVPPPEVVRSVRYV	O. lupi female	7.5	1.5	0.2	7.5
14	16	YVPPPEVVRSVRYVL	O. lupi female	10.5	2.5	0.238095	10.5
14	17	VPPPEVVRSVRYVLN	O. lupi female	0	0	0	0
14	18	PPPEVVRSVRYVLNS	O. lupi female	0	0	0	0
14	19	PPEVVRSVRYVLNSR	O. lupi female	0	0	0	0
14	20	PEVVRSVRYVLNSRA	O. lupi female	0	0	0	0
14	21	EVVRSVRYVLNSRAN	O. lupi female	0	0	0	0
14	22	VVRSVRYVLNSRAND	O. lupi female	0	0	0	0
14	23	VRSVRYVLNSRANDN	O. lupi female	0	0	0	0
14	24	RSVRYVLNSRANDNN	O. lupi female	2	2	1	0
14	25	SVRYVLNSRANDNNV	O. lupi female	5	0	0	5
14	26	VRYVLNSRANDNNVL	O. lupi female	0	0	0	0
14	27	RYVLNSRANDNNVLQ	O. lupi female	0	0	0	0
14	28	YVLNSRANDNNVLQR	O. lupi female	10	6	0.6	0
14	29	VLNSRANDNNVLQRK	O. lupi female	2	2	1	0
14	30	LNSRANDNNVLQRKL	O. lupi female	0	0	0	0
14	31	NSRANDNNVLQRKLK	O. lupi female	14.5	10.5	0.724138	0
14	32	SRANDNNVLQRKLKN	O. lupi female	0	0	0	0
14	33	RANDNNVLQRKLKNA	O. lupi female	0	0	0	0
14	34	ANDNNVLQRKLKNAE	O. lupi female	0	0	0	0
14	35	NDNNVLQRKLKNAEI	O. lupi female	0	0	0	0
14	36	DNNVLQRKLKNAEIQ	O. lupi female	0	0	0	0
14	37	NNVLQRKLKNAEIQI	O. lupi female	0	0	0	0
14	38	NVLQRKLKNAEIQIS	O. lupi female	0	0	0	0
14	39	VLQRKLKNAEIQISE	O. lupi female	0	0	0	0
14	40	LQRKLKNAEIQISEL	O. lupi female	0	0	0	0
14	41	QRKLKNAEIQISELT	O. lupi female	0	0	0	0
14	42	RKLKNAEIQISELTN	O. lupi female	0	0	0	0
14	43	KLKNAEIQISELTNK	O. lupi female	0	0	0	0
14	44	LKNAEIQISELTNKN	O. lupi female	1	1	1	0
14	45	KNAEIQISELTNKND	O. lupi female	0	0	0	0
14	46	NAEIQISELTNKNDS	O. lupi female	0	0	0	0
14	47	AEIQISELTNKNDSL	O. lupi female	0	0	0	0
14	48	EIQISELTNKNDSLE	O. lupi female	0	0	0	0
14	49	IQISELTNKNDSLEE	O. lupi female	0	0	0	0
14	50	QISELTNKNDSLEEI	O. lupi female	0	0	0	0
14	51	ISELTNKNDSLEEIR	O. lupi female	0	0	0	0
14	52	SELTNKNDSLEEIRR	O. lupi female	4	2	0.5	0
14	53	ELTNKNDSLEEIRRR	O. lupi female	0	0	0	0
14	54	LTNKNDSLEEIRRRL	O. lupi female	0	0	0	0
14	55	TNKNDSLEEIRRRLE	O. lupi female	4	4	1	0
14	56	NKNDSLEEIRRRLEK	O. lupi female	0	0	0	0
14	57	KNDSLEEIRRRLEKQ	O. lupi female	0	0	0	0
14	58	NDSLEEIRRRLEKQI	O. lupi female	0	0	0	0
14	59	DSLEEIRRRLEKQIA	O. lupi female	0	0	0	0
14	60	SLEEIRRRLEKQIAE	O. lupi female	0	0	0	0
14	61	LEEIRRRLEKQIAEA	O. lupi female	1	1	1	0
14	62	EEIRRRLEKQIAEAN	O. lupi female	0	0	0	0
14	63	EIRRRLEKQIAEANR	O. lupi female	0	0	0	0
14	64	IRRRLEKQIAEANRT	O. lupi female	0	0	0	0
14	65	RRRLEKQIAEANRTI	O. lupi female	0	0	0	0
14	66	RRLEKQIAEANRTIT	O. lupi female	0	0	0	0
14	67	RLEKQIAEANRTITH	O. lupi female	0	0	0	0
16	2	LEKQIAEANRTITHR	O. lupi female	0	0	0	0
16	3	EKQIAEANRTITHRQ	O. lupi female	0	0	0	0
16	4	KQIAEANRTITHRQR	O. lupi female	0	0	0	0
16	5	QIAEANRTITHRQRE	O. lupi female	38	5	0.131579	38
16	6	IAEANRTITHRQREL	O. lupi female	10	2	0.2	10
16	7	AEANRTITHRQRELD	O. lupi female	18.5	4.5	0.243243	18.5
16	8	EANRTITHRQRELDD	O. lupi female	12.5	3.5	0.28	12.5
16	9	ANRTITHRQRELDDA	O. lupi female	3	1	0.333333	3
16	10	NRTITHRQRELDDAK	O. lupi female	0	0	0	0
16	11	RTITHRQRELDDAKH	O. lupi female	2.5	2.5	1	0
16	12	TITHRQRELDDAKHT	O. lupi female	0	0	0	0
16	13	ITHRQRELDDAKHTV	O. lupi female	0	0	0	0
16	14	THRQRELDDAKHTVK	O. lupi female	15.5	6.5	0.419355	0
16	15	HRQRELDDAKHTVKD	O. lupi female	2.5	2.5	1	0
16	16	RQRELDDAKHTVKDL	O. lupi female	0	0	0	0
16	17	QRELDDAKHTVKDLE	O. lupi female	0	0	0	0
16	18	RELDDAKHTVKDLED	O. lupi female	13.5	0.5	0.037037	13.5
16	19	ELDDAKHTVKDLEDR	O. lupi female	21	5	0.238095	21
16	20	LDDAKHTVKDLEDRL	O. lupi female	71	9	0.126761	71
16	21	DDAKHTVKDLEDRLR	O. lupi female	37	7	0.189189	37
16	22	DAKHTVKDLEDRLRS	O. lupi female	0	0	0	0
16	23	AKHTVKDLEDRLRSL	O. lupi female	4	4	1	0
16	24	KHTVKDLEDRLRSLE	O. lupi female	0	0	0	0
16	25	HTVKDLEDRLRSLEQ	O. lupi female	16	2	0.125	16
16	26	TVKDLEDRLRSLEQE	O. lupi female	31	13	0.419355	0
16	27	VKDLEDRLRSLEQEK	O. lupi female	10	2	0.2	10
16	28	KDLEDRLRSLEQEKA	O. lupi female	6.5	4.5	0.692308	0
16	29	DLEDRLRSLEQEKAS	O. lupi female	1	1	1	0
16	30	LEDRLRSLEQEKASI	O. lupi female	0	0	0	0
16	31	EDRLRSLEQEKASID	O. lupi female	0	0	0	0
16	32	DRLRSLEQEKASIDS	O. lupi female	1	1	1	0
16	33	RLRSLEQEKASIDSA	O. lupi female	0	0	0	0
16	34	LRSLEQEKASIDSAR	O. lupi female	0	0	0	0
16	35	RSLEQEKASIDSARH	O. lupi female	0	0	0	0
16	36	SLEQEKASIDSARHH	O. lupi female	0	0	0	0
16	37	LEQEKASIDSARHHL	O. lupi female	0	0	0	0
16	38	EQEKASIDSARHHLE	O. lupi female	0	0	0	0
16	39	QEKASIDSARHHLED	O. lupi female	3	3	1	0
16	40	EKASIDSARHHLEDE	O. lupi female	15.5	1.5	0.0967742	15.5
16	41	KASIDSARHHLEDEI	O. lupi female	10	6	0.6	0
16	42	ASIDSARHHLEDEIR	O. lupi female	14.5	0.5	0.0344828	14.5
16	43	SIDSARHHLEDEIRK	O. lupi female	0	0	0	0
16	44	IDSARHHLEDEIRKM	O. lupi female	8.5	2.5	0.294118	8.5
16	45	DSARHHLEDEIRKMR	O. lupi female	26.5	12.5	0.471698	0
16	46	SARHHLEDEIRKMRE	O. lupi female	18	3	0.166667	18
16	47	ARHHLEDEIRKMREQ	O. lupi female	11	1	0.0909091	11
16	48	RHHLEDEIRKMREQF	O. lupi female	48.5	10.5	0.216495	48.5
16	49	HHLEDEIRKMREQFN	O. lupi female	34	18	0.529412	0
16	50	HLEDEIRKMREQFNS	O. lupi female	0	0	0	0
16	51	LEDEIRKMREQFNST	O. lupi female	0	0	0	0
16	52	EDEIRKMREQFNSTL	O. lupi female	0	0	0	0
16	53	DEIRKMREQFNSTLL	O. lupi female	0	0	0	0
16	54	EIRKMREQFNSTLLD	O. lupi female	0	0	0	0
16	55	IRKMREQFNSTLLDV	O. lupi female	0	0	0	0
16	56	RKMREQFNSTLLDVE	O. lupi female	0	0	0	0
16	57	KMREQFNSTLLDVER	O. lupi female	0	0	0	0
16	58	MREQFNSTLLDVERR	O. lupi female	0	0	0	0
16	59	REQFNSTLLDVERRA	O. lupi female	0	0	0	0
16	60	EQFNSTLLDVERRAA	O. lupi female	0	0	0	0
16	61	QFNSTLLDVERRAAE	O. lupi female	0	0	0	0
16	62	FNSTLLDVERRAAED	O. lupi female	0	0	0	0
16	63	NSTLLDVERRAAEDA	O. lupi female	0	0	0	0
16	64	STLLDVERRAAEDAD	O. lupi female	3.5	0.5	0.142857	3.5
16	65	TLLDVERRAAEDADE	O. lupi female	10	0	0	10
16	66	LLDVERRAAEDADER	O. lupi female	9.5	4.5	0.473684	0
16	67	LDVERRAAEDADERI	O. lupi female	23.5	2.5	0.106383	23.5
18	2	DVERRAAEDADERIR	O. lupi female	29	5	0.172414	29
18	3	VERRAAEDADERIRK	O. lupi female	1.5	1.5	1	0
18	4	ERRAAEDADERIRKI	O. lupi female	0	0	0	0
18	5	RRAAEDADERIRKID	O. lupi female	4	4	1	0
18	6	RAAEDADERIRKIDE	O. lupi female	7	6	0.857143	0
18	7	AAEDADERIRKIDEE	O. lupi female	17	5	0.294118	17
18	8	AEDADERIRKIDEET	O. lupi female	12	3	0.25	12
18	9	EDADERIRKIDEETK	O. lupi female	1.5	1.5	1	0
18	10	DADERIRKIDEETKI	O. lupi female	1	1	1	0
18	11	ADERIRKIDEETKIR	O. lupi female	0	0	0	0
18	12	DERIRKIDEETKIRI	O. lupi female	0	0	0	0
18	13	ERIRKIDEETKIRIS	O. lupi female	0	0	0	0
18	14	RIRKIDEETKIRISE	O. lupi female	0	0	0	0
18	15	IRKIDEETKIRISEL	O. lupi female	0	0	0	0
18	16	RKIDEETKIRISELT	O. lupi female	0	0	0	0
18	17	KIDEETKIRISELTN	O. lupi female	0	0	0	0
18	18	IDEETKIRISELTNR	O. lupi female	0.5	0.5	1	0
18	19	DEETKIRISELTNRI	O. lupi female	0	0	0	0
18	20	EETKIRISELTNRIE	O. lupi female	0	0	0	0
18	21	ETKIRISELTNRIEM	O. lupi female	5.5	1.5	0.272727	5.5
18	22	TKIRISELTNRIEML	O. lupi female	15	13	0.866667	0
18	23	KIRISELTNRIEMLL	O. lupi female	0	0	0	0
18	24	IRISELTNRIEMLLE	O. lupi female	7	7	1	0
18	25	RISELTNRIEMLLEE	O. lupi female	40	10	0.25	40
18	26	ISELTNRIEMLLEEN	O. lupi female	11	1	0.0909091	11
18	27	SELTNRIEMLLEENK	O. lupi female	1	1	1	0
18	28	ELTNRIEMLLEENKR	O. lupi female	11	5	0.454545	0
18	29	LTNRIEMLLEENKRL	O. lupi female	17.5	6.5	0.371429	17.5
18	30	TNRIEMLLEENKRLK	O. lupi female	5	2	0.4	5
18	31	NRIEMLLEENKRLKD	O. lupi female	15.5	0.5	0.0322581	15.5
18	32	RIEMLLEENKRLKDE	O. lupi female	15	1	0.0666667	15
18	33	IEMLLEENKRLKDEA	O. lupi female	0	0	0	0
18	34	EMLLEENKRLKDEAD	O. lupi female	2	2	1	0
18	35	MLLEENKRLKDEADG	O. lupi female	0	0	0	0
18	36	LLEENKRLKDEADGM	O. lupi female	12.5	5.5	0.44	0
18	37	LEENKRLKDEADGMK	O. lupi female	0	0	0	0
18	38	EENKRLKDEADGMKN	O. lupi female	0	0	0	0
18	39	ENKRLKDEADGMKNR	O. lupi female	2	2	1	0
18	40	NKRLKDEADGMKNRI	O. lupi female	0	0	0	0
18	41	KRLKDEADGMKNRIQ	O. lupi female	0	0	0	0
18	42	RLKDEADGMKNRIQD	O. lupi female	5	1	0.2	5
18	43	LKDEADGMKNRIQDI	O. lupi female	12.5	12.5	1	0
18	44	KDEADGMKNRIQDIE	O. lupi female	19	4	0.210526	19
18	45	DEADGMKNRIQDIEK	O. lupi female	0	0	0	0
18	46	EADGMKNRIQDIEKE	O. lupi female	0	0	0	0
18	47	ADGMKNRIQDIEKEY	O. lupi female	4	4	1	0
18	48	DGMKNRIQDIEKEYN	O. lupi female	6	2	0.333333	6
18	49	GMKNRIQDIEKEYNT	O. lupi female	0	0	0	0
18	50	MKNRIQDIEKEYNTI	O. lupi female	0	0	0	0
18	51	KNRIQDIEKEYNTII	O. lupi female	0	0	0	0
18	52	NRIQDIEKEYNTIIR	O. lupi female	0	0	0	0
18	53	RIQDIEKEYNTIIRK	O. lupi female	0	0	0	0
18	54	IQDIEKEYNTIIRKL	O. lupi female	0	0	0	0
18	55	QDIEKEYNTIIRKLE	O. lupi female	0	0	0	0
18	56	DIEKEYNTIIRKLEE	O. lupi female	0	0	0	0
18	57	IEKEYNTIIRKLEEK	O. lupi female	2.5	2.5	1	0
18	58	EKEYNTIIRKLEEKD	O. lupi female	0	0	0	0
18	59	KEYNTIIRKLEEKDN	O. lupi female	0	0	0	0
18	60	EYNTIIRKLEEKDNA	O. lupi female	0	0	0	0
18	61	YNTIIRKLEEKDNAL	O. lupi female	0	0	0	0
18	62	NTIIRKLEEKDNALK	O. lupi female	0	0	0	0
18	63	TIIRKLEEKDNALKN	O. lupi female	0	0	0	0
18	64	IIRKLEEKDNALKNL	O. lupi female	0	0	0	0
18	65	IRKLEEKDNALKNLE	O. lupi female	0	0	0	0
18	66	RKLEEKDNALKNLEN	O. lupi female	0	0	0	0
18	67	KLEEKDNALKNLENI	O. lupi female	0	0	0	0
20	2	LEEKDNALKNLENIR	O. lupi female	2	2	1	0
20	3	EEKDNALKNLENIRQ	O. lupi female	0	0	0	0
20	4	EKDNALKNLENIRQR	O. lupi female	3.5	1.5	0.428571	0
20	5	KDNALKNLENIRQRL	O. lupi female	13	5	0.384615	13
20	6	DNALKNLENIRQRLV	O. lupi female	0	0	0	0
20	7	NALKNLENIRQRLVN	O. lupi female	0	0	0	0
20	8	ALKNLENIRQRLVNE	O. lupi female	1.5	1.5	1	0
20	9	LKNLENIRQRLVNEL	O. lupi female	7.5	4.5	0.6	0
20	10	KNLENIRQRLVNELE	O. lupi female	8.5	1.5	0.176471	8.5
20	11	NLENIRQRLVNELEE	O. lupi female	39	1	0.025641	39
20	12	LENIRQRLVNELEEQ	O. lupi female	23	1	0.0434783	23
20	13	ENIRQRLVNELEEQR	O. lupi female	37	3	0.0810811	37
20	14	NIRQRLVNELEEQRT	O. lupi female	10	0	0	10
20	15	IRQRLVNELEEQRTR	O. lupi female	11	1	0.0909091	11
20	16	RQRLVNELEEQRTRF	O. lupi female	43	1	0.0232558	43
20	17	QRLVNELEEQRTRFD	O. lupi female	50	8	0.16	50
20	18	RLVNELEEQRTRFDT	O. lupi female	20.5	0.5	0.0243902	20.5
20	19	LVNELEEQRTRFDTM	O. lupi female	81	13	0.160494	81
20	20	VNELEEQRTRFDTMT	O. lupi female	4	2	0.5	0
20	21	NELEEQRTRFDTMTS	O. lupi female	10.5	1.5	0.142857	10.5
20	22	ELEEQRTRFDTMTSE	O. lupi female	3	1	0.333333	3
20	23	LEEQRTRFDTMTSEF	O. lupi female	35	9	0.257143	35
20	24	EEQRTRFDTMTSEFD	O. lupi female	73	9	0.123288	73
20	25	EQRTRFDTMTSEFDN	O. lupi female	37	1	0.027027	37
20	26	QRTRFDTMTSEFDNL	O. lupi female	32	3	0.09375	32
20	27	RTRFDTMTSEFDNLR	O. lupi female	26.5	3.5	0.132075	26.5
20	28	TRFDTMTSEFDNLRT	O. lupi female	0	0	0	0
20	29	RFDTMTSEFDNLRTN	O. lupi female	6	6	1	0
20	30	FDTMTSEFDNLRTNY	O. lupi female	25.5	8.5	0.333333	25.5
20	31	DTMTSEFDNLRTNYD	O. lupi female	46	10	0.217391	46
20	32	TMTSEFDNLRTNYDS	O. lupi female	4.5	4.5	1	0
20	33	MTSEFDNLRTNYDSA	O. lupi female	2	2	1	0
20	34	TSEFDNLRTNYDSAN	O. lupi female	0	0	0	0
20	35	SEFDNLRTNYDSANK	O. lupi female	0	0	0	0
20	36	EFDNLRTNYDSANKN	O. lupi female	0	0	0	0
20	37	FDNLRTNYDSANKNT	O. lupi female	9	9	1	0
20	38	DNLRTNYDSANKNTV	O. lupi female	0	0	0	0
20	39	NLRTNYDSANKNTVA	O. lupi female	0	0	0	0
20	40	LRTNYDSANKNTVAI	O. lupi female	0	0	0	0
20	41	RTNYDSANKNTVAIE	O. lupi female	0	0	0	0
20	42	TNYDSANKNTVAIEL	O. lupi female	0	0	0	0
20	43	NYDSANKNTVAIELT	O. lupi female	0	0	0	0
20	44	YDSANKNTVAIELTV	O. lupi female	0	0	0	0
20	45	DSANKNTVAIELTVK	O. lupi female	0	0	0	0
20	46	SANKNTVAIELTVKE	O. lupi female	0	0	0	0
20	47	ANKNTVAIELTVKEI	O. lupi female	0	0	0	0
20	48	NKNTVAIELTVKEIK	O. lupi female	0	0	0	0
20	49	KNTVAIELTVKEIKQ	O. lupi female	0	0	0	0
20	50	NTVAIELTVKEIKQQ	O. lupi female	0	0	0	0
20	51	TVAIELTVKEIKQQR	O. lupi female	0	0	0	0
20	52	VAIELTVKEIKQQRD	O. lupi female	0	0	0	0
20	53	AIELTVKEIKQQRDE	O. lupi female	9	5	0.555556	0
20	54	IELTVKEIKQQRDEI	O. lupi female	0	0	0	0
20	55	ELTVKEIKQQRDEII	O. lupi female	0	0	0	0
20	56	LTVKEIKQQRDEIIK	O. lupi female	0	0	0	0
20	57	TVKEIKQQRDEIIKQ	O. lupi female	0	0	0	0
20	58	VKEIKQQRDEIIKQK	O. lupi female	0	0	0	0
20	59	KEIKQQRDEIIKQKD	O. lupi female	0	0	0	0
20	60	EIKQQRDEIIKQKDK	O. lupi female	0	0	0	0
20	61	IKQQRDEIIKQKDKL	O. lupi female	0	0	0	0
20	62	KQQRDEIIKQKDKLV	O. lupi female	0	0	0	0
20	63	QQRDEIIKQKDKLVK	O. lupi female	0	0	0	0
20	64	QRDEIIKQKDKLVKE	O. lupi female	0	0	0	0
20	65	RDEIIKQKDKLVKEL	O. lupi female	0	0	0	0
20	66	DEIIKQKDKLVKELA	O. lupi female	0	0	0	0
20	67	EIIKQKDKLVKELAD	O. lupi female	0	0	0	0
22	2	IIKQKDKLVKELADL	O. lupi female	0	0	0	0
22	3	IKQKDKLVKELADLE	O. lupi female	0	0	0	0
22	4	KQKDKLVKELADLEN	O. lupi female	0	0	0	0
22	5	QKDKLVKELADLENK	O. lupi female	0	0	0	0
22	6	KDKLVKELADLENKL	O. lupi female	0	0	0	0
22	7	DKLVKELADLENKLN	O. lupi female	0.5	0.5	1	0
22	8	KLVKELADLENKLNN	O. lupi female	0	0	0	0
22	9	LVKELADLENKLNNE	O. lupi female	0	0	0	0
22	10	VKELADLENKLNNET	O. lupi female	0.5	0.5	1	0
22	11	KELADLENKLNNETK	O. lupi female	1	1	1	0
22	12	ELADLENKLNNETKM	O. lupi female	5	5	1	0
22	13	LADLENKLNNETKMR	O. lupi female	4	4	1	0
22	14	ADLENKLNNETKMRG	O. lupi female	5	3	0.6	0
22	15	DLENKLNNETKMRGD	O. lupi female	17.5	7.5	0.428571	0
22	16	LENKLNNETKMRGDV	O. lupi female	0	0	0	0
22	17	ENKLNNETKMRGDVE	O. lupi female	0	0	0	0
22	18	NKLNNETKMRGDVEK	O. lupi female	0	0	0	0
22	19	KLNNETKMRGDVEKL	O. lupi female	0	0	0	0
22	20	LNNETKMRGDVEKLN	O. lupi female	0	0	0	0
22	21	NNETKMRGDVEKLNQ	O. lupi female	0	0	0	0
22	22	NETKMRGDVEKLNQR	O. lupi female	0	0	0	0
22	23	ETKMRGDVEKLNQRH	O. lupi female	0.5	0.5	1	0
22	24	TKMRGDVEKLNQRHL	O. lupi female	0	0	0	0
22	25	KMRGDVEKLNQRHLD	O. lupi female	11	7	0.636364	0
22	26	MRGDVEKLNQRHLDE	O. lupi female	18	1	0.0555556	18
22	27	RGDVEKLNQRHLDEI	O. lupi female	6	1	0.166667	6
22	28	GDVEKLNQRHLDEID	O. lupi female	27	3	0.111111	27
22	29	DVEKLNQRHLDEIDN	O. lupi female	47	15	0.319149	47
22	30	VEKLNQRHLDEIDNF	O. lupi female	83	5	0.060241	83
22	31	EKLNQRHLDEIDNFK	O. lupi female	0	0	0	0
22	32	KLNQRHLDEIDNFKK	O. lupi female	0	0	0	0
22	33	LNQRHLDEIDNFKKQ	O. lupi female	0	0	0	0
22	34	NQRHLDEIDNFKKQI	O. lupi female	0	0	0	0
22	35	QRHLDEIDNFKKQIN	O. lupi female	0	0	0	0
22	36	RHLDEIDNFKKQINE	O. lupi female	0	0	0	0
22	37	HLDEIDNFKKQINEY	O. lupi female	10.5	4.5	0.428571	0
22	38	LDEIDNFKKQINEYI	O. lupi female	10	2	0.2	10
22	39	DEIDNFKKQINEYIT	O. lupi female	0	0	0	0
22	40	EIDNFKKQINEYITE	O. lupi female	0	0	0	0
22	41	IDNFKKQINEYITEV	O. lupi female	2.5	2.5	1	0
22	42	DNFKKQINEYITEVT	O. lupi female	0	0	0	0
22	43	NFKKQINEYITEVTT	O. lupi female	0	0	0	0
22	44	FKKQINEYITEVTTI	O. lupi female	0	0	0	0
22	45	KKQINEYITEVTTIR	O. lupi female	0	0	0	0
22	46	KQINEYITEVTTIRR	O. lupi female	0	0	0	0
22	47	QINEYITEVTTIRRQ	O. lupi female	0	0	0	0
22	48	INEYITEVTTIRRQN	O. lupi female	0	0	0	0
22	49	NEYITEVTTIRRQND	O. lupi female	12	12	1	0
22	50	EYITEVTTIRRQNDD	O. lupi female	33	7	0.212121	33
22	51	YITEVTTIRRQNDDF	O. lupi female	62.5	0.5	0.008	62.5
22	52	ITEVTTIRRQNDDFD	O. lupi female	68.5	1.5	0.0218978	68.5
22	53	TEVTTIRRQNDDFDT	O. lupi female	41	15	0.365854	41
22	54	EVTTIRRQNDDFDTQ	O. lupi female	13.5	4.5	0.333333	13.5
22	55	VTTIRRQNDDFDTQM	O. lupi female	28	2	0.0714286	28
22	56	TTIRRQNDDFDTQMK	O. lupi female	0	0	0	0
22	57	TIRRQNDDFDTQMKT	O. lupi female	0	0	0	0
22	58	IRRQNDDFDTQMKTN	O. lupi female	0	0	0	0
22	59	RRQNDDFDTQMKTNQ	O. lupi female	0	0	0	0
22	60	RQNDDFDTQMKTNQA	O. lupi female	0	0	0	0
22	61	QNDDFDTQMKTNQAK	O. lupi female	0	0	0	0
22	62	NDDFDTQMKTNQAKL	O. lupi female	0	0	0	0
22	63	DDFDTQMKTNQAKLS	O. lupi female	0	0	0	0
22	64	DFDTQMKTNQAKLSS	O. lupi female	0	0	0	0
22	65	FDTQMKTNQAKLSSM	O. lupi female	5	5	1	0
22	66	DTQMKTNQAKLSSME	O. lupi female	5	5	1	0
22	67	TQMKTNQAKLSSMEN	O. lupi female	0	0	0	0
24	2	QMKTNQAKLSSMENS	O. lupi female	2	2	1	0
24	3	MKTNQAKLSSMENSL	O. lupi female	0	0	0	0
24	4	KTNQAKLSSMENSLI	O. lupi female	0	0	0	0
24	5	TNQAKLSSMENSLIA	O. lupi female	0	0	0	0
24	6	NQAKLSSMENSLIAA	O. lupi female	0	0	0	0
24	7	QAKLSSMENSLIAAK	O. lupi female	0	0	0	0
24	8	AKLSSMENSLIAAKK	O. lupi female	7.5	0.5	0.0666667	7.5
24	9	KLSSMENSLIAAKKE	O. lupi female	0	0	0	0
24	10	LSSMENSLIAAKKEI	O. lupi female	0	0	0	0
24	11	SSMENSLIAAKKEIE	O. lupi female	4.5	4.5	1	0
24	12	SMENSLIAAKKEIEK	O. lupi female	0	0	0	0
24	13	MENSLIAAKKEIEKL	O. lupi female	0	0	0	0
24	14	ENSLIAAKKEIEKLS	O. lupi female	0	0	0	0
24	15	NSLIAAKKEIEKLSE	O. lupi female	0	0	0	0
24	16	SLIAAKKEIEKLSEM	O. lupi female	0.5	0.5	1	0
24	17	LIAAKKEIEKLSEMN	O. lupi female	0	0	0	0
24	18	IAAKKEIEKLSEMNN	O. lupi female	0	0	0	0
24	19	AAKKEIEKLSEMNNR	O. lupi female	0	0	0	0
24	20	AKKEIEKLSEMNNRL	O. lupi female	0	0	0	0
24	21	KKEIEKLSEMNNRLQ	O. lupi female	0	0	0	0
24	22	KEIEKLSEMNNRLQQ	O. lupi female	0	0	0	0
24	23	EIEKLSEMNNRLQQD	O. lupi female	46.5	0.5	0.0107527	46.5
24	24	IEKLSEMNNRLQQDK	O. lupi female	0	0	0	0
24	25	EKLSEMNNRLQQDKN	O. lupi female	0	0	0	0
24	26	KLSEMNNRLQQDKND	O. lupi female	0	0	0	0
24	27	LSEMNNRLQQDKNDL	O. lupi female	58	12	0.206897	58
24	28	SEMNNRLQQDKNDLI	O. lupi female	16.5	11.5	0.69697	0
24	29	EMNNRLQQDKNDLIG	O. lupi female	0	0	0	0
24	30	MNNRLQQDKNDLIGA	O. lupi female	0	0	0	0
24	31	NNRLQQDKNDLIGAK	O. lupi female	0	0	0	0
24	32	NRLQQDKNDLIGAKQ	O. lupi female	0	0	0	0
24	33	RLQQDKNDLIGAKQK	O. lupi female	0	0	0	0
24	34	LQQDKNDLIGAKQKG	O. lupi female	0	0	0	0
24	35	QQDKNDLIGAKQKGD	O. lupi female	0	0	0	0
24	36	QDKNDLIGAKQKGDT	O. lupi female	0	0	0	0
24	37	DKNDLIGAKQKGDTE	O. lupi female	0	0	0	0
24	38	KNDLIGAKQKGDTEL	O. lupi female	0	0	0	0
24	39	NDLIGAKQKGDTELN	O. lupi female	14	6	0.428571	0
24	40	DLIGAKQKGDTELNL	O. lupi female	0	0	0	0
24	41	LIGAKQKGDTELNLL	O. lupi female	0	0	0	0
24	42	IGAKQKGDTELNLLN	O. lupi female	15	5	0.333333	15
24	43	GAKQKGDTELNLLNE	O. lupi female	10.5	10.5	1	0
24	44	AKQKGDTELNLLNEK	O. lupi female	0	0	0	0
24	45	KQKGDTELNLLNEKI	O. lupi female	0	0	0	0
24	46	QKGDTELNLLNEKIR	O. lupi female	0	0	0	0
24	47	KGDTELNLLNEKIRK	O. lupi female	0	0	0	0
24	48	GDTELNLLNEKIRKV	O. lupi female	0	0	0	0
24	49	DTELNLLNEKIRKVE	O. lupi female	0	0	0	0
24	50	TELNLLNEKIRKVEL	O. lupi female	0	0	0	0
24	51	ELNLLNEKIRKVELE	O. lupi female	3	3	1	0
24	52	LNLLNEKIRKVELEF	O. lupi female	48.5	3.5	0.0721649	48.5
24	53	NLLNEKIRKVELEFE	O. lupi female	23.5	2.5	0.106383	23.5
24	54	LLNEKIRKVELEFER	O. lupi female	10	5	0.5	0
24	55	LNEKIRKVELEFERI	O. lupi female	7.5	7.5	1	0
24	56	NEKIRKVELEFERIK	O. lupi female	0	0	0	0
24	57	EKIRKVELEFERIKK	O. lupi female	0	0	0	0
24	58	KIRKVELEFERIKKD	O. lupi female	0	0	0	0
24	59	IRKVELEFERIKKDN	O. lupi female	0	0	0	0
24	60	RKVELEFERIKKDNQ	O. lupi female	0	0	0	0
24	61	KVELEFERIKKDNQE	O. lupi female	12.5	5.5	0.44	0
24	62	VELEFERIKKDNQEL	O. lupi female	10.5	1.5	0.142857	10.5
24	63	ELEFERIKKDNQELE	O. lupi female	13	5	0.384615	13
24	64	LEFERIKKDNQELED	O. lupi female	20	4	0.2	20
24	65	EFERIKKDNQELEDH	O. lupi female	32	8	0.25	32
24	66	FERIKKDNQELEDHE	O. lupi female	34	6	0.176471	34
24	67	ERIKKDNQELEDHER	O. lupi female	27.5	0.5	0.0181818	27.5
26	2	RIKKDNQELEDHERT	O. lupi female	4.5	4.5	1	0
26	3	IKKDNQELEDHERTA	O. lupi female	0	0	0	0
26	4	KKDNQELEDHERTAR	O. lupi female	0	0	0	0
26	5	KDNQELEDHERTARD	O. lupi female	56	0	0	56
26	6	DNQELEDHERTARDD	O. lupi female	74.5	2.5	0.033557	74.5
26	7	NQELEDHERTARDDL	O. lupi female	50.5	8.5	0.168317	50.5
26	8	QELEDHERTARDDLK	O. lupi female	11	1	0.0909091	11
26	9	ELEDHERTARDDLKQ	O. lupi female	8.5	2.5	0.294118	8.5
26	10	LEDHERTARDDLKQE	O. lupi female	24.5	2.5	0.102041	24.5
26	11	EDHERTARDDLKQET	O. lupi female	0	0	0	0
26	12	DHERTARDDLKQETN	O. lupi female	10	10	1	0
26	13	HERTARDDLKQETNR	O. lupi female	16.5	1.5	0.0909091	16.5
26	14	ERTARDDLKQETNRN	O. lupi female	18	4	0.222222	18
26	15	RTARDDLKQETNRNH	O. lupi female	10	2	0.2	10
26	16	TARDDLKQETNRNHL	O. lupi female	0	0	0	0
26	17	ARDDLKQETNRNHLL	O. lupi female	11	5	0.454545	0
26	18	RDDLKQETNRNHLLT	O. lupi female	36	4	0.111111	36
26	19	DDLKQETNRNHLLTK	O. lupi female	0	0	0	0
26	20	DLKQETNRNHLLTKE	O. lupi female	0	0	0	0
26	21	LKQETNRNHLLTKEL	O. lupi female	0	0	0	0
26	22	KQETNRNHLLTKELE	O. lupi female	0	0	0	0
26	23	QETNRNHLLTKELEE	O. lupi female	0	0	0	0
26	24	ETNRNHLLTKELEEA	O. lupi female	0	0	0	0
26	25	TNRNHLLTKELEEAR	O. lupi female	0	0	0	0
26	26	NRNHLLTKELEEARA	O. lupi female	0	0	0	0
26	27	RNHLLTKELEEARAD	O. lupi female	0	0	0	0
26	28	NHLLTKELEEARADI	O. lupi female	0	0	0	0
26	29	HLLTKELEEARADIV	O. lupi female	0	0	0	0
26	30	LLTKELEEARADIVA	O. lupi female	0	0	0	0
26	31	LTKELEEARADIVAL	O. lupi female	0	0	0	0
26	32	TKELEEARADIVALN	O. lupi female	0	0	0	0
26	33	KELEEARADIVALND	O. lupi female	1.5	1.5	1	0
26	34	ELEEARADIVALNDR	O. lupi female	8	8	1	0
26	35	LEEARADIVALNDRL	O. lupi female	13.5	7.5	0.555556	0
26	36	EEARADIVALNDRLA	O. lupi female	0	0	0	0
26	37	EARADIVALNDRLAK	O. lupi female	0	0	0	0
26	38	ARADIVALNDRLAKM	O. lupi female	0	0	0	0
26	39	RADIVALNDRLAKMD	O. lupi female	6	3	0.5	0
26	40	ADIVALNDRLAKMDA	O. lupi female	0	0	0	0
26	41	DIVALNDRLAKMDAN	O. lupi female	0	0	0	0
26	42	IVALNDRLAKMDANF	O. lupi female	27	1	0.037037	27
26	43	VALNDRLAKMDANFK	O. lupi female	0	0	0	0
26	44	ALNDRLAKMDANFKI	O. lupi female	0	0	0	0
26	45	LNDRLAKMDANFKIK	O. lupi female	0	0	0	0
26	46	NDRLAKMDANFKIKL	O. lupi female	0	0	0	0
26	47	DRLAKMDANFKIKLD	O. lupi female	0	0	0	0
26	48	RLAKMDANFKIKLDE	O. lupi female	0	0	0	0
26	49	LAKMDANFKIKLDET	O. lupi female	0	0	0	0
26	50	AKMDANFKIKLDETV	O. lupi female	0	0	0	0
26	51	KMDANFKIKLDETVK	O. lupi female	0	0	0	0
26	52	MDANFKIKLDETVKK	O. lupi female	0	0	0	0
26	53	DANFKIKLDETVKKS	O. lupi female	0	0	0	0
26	54	ANFKIKLDETVKKSS	O. lupi female	0	0	0	0
26	55	NFKIKLDETVKKSSA	O. lupi female	0	0	0	0
26	56	FKIKLDETVKKSSAD	O. lupi female	0	0	0	0
26	57	KIKLDETVKKSSADH	O. lupi female	0	0	0	0
26	58	IKLDETVKKSSADHE	O. lupi female	0	0	0	0
26	59	KLDETVKKSSADHET	O. lupi female	0	0	0	0
26	60	LDETVKKSSADHETI	O. lupi female	0	0	0	0
26	61	DETVKKSSADHETIK	O. lupi female	0	0	0	0
26	62	ETVKKSSADHETIKS	O. lupi female	0	0	0	0
26	63	TVKKSSADHETIKSR	O. lupi female	0	0	0	0
26	64	VKKSSADHETIKSRD	O. lupi female	0	0	0	0
26	65	KKSSADHETIKSRDS	O. lupi female	0	0	0	0
26	66	KSSADHETIKSRDSK	O. lupi female	0	0	0	0
26	67	SSADHETIKSRDSKS	O. lupi female	0	0	0	0
28	2	SADHETIKSRDSKSE	O. lupi female	0	0	0	0
28	3	ADHETIKSRDSKSEK	O. lupi female	0	0	0	0
28	4	DHETIKSRDSKSEKI	O. lupi female	0	0	0	0
28	5	HETIKSRDSKSEKII	O. lupi female	0	0	0	0
28	6	ETIKSRDSKSEKIIV	O. lupi female	0	0	0	0
28	7	TIKSRDSKSEKIIVK	O. lupi female	0	0	0	0
28	8	IKSRDSKSEKIIVKH	O. lupi female	0	0	0	0
28	9	KSRDSKSEKIIVKHE	O. lupi female	0	0	0	0
28	10	SRDSKSEKIIVKHET	O. lupi female	0	0	0	0
28	11	RDSKSEKIIVKHETE	O. lupi female	0	0	0	0
28	12	DSKSEKIIVKHETEI	O. lupi female	2.5	2.5	1	0
28	13	SKSEKIIVKHETEIY	O. lupi female	31.5	27.5	0.873016	0
28	14	KSEKIIVKHETEIYE	O. lupi female	81.5	13.5	0.165644	81.5
28	15	SEKIIVKHETEIYEV	O. lupi female	90	7	0.0777778	90
28	16	EKIIVKHETEIYEVN	O. lupi female	13	7	0.538462	0
28	17	KIIVKHETEIYEVNK	O. lupi female	0	0	0	0
28	18	IIVKHETEIYEVNKY	O. lupi female	0	0	0	0
28	19	IVKHETEIYEVNKYK	O. lupi female	0	0	0	0
28	20	VKHETEIYEVNKYKA	O. lupi female	0	0	0	0
28	21	KHETEIYEVNKYKAE	O. lupi female	0	0	0	0
28	22	HETEIYEVNKYKAEL	O. lupi female	0	0	0	0
28	23	ETEIYEVNKYKAELE	O. lupi female	0	0	0	0
28	24	TEIYEVNKYKAELEK	O. lupi female	0	0	0	0
28	25	EIYEVNKYKAELEKL	O. lupi female	0	0	0	0
28	26	IYEVNKYKAELEKLE	O. lupi female	0	0	0	0
28	27	YEVNKYKAELEKLES	O. lupi female	0	0	0	0
28	28	EVNKYKAELEKLESD	O. lupi female	11.5	0.5	0.0434783	11.5
28	29	VNKYKAELEKLESDK	O. lupi female	0	0	0	0
28	30	NKYKAELEKLESDKD	O. lupi female	0	0	0	0
28	31	KYKAELEKLESDKDD	O. lupi female	3.5	3.5	1	0
28	32	YKAELEKLESDKDDL	O. lupi female	3.5	3.5	1	0
28	33	KAELEKLESDKDDLE	O. lupi female	1	1	1	0
28	34	AELEKLESDKDDLEK	O. lupi female	0	0	0	0
28	35	ELEKLESDKDDLEKR	O. lupi female	0	0	0	0
28	36	LEKLESDKDDLEKRI	O. lupi female	0	0	0	0
28	37	EKLESDKDDLEKRII	O. lupi female	0	0	0	0
28	38	KLESDKDDLEKRIIG	O. lupi female	0	0	0	0
28	39	LESDKDDLEKRIIGL	O. lupi female	0	0	0	0
28	40	ESDKDDLEKRIIGLQ	O. lupi female	8.5	2.5	0.294118	8.5
28	41	SDKDDLEKRIIGLQD	O. lupi female	13	1	0.0769231	13
28	42	DKDDLEKRIIGLQDE	O. lupi female	20	8	0.4	20
28	43	KDDLEKRIIGLQDEL	O. lupi female	34.5	9.5	0.275362	34.5
28	44	DDLEKRIIGLQDELN	O. lupi female	61	2	0.0327869	61
28	45	DLEKRIIGLQDELNE	O. lupi female	34	7	0.205882	34
28	46	LEKRIIGLQDELNEK	O. lupi female	0	0	0	0
28	47	EKRIIGLQDELNEKD	O. lupi female	0	0	0	0
28	48	KRIIGLQDELNEKDR	O. lupi female	0	0	0	0
28	49	RIIGLQDELNEKDRD	O. lupi female	10	2	0.2	10
28	50	IIGLQDELNEKDRDN	O. lupi female	1	1	1	0
28	51	IGLQDELNEKDRDND	O. lupi female	20.5	1.5	0.0731707	20.5
28	52	GLQDELNEKDRDNDR	O. lupi female	22	2	0.0909091	22
28	53	LQDELNEKDRDNDRL	O. lupi female	52.5	3.5	0.0666667	52.5
28	54	QDELNEKDRDNDRLN	O. lupi female	27.5	5.5	0.2	27.5
28	55	DELNEKDRDNDRLNA	O. lupi female	0	0	0	0
28	56	ELNEKDRDNDRLNAE	O. lupi female	0	0	0	0
28	57	LNEKDRDNDRLNAEI	O. lupi female	0	0	0	0
28	58	NEKDRDNDRLNAEID	O. lupi female	43	11	0.255814	43
28	59	EKDRDNDRLNAEIDD	O. lupi female	17	3	0.176471	17
28	60	KDRDNDRLNAEIDDL	O. lupi female	10	2	0.2	10
28	61	DRDNDRLNAEIDDLK	O. lupi female	0	0	0	0
28	62	RDNDRLNAEIDDLKR	O. lupi female	0	0	0	0
28	63	DNDRLNAEIDDLKRK	O. lupi female	0	0	0	0
28	64	NDRLNAEIDDLKRKL	O. lupi female	0	0	0	0
28	65	DRLNAEIDDLKRKLQ	O. lupi female	0	0	0	0
28	66	RLNAEIDDLKRKLQT	O. lupi female	0	0	0	0
28	67	LNAEIDDLKRKLQTE	O. lupi female	0	0	0	0
30	2	NAEIDDLKRKLQTEI	O. lupi female	0	0	0	0
30	3	AEIDDLKRKLQTEIE	O. lupi female	1.5	0.5	0.333333	1.5
30	4	EIDDLKRKLQTEIEK	O. lupi female	4	4	1	0
30	5	IDDLKRKLQTEIEKV	O. lupi female	0	0	0	0
30	6	DDLKRKLQTEIEKVR	O. lupi female	2	0	0	2
30	7	DLKRKLQTEIEKVRK	O. lupi female	9	7	0.777778	0
30	8	LKRKLQTEIEKVRKE	O. lupi female	0	0	0	0
30	9	KRKLQTEIEKVRKET	O. lupi female	0	0	0	0
30	10	RKLQTEIEKVRKETT	O. lupi female	0	0	0	0
30	11	KLQTEIEKVRKETTT	O. lupi female	0	0	0	0
30	12	LQTEIEKVRKETTTV	O. lupi female	0	0	0	0
30	13	QTEIEKVRKETTTVQ	O. lupi female	0	0	0	0
30	14	TEIEKVRKETTTVQE	O. lupi female	0	0	0	0
30	15	EIEKVRKETTTVQER	O. lupi female	0	0	0	0
30	16	IEKVRKETTTVQERY	O. lupi female	0	0	0	0
30	17	EKVRKETTTVQERYH	O. lupi female	0	0	0	0
30	18	KVRKETTTVQERYHI	O. lupi female	0	0	0	0
30	19	VRKETTTVQERYHIE	O. lupi female	0	0	0	0
30	20	RKETTTVQERYHIEL	O. lupi female	0	0	0	0
30	21	KETTTVQERYHIELD	O. lupi female	0.5	0.5	1	0
30	22	ETTTVQERYHIELDE	O. lupi female	17	1	0.0588235	17
30	23	TTTVQERYHIELDEE	O. lupi female	31	1	0.0322581	31
30	24	TTVQERYHIELDEER	O. lupi female	36.5	6.5	0.178082	36.5
30	25	TVQERYHIELDEERD	O. lupi female	63.5	22.5	0.354331	63.5
30	26	VQERYHIELDEERDN	O. lupi female	39	4	0.102564	39
30	27	QERYHIELDEERDNH	O. lupi female	78	2	0.025641	78
30	28	ERYHIELDEERDNHQ	O. lupi female	99	7	0.0707071	99
30	29	RYHIELDEERDNHQK	O. lupi female	0	0	0	0
30	30	YHIELDEERDNHQKK	O. lupi female	0	0	0	0
30	31	HIELDEERDNHQKKI	O. lupi female	0	0	0	0
30	32	IELDEERDNHQKKID	O. lupi female	0	0	0	0
30	33	ELDEERDNHQKKIDS	O. lupi female	0	0	0	0
30	34	LDEERDNHQKKIDSM	O. lupi female	5	5	1	0
30	35	DEERDNHQKKIDSMN	O. lupi female	0	0	0	0
30	36	EERDNHQKKIDSMNA	O. lupi female	0	0	0	0
30	37	ERDNHQKKIDSMNAL	O. lupi female	0	0	0	0
30	38	RDNHQKKIDSMNALI	O. lupi female	0	0	0	0
30	39	DNHQKKIDSMNALIE	O. lupi female	1.5	1.5	1	0
30	40	NHQKKIDSMNALIEE	O. lupi female	13	1	0.0769231	13
30	41	HQKKIDSMNALIEEL	O. lupi female	9.5	3.5	0.368421	9.5
30	42	QKKIDSMNALIEELR	O. lupi female	0	0	0	0
30	43	KKIDSMNALIEELRA	O. lupi female	3	3	1	0
30	44	KIDSMNALIEELRAK	O. lupi female	0	0	0	0
30	45	IDSMNALIEELRAKL	O. lupi female	0	0	0	0
30	46	DSMNALIEELRAKLS	O. lupi female	0	0	0	0
30	47	SMNALIEELRAKLSD	O. lupi female	0	0	0	0
30	48	MNALIEELRAKLSDA	O. lupi female	0	0	0	0
30	49	NALIEELRAKLSDAE	O. lupi female	0	0	0	0
30	50	ALIEELRAKLSDAER	O. lupi female	0	0	0	0
30	51	LIEELRAKLSDAERA	O. lupi female	0	0	0	0
30	52	IEELRAKLSDAERAM	O. lupi female	1	1	1	0
30	53	EELRAKLSDAERAMA	O. lupi female	0	0	0	0
30	54	ELRAKLSDAERAMAD	O. lupi female	0	0	0	0
30	55	LRAKLSDAERAMADL	O. lupi female	0	0	0	0
30	56	RAKLSDAERAMADLQ	O. lupi female	0	0	0	0
30	57	AKLSDAERAMADLQN	O. lupi female	9.5	5.5	0.578947	0
30	58	KLSDAERAMADLQNR	O. lupi female	0	0	0	0
30	59	LSDAERAMADLQNRD	O. lupi female	3.5	3.5	1	0
30	60	SDAERAMADLQNRDS	O. lupi female	0	0	0	0
30	61	DAERAMADLQNRDSI	O. lupi female	1	1	1	0
30	62	AERAMADLQNRDSIL	O. lupi female	0	0	0	0
30	63	ERAMADLQNRDSILE	O. lupi female	0	0	0	0
30	64	RAMADLQNRDSILER	O. lupi female	0	0	0	0
30	65	AMADLQNRDSILERE	O. lupi female	12	4	0.333333	12
30	66	MADLQNRDSILEREN	O. lupi female	8	7	0.875	0
30	67	ADLQNRDSILERENT	O. lupi female	0	0	0	0
32	2	DLQNRDSILERENTD	O. lupi female	49	5	0.102041	49
32	3	LQNRDSILERENTDW	O. lupi female	66.5	3.5	0.0526316	66.5
32	4	QNRDSILERENTDWK	O. lupi female	12.5	1.5	0.12	12.5
32	5	NRDSILERENTDWKE	O. lupi female	10	0	0	10
32	6	RDSILERENTDWKEK	O. lupi female	7.5	2.5	0.333333	7.5
32	7	DSILERENTDWKEKS	O. lupi female	0	0	0	0
32	8	SILERENTDWKEKSD	O. lupi female	0	0	0	0
32	9	ILERENTDWKEKSDA	O. lupi female	0	0	0	0
32	10	LERENTDWKEKSDAL	O. lupi female	0	0	0	0
32	11	ERENTDWKEKSDALN	O. lupi female	0	0	0	0
32	12	RENTDWKEKSDALNM	O. lupi female	0	0	0	0
32	13	ENTDWKEKSDALNME	O. lupi female	0	0	0	0
32	14	NTDWKEKSDALNMEL	O. lupi female	0	0	0	0
32	15	TDWKEKSDALNMELD	O. lupi female	348	10	0.0287356	348
32	16	DWKEKSDALNMELDR	O. lupi female	17	3	0.176471	17
32	17	WKEKSDALNMELDRL	O. lupi female	5	4	0.8	0
32	18	KEKSDALNMELDRLR	O. lupi female	3	3	1	0
32	19	EKSDALNMELDRLRD	O. lupi female	2.5	1.5	0.6	0
32	20	KSDALNMELDRLRDE	O. lupi female	20.5	1.5	0.0731707	20.5
32	21	SDALNMELDRLRDEL	O. lupi female	19	3	0.157895	19
32	22	DALNMELDRLRDELL	O. lupi female	18.5	14.5	0.783784	0
32	23	ALNMELDRLRDELLS	O. lupi female	31.5	13.5	0.428571	0
32	24	LNMELDRLRDELLSV	O. lupi female	57	15	0.263158	57
32	25	NMELDRLRDELLSVR	O. lupi female	23	1	0.0434783	23
32	26	MELDRLRDELLSVRR	O. lupi female	41.5	8.5	0.204819	41.5
32	27	ELDRLRDELLSVRRD	O. lupi female	39.5	0.5	0.0126582	39.5
32	28	LDRLRDELLSVRRDA	O. lupi female	33	1	0.030303	33
32	29	DRLRDELLSVRRDAE	O. lupi female	60	13	0.216667	60
32	30	RLRDELLSVRRDAEK	O. lupi female	0	0	0	0
32	31	LRDELLSVRRDAEKE	O. lupi female	22	4	0.181818	22
32	32	RDELLSVRRDAEKEI	O. lupi female	32.5	2.5	0.0769231	32.5
32	33	DELLSVRRDAEKEIN	O. lupi female	1.5	0.5	0.333333	1.5
32	34	ELLSVRRDAEKEINR	O. lupi female	0	0	0	0
32	35	LLSVRRDAEKEINRY	O. lupi female	0.5	0.5	1	0
32	36	LSVRRDAEKEINRYN	O. lupi female	1	1	1	0
32	37	SVRRDAEKEINRYNT	O. lupi female	0	0	0	0
32	38	VRRDAEKEINRYNTD	O. lupi female	0	0	0	0
32	39	RRDAEKEINRYNTDL	O. lupi female	4	3	0.75	0
32	40	RDAEKEINRYNTDLQ	O. lupi female	7	3	0.428571	0
32	41	DAEKEINRYNTDLQT	O. lupi female	0	0	0	0
32	42	AEKEINRYNTDLQTA	O. lupi female	0	0	0	0
32	43	EKEINRYNTDLQTAR	O. lupi female	0	0	0	0
32	44	KEINRYNTDLQTARN	O. lupi female	0	0	0	0
32	45	EINRYNTDLQTARNE	O. lupi female	3.5	0.5	0.142857	3.5
32	46	INRYNTDLQTARNEI	O. lupi female	0	0	0	0
32	47	NRYNTDLQTARNEIK	O. lupi female	0	0	0	0
32	48	RYNTDLQTARNEIKL	O. lupi female	0	0	0	0
32	49	YNTDLQTARNEIKLL	O. lupi female	0	0	0	0
32	50	NTDLQTARNEIKLLT	O. lupi female	0	0	0	0
32	51	TDLQTARNEIKLLTS	O. lupi female	0	0	0	0
32	52	DLQTARNEIKLLTST	O. lupi female	0	0	0	0
32	53	LQTARNEIKLLTSTN	O. lupi female	0	0	0	0
32	54	QTARNEIKLLTSTNN	O. lupi female	0	0	0	0
32	55	TARNEIKLLTSTNNE	O. lupi female	0	0	0	0
32	56	ARNEIKLLTSTNNEM	O. lupi female	4.5	4.5	1	0
32	57	RNEIKLLTSTNNEMK	O. lupi female	0	0	0	0
32	58	NEIKLLTSTNNEMKS	O. lupi female	0	0	0	0
32	59	EIKLLTSTNNEMKSQ	O. lupi female	0	0	0	0
32	60	IKLLTSTNNEMKSQL	O. lupi female	0	0	0	0
32	61	KLLTSTNNEMKSQLN	O. lupi female	0	0	0	0
32	62	LLTSTNNEMKSQLNV	O. lupi female	0	0	0	0
32	63	LTSTNNEMKSQLNVA	O. lupi female	0	0	0	0
32	64	TSTNNEMKSQLNVAE	O. lupi female	0	0	0	0
32	65	STNNEMKSQLNVAED	O. lupi female	0	0	0	0
32	66	TNNEMKSQLNVAEDK	O. lupi female	0	0	0	0
32	67	NNEMKSQLNVAEDKI	O. lupi female	0	0	0	0
34	2	NEMKSQLNVAEDKIN	O. lupi female	0.5	0.5	1	0
34	3	EMKSQLNVAEDKINS	O. lupi female	0	0	0	0
34	4	MKSQLNVAEDKINSL	O. lupi female	0	0	0	0
34	5	KSQLNVAEDKINSLN	O. lupi female	75	7	0.0933333	75
34	6	SQLNVAEDKINSLNK	O. lupi female	0	0	0	0
34	7	QLNVAEDKINSLNKV	O. lupi female	0	0	0	0
34	8	LNVAEDKINSLNKVI	O. lupi female	0	0	0	0
34	9	NVAEDKINSLNKVIT	O. lupi female	0	0	0	0
34	10	VAEDKINSLNKVITD	O. lupi female	0	0	0	0
34	11	AEDKINSLNKVITDQ	O. lupi female	0	0	0	0
34	12	EDKINSLNKVITDQQ	O. lupi female	0	0	0	0
34	13	DKINSLNKVITDQQN	O. lupi female	40.5	1.5	0.037037	40.5
34	14	KINSLNKVITDQQNK	O. lupi female	0	0	0	0
34	15	INSLNKVITDQQNKI	O. lupi female	0	0	0	0
34	16	NSLNKVITDQQNKIR	O. lupi female	0	0	0	0
34	17	SLNKVITDQQNKIRD	O. lupi female	0	0	0	0
34	18	LNKVITDQQNKIRDL	O. lupi female	0	0	0	0
34	19	NKVITDQQNKIRDLT	O. lupi female	0	0	0	0
34	20	KVITDQQNKIRDLTG	O. lupi female	0	0	0	0
34	21	VITDQQNKIRDLTGE	O. lupi female	0	0	0	0
34	22	ITDQQNKIRDLTGEI	O. lupi female	0	0	0	0
34	23	TDQQNKIRDLTGEIR	O. lupi female	0	0	0	0
34	24	DQQNKIRDLTGEIRH	O. lupi female	19	6	0.315789	19
34	25	QQNKIRDLTGEIRHL	O. lupi female	0	0	0	0
34	26	QNKIRDLTGEIRHLE	O. lupi female	0	0	0	0
34	27	NKIRDLTGEIRHLEG	O. lupi female	0	0	0	0
34	28	KIRDLTGEIRHLEGE	O. lupi female	9.5	0.5	0.0526316	9.5
34	29	IRDLTGEIRHLEGEL	O. lupi female	28	4	0.142857	28
34	30	RDLTGEIRHLEGELK	O. lupi female	0	0	0	0
34	31	DLTGEIRHLEGELKD	O. lupi female	2.5	0.5	0.2	2.5
34	32	LTGEIRHLEGELKDA	O. lupi female	0	0	0	0
34	33	TGEIRHLEGELKDAK	O. lupi female	0	0	0	0
34	34	GEIRHLEGELKDAKG	O. lupi female	0	0	0	0
34	35	EIRHLEGELKDAKGN	O. lupi female	0	0	0	0
34	36	IRHLEGELKDAKGNV	O. lupi female	0	0	0	0
34	37	RHLEGELKDAKGNVA	O. lupi female	0	0	0	0
34	38	HLEGELKDAKGNVAN	O. lupi female	0	0	0	0
34	39	LEGELKDAKGNVANL	O. lupi female	0	0	0	0
34	40	EGELKDAKGNVANLE	O. lupi female	0	0	0	0
34	41	GELKDAKGNVANLES	O. lupi female	0	0	0	0
34	42	ELKDAKGNVANLESE	O. lupi female	0	0	0	0
34	43	LKDAKGNVANLESEL	O. lupi female	2.5	2.5	1	0
34	44	KDAKGNVANLESELD	O. lupi female	10.5	2.5	0.238095	10.5
34	45	DAKGNVANLESELDT	O. lupi female	6.5	0.5	0.0769231	6.5
34	46	AKGNVANLESELDTT	O. lupi female	2	2	1	0
34	47	KGNVANLESELDTTR	O. lupi female	0	0	0	0
34	48	GNVANLESELDTTRE	O. lupi female	9	6	0.666667	0
34	49	NVANLESELDTTRER	O. lupi female	0	0	0	0
34	50	VANLESELDTTRERI	O. lupi female	10	1	0.1	10
34	51	ANLESELDTTRERIH	O. lupi female	0	0	0	0
34	52	NLESELDTTRERIHL	O. lupi female	3.5	3.5	1	0
34	53	LESELDTTRERIHLL	O. lupi female	0	0	0	0
34	54	ESELDTTRERIHLLG	O. lupi female	0	0	0	0
34	55	SELDTTRERIHLLGE	O. lupi female	8	2	0.25	8
34	56	ELDTTRERIHLLGEQ	O. lupi female	20	2	0.1	20
34	57	LDTTRERIHLLGEQN	O. lupi female	14.5	2.5	0.172414	14.5
34	58	DTTRERIHLLGEQNA	O. lupi female	0	0	0	0
34	59	TTRERIHLLGEQNAS	O. lupi female	0	0	0	0
34	60	TRERIHLLGEQNASL	O. lupi female	0	0	0	0
34	61	RERIHLLGEQNASLQ	O. lupi female	3	3	1	0
34	62	ERIHLLGEQNASLQT	O. lupi female	0	0	0	0
34	63	RIHLLGEQNASLQTE	O. lupi female	0	0	0	0
34	64	IHLLGEQNASLQTEL	O. lupi female	0	0	0	0
34	65	HLLGEQNASLQTELN	O. lupi female	7.5	6.5	0.866667	0
34	66	LLGEQNASLQTELNK	O. lupi female	0	0	0	0
34	67	LGEQNASLQTELNKI	O. lupi female	0	0	0	0
36	2	GEQNASLQTELNKIK	O. lupi female	0	0	0	0
36	3	EQNASLQTELNKIKG	O. lupi female	0	0	0	0
36	4	QNASLQTELNKIKGD	O. lupi female	0	0	0	0
36	5	NASLQTELNKIKGDI	O. lupi female	0	0	0	0
36	6	ASLQTELNKIKGDID	O. lupi female	0	0	0	0
36	7	SLQTELNKIKGDIDS	O. lupi female	0	0	0	0
36	8	LQTELNKIKGDIDSL	O. lupi female	2	2	1	0
36	9	QTELNKIKGDIDSLL	O. lupi female	0	0	0	0
36	10	TELNKIKGDIDSLLG	O. lupi female	0	0	0	0
36	11	ELNKIKGDIDSLLGE	O. lupi female	0	0	0	0
36	12	LNKIKGDIDSLLGEN	O. lupi female	0	0	0	0
36	13	NKIKGDIDSLLGEND	O. lupi female	4	4	1	0
36	14	KIKGDIDSLLGENDM	O. lupi female	10	7	0.7	0
36	15	IKGDIDSLLGENDML	O. lupi female	0	0	0	0
36	16	KGDIDSLLGENDMLK	O. lupi female	0	0	0	0
36	17	GDIDSLLGENDMLKT	O. lupi female	0	0	0	0
36	18	DIDSLLGENDMLKTA	O. lupi female	0	0	0	0
36	19	IDSLLGENDMLKTAK	O. lupi female	0	0	0	0
36	20	DSLLGENDMLKTAKE	O. lupi female	0	0	0	0
36	21	SLLGENDMLKTAKES	O. lupi female	0	0	0	0
36	22	LLGENDMLKTAKESN	O. lupi female	0	0	0	0
36	23	LGENDMLKTAKESNE	O. lupi female	0	0	0	0
36	24	GENDMLKTAKESNEA	O. lupi female	2	2	1	0
36	25	ENDMLKTAKESNEAE	O. lupi female	6	6	1	0
36	26	NDMLKTAKESNEAEI	O. lupi female	3	2	0.666667	0
36	27	DMLKTAKESNEAEID	O. lupi female	5	3	0.6	0
36	28	MLKTAKESNEAEIDR	O. lupi female	0	0	0	0
36	29	LKTAKESNEAEIDRL	O. lupi female	6.5	6.5	1	0
36	30	KTAKESNEAEIDRLK	O. lupi female	0	0	0	0
36	31	TAKESNEAEIDRLKQ	O. lupi female	0	0	0	0
36	32	AKESNEAEIDRLKQK	O. lupi female	0	0	0	0
36	33	KESNEAEIDRLKQKL	O. lupi female	0	0	0	0
36	34	ESNEAEIDRLKQKLQ	O. lupi female	0	0	0	0
36	35	SNEAEIDRLKQKLQR	O. lupi female	0	0	0	0
36	36	NEAEIDRLKQKLQRS	O. lupi female	0	0	0	0
36	37	EAEIDRLKQKLQRSI	O. lupi female	0	0	0	0
36	38	AEIDRLKQKLQRSIE	O. lupi female	0	0	0	0
36	39	EIDRLKQKLQRSIEN	O. lupi female	0	0	0	0
36	40	IDRLKQKLQRSIENA	O. lupi female	0	0	0	0
36	41	DRLKQKLQRSIENAK	O. lupi female	0	0	0	0
36	42	RLKQKLQRSIENAKK	O. lupi female	14	12	0.857143	0
36	43	LKQKLQRSIENAKKH	O. lupi female	4.5	1.5	0.333333	4.5
36	44	KQKLQRSIENAKKHS	O. lupi female	1.5	1.5	1	0
36	45	QKLQRSIENAKKHSD	O. lupi female	0	0	0	0
36	46	KLQRSIENAKKHSDA	O. lupi female	0	0	0	0
36	47	LQRSIENAKKHSDAL	O. lupi female	0	0	0	0
36	48	QRSIENAKKHSDALD	O. lupi female	0	0	0	0
36	49	RSIENAKKHSDALDK	O. lupi female	0	0	0	0
36	50	SIENAKKHSDALDKL	O. lupi female	0	0	0	0
36	51	IENAKKHSDALDKLR	O. lupi female	0	0	0	0
36	52	ENAKKHSDALDKLRP	O. lupi female	0	0	0	0
36	53	NAKKHSDALDKLRPE	O. lupi female	0	0	0	0
36	54	AKKHSDALDKLRPEH	O. lupi female	0	0	0	0
36	55	KKHSDALDKLRPEHD	O. lupi female	0	0	0	0
36	56	KHSDALDKLRPEHDR	O. lupi female	0	0	0	0
36	57	HSDALDKLRPEHDRL	O. lupi female	0	0	0	0
36	58	SDALDKLRPEHDRLQ	O. lupi female	0	0	0	0
36	59	DALDKLRPEHDRLQN	O. lupi female	2	2	1	0
36	60	ALDKLRPEHDRLQNL	O. lupi female	0	0	0	0
36	61	LDKLRPEHDRLQNLY	O. lupi female	41	9	0.219512	41
36	62	DKLRPEHDRLQNLYR	O. lupi female	0	0	0	0
36	63	KLRPEHDRLQNLYRE	O. lupi female	43	36	0.837209	0
36	64	LRPEHDRLQNLYREK	O. lupi female	1	1	1	0
36	65	RPEHDRLQNLYREKL	O. lupi female	1	1	1	0
36	66	PEHDRLQNLYREKLK	O. lupi female	0	0	0	0
36	67	EHDRLQNLYREKLKQ	O. lupi female	0	0	0	0
38	2	HDRLQNLYREKLKQS	O. lupi female	0	0	0	0
38	3	DRLQNLYREKLKQSE	O. lupi female	0	0	0	0
38	4	RLQNLYREKLKQSEN	O. lupi female	0	0	0	0
38	5	LQNLYREKLKQSENL	O. lupi female	0	0	0	0
38	6	QNLYREKLKQSENLT	O. lupi female	0	0	0	0
38	7	NLYREKLKQSENLTQ	O. lupi female	0	0	0	0
38	8	LYREKLKQSENLTQA	O. lupi female	0	0	0	0
38	9	YREKLKQSENLTQAI	O. lupi female	0	0	0	0
38	10	REKLKQSENLTQAIQ	O. lupi female	0	0	0	0
38	11	EKLKQSENLTQAIQD	O. lupi female	0	0	0	0
38	12	KLKQSENLTQAIQDL	O. lupi female	0	0	0	0
38	13	LKQSENLTQAIQDLE	O. lupi female	8.5	1.5	0.176471	8.5
38	14	KQSENLTQAIQDLES	O. lupi female	4.5	1.5	0.333333	4.5
38	15	QSENLTQAIQDLESR	O. lupi female	0	0	0	0
38	16	SENLTQAIQDLESRL	O. lupi female	6	4	0.666667	0
38	17	ENLTQAIQDLESRLN	O. lupi female	0	0	0	0
38	18	NLTQAIQDLESRLNQ	O. lupi female	5	5	1	0
38	19	LTQAIQDLESRLNQS	O. lupi female	0	0	0	0
38	20	TQAIQDLESRLNQSR	O. lupi female	0.5	0.5	1	0
38	21	QAIQDLESRLNQSRR	O. lupi female	8	8	1	0
38	22	AIQDLESRLNQSRRE	O. lupi female	0	0	0	0
38	23	IQDLESRLNQSRREL	O. lupi female	4.5	4.5	1	0
38	24	QDLESRLNQSRRELR	O. lupi female	17.5	2.5	0.142857	17.5
38	25	DLESRLNQSRRELRD	O. lupi female	31.5	4.5	0.142857	31.5
38	26	LESRLNQSRRELRDA	O. lupi female	0	0	0	0
38	27	ESRLNQSRRELRDAT	O. lupi female	0	0	0	0
38	28	SRLNQSRRELRDATD	O. lupi female	0	0	0	0
38	29	RLNQSRRELRDATDK	O. lupi female	0	0	0	0
38	30	LNQSRRELRDATDKL	O. lupi female	0	0	0	0
38	31	NQSRRELRDATDKLI	O. lupi female	0	0	0	0
38	32	QSRRELRDATDKLIA	O. lupi female	0	0	0	0
38	33	SRRELRDATDKLIAS	O. lupi female	0	0	0	0
38	34	RRELRDATDKLIASE	O. lupi female	0	0	0	0
38	35	RELRDATDKLIASEG	O. lupi female	0	0	0	0
38	36	ELRDATDKLIASEGD	O. lupi female	9	5	0.555556	0
38	37	LRDATDKLIASEGDR	O. lupi female	6.5	0.5	0.0769231	6.5
38	38	RDATDKLIASEGDRN	O. lupi female	9	1	0.111111	9
38	39	DATDKLIASEGDRNA	O. lupi female	2	2	1	0
38	40	ATDKLIASEGDRNAL	O. lupi female	0	0	0	0
38	41	TDKLIASEGDRNALR	O. lupi female	0	0	0	0
38	42	DKLIASEGDRNALRS	O. lupi female	0	0	0	0
38	43	KLIASEGDRNALRSE	O. lupi female	0	0	0	0
38	44	LIASEGDRNALRSEV	O. lupi female	0	0	0	0
38	45	IASEGDRNALRSEVE	O. lupi female	2	2	1	0
38	46	ASEGDRNALRSEVER	O. lupi female	2	2	1	0
38	47	SEGDRNALRSEVERL	O. lupi female	12	8	0.666667	0
38	48	EGDRNALRSEVERLQ	O. lupi female	11	2	0.181818	11
38	49	GDRNALRSEVERLQH	O. lupi female	3.5	0.5	0.142857	3.5
38	50	DRNALRSEVERLQHE	O. lupi female	9	9	1	0
38	51	RNALRSEVERLQHEV	O. lupi female	0	0	0	0
38	52	NALRSEVERLQHEVQ	O. lupi female	5	0	0	5
38	53	ALRSEVERLQHEVQF	O. lupi female	34	2	0.0588235	34
38	54	LRSEVERLQHEVQFM	O. lupi female	26	0	0	26
38	55	RSEVERLQHEVQFMR	O. lupi female	12	0	0	12
38	56	SEVERLQHEVQFMRE	O. lupi female	28.5	1.5	0.0526316	28.5
38	57	EVERLQHEVQFMREQ	O. lupi female	15	1	0.0666667	15
38	58	VERLQHEVQFMREQL	O. lupi female	16	4	0.25	16
38	59	ERLQHEVQFMREQLL	O. lupi female	30	0	0	30
38	60	RLQHEVQFMREQLLR	O. lupi female	20	2	0.1	20
38	61	LQHEVQFMREQLLRK	O. lupi female	26	4	0.153846	26
38	62	QHEVQFMREQLLRKT	O. lupi female	0	0	0	0
38	63	HEVQFMREQLLRKTD	O. lupi female	7.5	7.5	1	0
38	64	EVQFMREQLLRKTDE	O. lupi female	0	0	0	0
38	65	VQFMREQLLRKTDEY	O. lupi female	0	0	0	0
38	66	QFMREQLLRKTDEYQ	O. lupi female	5	1	0.2	5
38	67	FMREQLLRKTDEYQA	O. lupi female	0	0	0	0
40	2	MREQLLRKTDEYQAA	O. lupi female	0	0	0	0
40	3	REQLLRKTDEYQAAL	O. lupi female	0	0	0	0
40	4	EQLLRKTDEYQAALS	O. lupi female	0	0	0	0
40	5	QLLRKTDEYQAALSD	O. lupi female	1	1	1	0
40	6	LLRKTDEYQAALSDL	O. lupi female	0	0	0	0
40	7	LRKTDEYQAALSDLV	O. lupi female	0	0	0	0
40	8	RKTDEYQAALSDLVN	O. lupi female	0	0	0	0
40	9	KTDEYQAALSDLVNA	O. lupi female	0	0	0	0
40	10	TDEYQAALSDLVNAH	O. lupi female	0.5	0.5	1	0
40	11	DEYQAALSDLVNAHR	O. lupi female	0	0	0	0
40	12	EYQAALSDLVNAHRT	O. lupi female	0	0	0	0
40	13	YQAALSDLVNAHRTA	O. lupi female	0	0	0	0
40	14	QAALSDLVNAHRTAE	O. lupi female	0	0	0	0
40	15	AALSDLVNAHRTAED	O. lupi female	1.5	1.5	1	0
40	16	ALSDLVNAHRTAEDG	O. lupi female	0	0	0	0
40	17	LSDLVNAHRTAEDGR	O. lupi female	2.5	0.5	0.2	2.5
40	18	SDLVNAHRTAEDGRV	O. lupi female	0.5	0.5	1	0
40	19	DLVNAHRTAEDGRVN	O. lupi female	0	0	0	0
40	20	LVNAHRTAEDGRVNA	O. lupi female	0	0	0	0
40	21	VNAHRTAEDGRVNAV	O. lupi female	0	0	0	0
40	22	NAHRTAEDGRVNAVQ	O. lupi female	0	0	0	0
40	23	AHRTAEDGRVNAVQE	O. lupi female	0	0	0	0
40	24	HRTAEDGRVNAVQEL	O. lupi female	2	2	1	0
40	25	RTAEDGRVNAVQELE	O. lupi female	0.5	0.5	1	0
40	26	TAEDGRVNAVQELEA	O. lupi female	0	0	0	0
40	27	AEDGRVNAVQELEAR	O. lupi female	6.5	6.5	1	0
40	28	EDGRVNAVQELEARK	O. lupi female	0	0	0	0
40	29	DGRVNAVQELEARKY	O. lupi female	0	0	0	0
40	30	GRVNAVQELEARKYE	O. lupi female	4	4	1	0
40	31	RVNAVQELEARKYEI	O. lupi female	0	0	0	0
40	32	VNAVQELEARKYEIN	O. lupi female	0	0	0	0
40	33	NAVQELEARKYEIND	O. lupi female	15	5	0.333333	15
40	34	AVQELEARKYEINDL	O. lupi female	6.5	4.5	0.692308	0
40	35	VQELEARKYEINDLQ	O. lupi female	6	5	0.833333	0
40	36	QELEARKYEINDLQS	O. lupi female	0	0	0	0
40	37	ELEARKYEINDLQSR	O. lupi female	3	3	1	0
40	38	LEARKYEINDLQSRL	O. lupi female	0	0	0	0
40	39	EARKYEINDLQSRLD	O. lupi female	14.5	3.5	0.241379	14.5
40	40	ARKYEINDLQSRLDN	O. lupi female	3	3	1	0
40	41	RKYEINDLQSRLDNA	O. lupi female	0	0	0	0
40	42	KYEINDLQSRLDNAE	O. lupi female	6	6	1	0
40	43	YEINDLQSRLDNAEQ	O. lupi female	5	3	0.6	0
40	44	EINDLQSRLDNAEQY	O. lupi female	8	4	0.5	0
40	45	INDLQSRLDNAEQYL	O. lupi female	17.5	4.5	0.257143	17.5
40	46	NDLQSRLDNAEQYLV	O. lupi female	19.5	3.5	0.179487	19.5
40	47	DLQSRLDNAEQYLVT	O. lupi female	3.5	2.5	0.714286	0
40	48	LQSRLDNAEQYLVTL	O. lupi female	0	0	0	0
40	49	QSRLDNAEQYLVTLQ	O. lupi female	0	0	0	0
40	50	SRLDNAEQYLVTLQQ	O. lupi female	0	0	0	0
40	51	RLDNAEQYLVTLQQN	O. lupi female	4.5	1.5	0.333333	4.5
40	52	LDNAEQYLVTLQQNY	O. lupi female	4	4	1	0
40	53	DNAEQYLVTLQQNYV	O. lupi female	0	0	0	0
40	54	NAEQYLVTLQQNYVA	O. lupi female	0	0	0	0
40	55	AEQYLVTLQQNYVAV	O. lupi female	0	0	0	0
40	56	EQYLVTLQQNYVAVE	O. lupi female	0	0	0	0
40	57	QYLVTLQQNYVAVEN	O. lupi female	0	0	0	0
40	58	YLVTLQQNYVAVENE	O. lupi female	7.5	7.5	1	0
40	59	LVTLQQNYVAVENER	O. lupi female	0	0	0	0
40	60	VTLQQNYVAVENERD	O. lupi female	2	2	1	0
40	61	TLQQNYVAVENERDM	O. lupi female	20	2	0.1	20
40	62	LQQNYVAVENERDML	O. lupi female	4	4	1	0
40	63	QQNYVAVENERDMLY	O. lupi female	10	8	0.8	0
40	64	QNYVAVENERDMLYD	O. lupi female	23	5	0.217391	23
40	65	NYVAVENERDMLYDA	O. lupi female	2	2	1	0
40	66	YVAVENERDMLYDAL	O. lupi female	0	0	0	0
40	67	VAVENERDMLYDALR	O. lupi female	4	4	1	0
42	2	AVENERDMLYDALRR	O. lupi female	31.5	3.5	0.111111	31.5
42	3	VENERDMLYDALRRL	O. lupi female	22	6	0.272727	22
42	4	ENERDMLYDALRRLH	O. lupi female	12.5	3.5	0.28	12.5
42	5	NERDMLYDALRRLHS	O. lupi female	1	1	1	0
42	6	ERDMLYDALRRLHSM	O. lupi female	41	1	0.0243902	41
42	7	RDMLYDALRRLHSMI	O. lupi female	3	3	1	0
42	8	DMLYDALRRLHSMID	O. lupi female	23	5	0.217391	23
42	9	MLYDALRRLHSMIDR	O. lupi female	26	1	0.0384615	26
42	10	LYDALRRLHSMIDRT	O. lupi female	0	0	0	0
42	11	YDALRRLHSMIDRTV	O. lupi female	0	0	0	0
42	12	DALRRLHSMIDRTVT	O. lupi female	0	0	0	0
42	13	ALRRLHSMIDRTVTI	O. lupi female	0	0	0	0
42	14	LRRLHSMIDRTVTIN	O. lupi female	3.5	3.5	1	0
42	15	RRLHSMIDRTVTINR	O. lupi female	6	6	1	0
42	16	RLHSMIDRTVTINRF	O. lupi female	20.5	6.5	0.317073	20.5
42	17	LHSMIDRTVTINRFL	O. lupi female	0	0	0	0
42	18	HSMIDRTVTINRFLI	O. lupi female	5	5	1	0
42	19	SMIDRTVTINRFLIG	O. lupi female	0	0	0	0
42	20	MIDRTVTINRFLIGV	O. lupi female	0	0	0	0
42	21	IDRTVTINRFLIGVD	O. lupi female	0	0	0	0
42	22	DRTVTINRFLIGVDE	O. lupi female	2.5	2.5	1	0
42	23	RTVTINRFLIGVDES	O. lupi female	0	0	0	0
42	24	TVTINRFLIGVDESM	O. lupi female	10.5	2.5	0.238095	10.5
42	25	VTINRFLIGVDESME	O. lupi female	1	1	1	0
42	26	TINRFLIGVDESMEE	O. lupi female	1	1	1	0
42	27	INRFLIGVDESMEEK	O. lupi female	0	0	0	0
42	28	NRFLIGVDESMEEKK	O. lupi female	8	8	1	0
42	29	RFLIGVDESMEEKKE	O. lupi female	6.5	1.5	0.230769	6.5
42	30	FLIGVDESMEEKKET	O. lupi female	35	31	0.885714	0
42	31	LIGVDESMEEKKETV	O. lupi female	9	5	0.555556	0
42	32	IGVDESMEEKKETVP	O. lupi female	1	1	1	0
42	33	GVDESMEEKKETVPQ	O. lupi female	0	0	0	0
42	34	VDESMEEKKETVPQT	O. lupi female	0	0	0	0
42	35	DESMEEKKETVPQTQ	O. lupi female	0	0	0	0
42	36	ESMEEKKETVPQTQK	O. lupi female	1	1	1	0
42	37	SMEEKKETVPQTQKS	O. lupi female	5.5	5.5	1	0
42	38	MEEKKETVPQTQKSP	O. lupi female	0	0	0	0
42	39	EEKKETVPQTQKSPD	O. lupi female	0	0	0	0
42	40	EKKETVPQTQKSPDG	O. lupi female	0	0	0	0
42	41	KKETVPQTQKSPDGK	O. lupi female	3	3	1	0
42	42	KETVPQTQKSPDGKT	O. lupi female	0	0	0	0
42	43	ETVPQTQKSPDGKTK	O. lupi female	9	9	1	0
42	44	TVPQTQKSPDGKTKE	O. lupi female	0	0	0	0
42	45	VPQTQKSPDGKTKER	O. lupi female	9	9	1	0
42	46	PQTQKSPDGKTKERF	O. lupi female	1.5	1.5	1	0
42	47	QTQKSPDGKTKERFD	O. lupi female	5	5	1	0
42	48	TQKSPDGKTKERFDI	O. lupi female	0	0	0	0
42	49	QKSPDGKTKERFDIS	O. lupi female	0	0	0	0
42	50	KSPDGKTKERFDISD	O. lupi female	0	0	0	0
42	51	SPDGKTKERFDISDL	O. lupi female	7	3	0.428571	0
42	52	PDGKTKERFDISDLD	O. lupi female	28.5	12.5	0.438596	0
42	53	DGKTKERFDISDLDT	O. lupi female	0	0	0	0
42	54	GKTKERFDISDLDTN	O. lupi female	1.5	1.5	1	0
42	55	KTKERFDISDLDTNI	O. lupi female	0	0	0	0
42	56	TKERFDISDLDTNIQ	O. lupi female	0	0	0	0
42	57	KERFDISDLDTNIQK	O. lupi female	0	0	0	0
42	58	ERFDISDLDTNIQKL	O. lupi female	0	0	0	0
42	59	RFDISDLDTNIQKLI	O. lupi female	0	0	0	0
42	60	FDISDLDTNIQKLIG	O. lupi female	0	0	0	0
42	61	DISDLDTNIQKLIGR	O. lupi female	0	0	0	0
42	62	ISDLDTNIQKLIGRI	O. lupi female	0	0	0	0
42	63	SDLDTNIQKLIGRIE	O. lupi female	0	0	0	0
42	64	DLDTNIQKLIGRIEK	O. lupi female	0	0	0	0
42	65	LDTNIQKLIGRIEKL	O. lupi female	0	0	0	0
42	66	DTNIQKLIGRIEKLE	O. lupi female	0	0	0	0
42	67	TNIQKLIGRIEKLEL	O. lupi female	0	0	0	0
44	2	NIQKLIGRIEKLELE	O. lupi female	0	0	0	0
44	3	IQKLIGRIEKLELER	O. lupi female	0	0	0	0
44	4	QKLIGRIEKLELERN	O. lupi female	2	2	1	0
44	5	KLIGRIEKLELERNE	O. lupi female	39	2	0.0512821	39
44	6	LIGRIEKLELERNEY	O. lupi female	84	10	0.119048	84
44	7	IGRIEKLELERNEYR	O. lupi female	36	6	0.166667	36
44	8	GRIEKLELERNEYRD	O. lupi female	34.5	2.5	0.0724638	34.5
44	9	RIEKLELERNEYRDA	O. lupi female	1	1	1	0
44	10	IEKLELERNEYRDAL	O. lupi female	0	0	0	0
44	11	EKLELERNEYRDALD	O. lupi female	0	0	0	0
44	12	KLELERNEYRDALDR	O. lupi female	0	0	0	0
44	13	LELERNEYRDALDRI	O. lupi female	2	2	1	0
44	14	ELERNEYRDALDRIK	O. lupi female	0	0	0	0
44	15	LERNEYRDALDRIKK	O. lupi female	0	0	0	0
44	16	ERNEYRDALDRIKKK	O. lupi female	37.5	3.5	0.0933333	37.5
44	17	RNEYRDALDRIKKKS	O. lupi female	0	0	0	0
44	18	NEYRDALDRIKKKSI	O. lupi female	0	0	0	0
44	19	EYRDALDRIKKKSIE	O. lupi female	0	0	0	0
44	20	YRDALDRIKKKSIES	O. lupi female	0	0	0	0
44	21	RDALDRIKKKSIESH	O. lupi female	0	0	0	0
44	22	DALDRIKKKSIESHI	O. lupi female	1.5	1.5	1	0
44	23	ALDRIKKKSIESHIK	O. lupi female	0	0	0	0
44	24	LDRIKKKSIESHIKI	O. lupi female	0.5	0.5	1	0
44	25	DRIKKKSIESHIKIN	O. lupi female	0	0	0	0
44	26	RIKKKSIESHIKINK	O. lupi female	23	9	0.391304	23
44	27	IKKKSIESHIKINKQ	O. lupi female	0	0	0	0
44	28	KKKSIESHIKINKQE	O. lupi female	0	0	0	0
44	29	KKSIESHIKINKQET	O. lupi female	0	0	0	0
44	30	KSIESHIKINKQETI	O. lupi female	0	0	0	0
44	31	SIESHIKINKQETIF	O. lupi female	45	7	0.155556	45
44	32	IESHIKINKQETIFT	O. lupi female	0	0	0	0
44	33	ESHIKINKQETIFTN	O. lupi female	0	0	0	0
44	34	SHIKINKQETIFTNI	O. lupi female	0	0	0	0
44	35	HIKINKQETIFTNIE	O. lupi female	0	0	0	0
44	36	IKINKQETIFTNIED	O. lupi female	0	0	0	0
44	37	KINKQETIFTNIEDQ	O. lupi female	7	1	0.142857	7
44	38	INKQETIFTNIEDQL	O. lupi female	18.5	0.5	0.027027	18.5
44	39	NKQETIFTNIEDQLV	O. lupi female	0	0	0	0
44	40	KQETIFTNIEDQLVD	O. lupi female	0	0	0	0
44	41	QETIFTNIEDQLVDV	O. lupi female	0.5	0.5	1	0
44	42	ETIFTNIEDQLVDVE	O. lupi female	15	3	0.2	15
44	43	TIFTNIEDQLVDVEE	O. lupi female	17.5	0.5	0.0285714	17.5
44	44	IFTNIEDQLVDVEEE	O. lupi female	26	2	0.0769231	26
44	45	FTNIEDQLVDVEEEK	O. lupi female	44.5	6.5	0.146067	44.5
44	46	TNIEDQLVDVEEEKR	O. lupi female	8.5	8.5	1	0
44	47	NIEDQLVDVEEEKRT	O. lupi female	5.5	5.5	1	0
44	48	IEDQLVDVEEEKRTL	O. lupi female	7	7	1	0
44	49	EDQLVDVEEEKRTLE	O. lupi female	15	5	0.333333	15
44	50	DQLVDVEEEKRTLEM	O. lupi female	31	4	0.129032	31
44	51	QLVDVEEEKRTLEMR	O. lupi female	2	2	1	0
44	52	LVDVEEEKRTLEMRL	O. lupi female	12.5	4.5	0.36	12.5
44	53	VDVEEEKRTLEMRLA	O. lupi female	8	2	0.25	8
44	54	DVEEEKRTLEMRLAS	O. lupi female	1	1	1	0
44	55	VEEEKRTLEMRLASA	O. lupi female	0	0	0	0
44	56	EEEKRTLEMRLASAK	O. lupi female	0	0	0	0
44	57	EEKRTLEMRLASAKQ	O. lupi female	0	0	0	0
44	58	EKRTLEMRLASAKQL	O. lupi female	0	0	0	0
44	59	KRTLEMRLASAKQLL	O. lupi female	0	0	0	0
44	60	RTLEMRLASAKQLLR	O. lupi female	0	0	0	0
44	61	TLEMRLASAKQLLRS	O. lupi female	0	0	0	0
44	62	LEMRLASAKQLLRSQ	O. lupi female	0	0	0	0
44	63	EMRLASAKQLLRSQE	O. lupi female	0	0	0	0
44	64	MRLASAKQLLRSQEE	O. lupi female	0	0	0	0
44	65	RLASAKQLLRSQEEA	O. lupi female	0	0	0	0
44	66	LASAKQLLRSQEEAL	O. lupi female	0	0	0	0
44	67	ASAKQLLRSQEEALK	O. lupi female	0	0	0	0
46	2	SAKQLLRSQEEALKQ	O. lupi female	0	0	0	0
46	3	AKQLLRSQEEALKQR	O. lupi female	0	0	0	0
46	4	KQLLRSQEEALKQRD	O. lupi female	8	8	1	0
46	5	QLLRSQEEALKQRDE	O. lupi female	59.5	7.5	0.12605	59.5
46	6	LLRSQEEALKQRDEE	O. lupi female	53.5	2.5	0.046729	53.5
46	7	LRSQEEALKQRDEER	O. lupi female	38.5	0.5	0.012987	38.5
46	8	RSQEEALKQRDEERR	O. lupi female	38.5	1.5	0.038961	38.5
46	9	SQEEALKQRDEERRH	O. lupi female	30.5	4.5	0.147541	30.5
46	10	QEEALKQRDEERRHM	O. lupi female	23.5	6.5	0.276596	23.5
46	11	EEALKQRDEERRHMK	O. lupi female	0	0	0	0
46	12	EALKQRDEERRHMKL	O. lupi female	0	0	0	0
46	13	ALKQRDEERRHMKLK	O. lupi female	26.5	1.5	0.0566038	26.5
46	14	LKQRDEERRHMKLKI	O. lupi female	13.5	4.5	0.333333	13.5
46	15	KQRDEERRHMKLKIA	O. lupi female	1	1	1	0
46	16	QRDEERRHMKLKIAK	O. lupi female	30.5	3.5	0.114754	30.5
46	17	RDEERRHMKLKIAKF	O. lupi female	23.5	12.5	0.531915	0
46	18	DEERRHMKLKIAKFE	O. lupi female	0	0	0	0
46	19	EERRHMKLKIAKFEM	O. lupi female	10	6	0.6	0
46	20	ERRHMKLKIAKFEME	O. lupi female	12	4	0.333333	12
46	21	RRHMKLKIAKFEMEA	O. lupi female	6	4	0.666667	0
46	22	RHMKLKIAKFEMEAR	O. lupi female	0	0	0	0
46	23	HMKLKIAKFEMEARG	O. lupi female	0	0	0	0
46	24	MKLKIAKFEMEARGK	O. lupi female	0	0	0	0
46	25	KLKIAKFEMEARGKE	O. lupi female	0	0	0	0
46	26	LKIAKFEMEARGKEA	O. lupi female	0	0	0	0
46	27	KIAKFEMEARGKEAQ	O. lupi female	0	0	0	0
46	28	IAKFEMEARGKEAQL	O. lupi female	3	3	1	0
46	29	AKFEMEARGKEAQLR	O. lupi female	4	4	1	0
46	30	KFEMEARGKEAQLRQ	O. lupi female	0	0	0	0
46	31	FEMEARGKEAQLRQL	O. lupi female	6.5	0.5	0.0769231	6.5
46	32	EMEARGKEAQLRQLN	O. lupi female	0	0	0	0
46	33	MEARGKEAQLRQLNE	O. lupi female	4.5	4.5	1	0
46	34	EARGKEAQLRQLNEL	O. lupi female	0	0	0	0
46	35	ARGKEAQLRQLNELV	O. lupi female	0	0	0	0
46	36	RGKEAQLRQLNELVR	O. lupi female	5.5	1.5	0.272727	5.5
46	37	GKEAQLRQLNELVRN	O. lupi female	6	6	1	0
46	38	KEAQLRQLNELVRNL	O. lupi female	1	1	1	0
46	39	EAQLRQLNELVRNLR	O. lupi female	10.5	6.5	0.619048	0
46	40	AQLRQLNELVRNLRK	O. lupi female	34.5	7.5	0.217391	34.5
46	41	QLRQLNELVRNLRKD	O. lupi female	1	1	1	0
46	42	LRQLNELVRNLRKDL	O. lupi female	0	0	0	0
46	43	RQLNELVRNLRKDLE	O. lupi female	0	0	0	0
46	44	QLNELVRNLRKDLET	O. lupi female	0	0	0	0
46	45	LNELVRNLRKDLETA	O. lupi female	0	0	0	0
46	46	NELVRNLRKDLETAQ	O. lupi female	25.5	7.5	0.294118	25.5
46	47	ELVRNLRKDLETAQG	O. lupi female	38.5	5.5	0.142857	38.5
46	48	LVRNLRKDLETAQGD	O. lupi female	37	1	0.027027	37
46	49	VRNLRKDLETAQGDL	O. lupi female	11	11	1	0
46	50	RNLRKDLETAQGDLG	O. lupi female	16	5	0.3125	16
46	51	NLRKDLETAQGDLGV	O. lupi female	25.5	9.5	0.372549	25.5
46	52	LRKDLETAQGDLGVL	O. lupi female	31.5	1.5	0.047619	31.5
46	53	RKDLETAQGDLGVLH	O. lupi female	18	1	0.0555556	18
46	54	KDLETAQGDLGVLHD	O. lupi female	20	0	0	20
46	55	DLETAQGDLGVLHDH	O. lupi female	24.5	6.5	0.265306	24.5
46	56	LETAQGDLGVLHDHE	O. lupi female	0	0	0	0
46	57	ETAQGDLGVLHDHEE	O. lupi female	7	2	0.285714	7
46	58	TAQGDLGVLHDHEER	O. lupi female	0	0	0	0
46	59	AQGDLGVLHDHEERW	O. lupi female	29.5	0.5	0.0169492	29.5
46	60	QGDLGVLHDHEERWY	O. lupi female	49	1	0.0204082	49
46	61	GDLGVLHDHEERWYA	O. lupi female	10.5	5.5	0.52381	0
46	62	DLGVLHDHEERWYAH	O. lupi female	8	3	0.375	8
46	63	LGVLHDHEERWYAHK	O. lupi female	0	0	0	0
46	64	GVLHDHEERWYAHKF	O. lupi female	1	1	1	0
46	65	VLHDHEERWYAHKFH	O. lupi female	0	0	0	0
46	66	LHDHEERWYAHKFHL	O. lupi female	0	0	0	0
46	67	HDHEERWYAHKFHLE	O. lupi female	0	0	0	0
48	2	DHEERWYAHKFHLES	O. lupi female	17	9	0.529412	0
48	3	HEERWYAHKFHLESK	O. lupi female	0	0	0	0
48	4	EERWYAHKFHLESKL	O. lupi female	0	0	0	0
48	5	ERWYAHKFHLESKLK	O. lupi female	0	0	0	0
48	6	RWYAHKFHLESKLKD	O. lupi female	0	0	0	0
48	7	WYAHKFHLESKLKDQ	O. lupi female	0	0	0	0
48	8	YAHKFHLESKLKDQE	O. lupi female	0	0	0	0
48	9	AHKFHLESKLKDQES	O. lupi female	0	0	0	0
48	10	HKFHLESKLKDQESE	O. lupi female	0	0	0	0
48	11	KFHLESKLKDQESES	O. lupi female	5	5	1	0
48	12	FHLESKLKDQESESQ	O. lupi female	3.5	1.5	0.428571	0
48	13	HLESKLKDQESESQQ	O. lupi female	0	0	0	0
48	14	LESKLKDQESESQQI	O. lupi female	0	0	0	0
48	15	ESKLKDQESESQQIR	O. lupi female	0	0	0	0
48	16	SKLKDQESESQQIRL	O. lupi female	0	0	0	0
48	17	KLKDQESESQQIRLL	O. lupi female	0	0	0	0
48	18	LKDQESESQQIRLLL	O. lupi female	0	0	0	0
48	19	KDQESESQQIRLLLA	O. lupi female	0	0	0	0
48	20	DQESESQQIRLLLAN	O. lupi female	1	1	1	0
48	21	QESESQQIRLLLANF	O. lupi female	0	0	0	0
48	22	ESESQQIRLLLANFE	O. lupi female	2	2	1	0
48	23	SESQQIRLLLANFES	O. lupi female	5	4	0.8	0
48	24	ESQQIRLLLANFESE	O. lupi female	189.5	3.5	0.0184697	189.5
48	25	SQQIRLLLANFESER	O. lupi female	69	6	0.0869565	69
48	26	QQIRLLLANFESERN	O. lupi female	27	3	0.111111	27
48	27	QIRLLLANFESERNS	O. lupi female	5.5	3.5	0.636364	0
48	28	IRLLLANFESERNSL	O. lupi female	4	2	0.5	0
48	29	RLLLANFESERNSLN	O. lupi female	40	10	0.25	40
48	30	LLLANFESERNSLNE	O. lupi female	30.5	2.5	0.0819672	30.5
48	31	LLANFESERNSLNEK	O. lupi female	3	3	1	0
48	32	LANFESERNSLNEKV	O. lupi female	0	0	0	0
48	33	ANFESERNSLNEKVR	O. lupi female	0	0	0	0
48	34	NFESERNSLNEKVRD	O. lupi female	11	10	0.909091	0
48	35	FESERNSLNEKVRDL	O. lupi female	1	1	1	0
48	36	ESERNSLNEKVRDLA	O. lupi female	0	0	0	0
48	37	SERNSLNEKVRDLAS	O. lupi female	0	0	0	0
48	38	ERNSLNEKVRDLASR	O. lupi female	0	0	0	0
48	39	RNSLNEKVRDLASRL	O. lupi female	0	0	0	0
48	40	NSLNEKVRDLASRLQ	O. lupi female	0	0	0	0
48	41	SLNEKVRDLASRLQQ	O. lupi female	0	0	0	0
48	42	LNEKVRDLASRLQQT	O. lupi female	0	0	0	0
48	43	NEKVRDLASRLQQTE	O. lupi female	1	1	1	0
48	44	EKVRDLASRLQQTES	O. lupi female	0	0	0	0
48	45	KVRDLASRLQQTESK	O. lupi female	0	0	0	0
48	46	VRDLASRLQQTESKN	O. lupi female	0	0	0	0
48	47	RDLASRLQQTESKNA	O. lupi female	0	0	0	0
48	48	DLASRLQQTESKNAD	O. lupi female	0	0	0	0
48	49	LASRLQQTESKNADI	O. lupi female	0	0	0	0
48	50	ASRLQQTESKNADIK	O. lupi female	0	0	0	0
48	51	SRLQQTESKNADIKE	O. lupi female	0	0	0	0
48	52	RLQQTESKNADIKED	O. lupi female	0	0	0	0
48	53	LQQTESKNADIKEDN	O. lupi female	0	0	0	0
48	54	QQTESKNADIKEDND	O. lupi female	0	0	0	0
48	55	QTESKNADIKEDNDR	O. lupi female	1	1	1	0
48	56	TESKNADIKEDNDRL	O. lupi female	4	4	1	0
48	57	ESKNADIKEDNDRLK	O. lupi female	0	0	0	0
48	58	SKNADIKEDNDRLKK	O. lupi female	0	0	0	0
48	59	KNADIKEDNDRLKKD	O. lupi female	0	0	0	0
48	60	NADIKEDNDRLKKDL	O. lupi female	0	0	0	0
48	61	ADIKEDNDRLKKDLI	O. lupi female	0	0	0	0
48	62	DIKEDNDRLKKDLIK	O. lupi female	0	0	0	0
48	63	IKEDNDRLKKDLIKA	O. lupi female	0	0	0	0
48	64	KEDNDRLKKDLIKAS	O. lupi female	0	0	0	0
48	65	EDNDRLKKDLIKAST	O. lupi female	0	0	0	0
48	66	DNDRLKKDLIKASTN	O. lupi female	0	0	0	0
48	67	NDRLKKDLIKASTNE	O. lupi female	0	0	0	0
50	2	DRLKKDLIKASTNEA	O. lupi female	0	0	0	0
50	3	RLKKDLIKASTNEAE	O. lupi female	0	0	0	0
50	4	LKKDLIKASTNEAEL	O. lupi female	0	0	0	0
50	5	KKDLIKASTNEAELR	O. lupi female	0	0	0	0
50	6	KDLIKASTNEAELRR	O. lupi female	14.5	4.5	0.310345	14.5
50	7	DLIKASTNEAELRRT	O. lupi female	0	0	0	0
50	8	LIKASTNEAELRRTI	O. lupi female	0	0	0	0
50	9	IKASTNEAELRRTID	O. lupi female	5	5	1	0
50	10	KASTNEAELRRTIDQ	O. lupi female	0	0	0	0
50	11	ASTNEAELRRTIDQS	O. lupi female	0	0	0	0
50	12	STNEAELRRTIDQSS	O. lupi female	0	0	0	0
50	13	TNEAELRRTIDQSSR	O. lupi female	0	0	0	0
50	14	NEAELRRTIDQSSRV	O. lupi female	0	0	0	0
50	15	EAELRRTIDQSSRVI	O. lupi female	0	0	0	0
50	16	AELRRTIDQSSRVIS	O. lupi female	0	0	0	0
50	17	ELRRTIDQSSRVISD	O. lupi female	1	1	1	0
50	18	LRRTIDQSSRVISDN	O. lupi female	0	0	0	0
50	19	RRTIDQSSRVISDNQ	O. lupi female	0	0	0	0
50	20	RTIDQSSRVISDNQI	O. lupi female	0	0	0	0
50	21	TIDQSSRVISDNQIL	O. lupi female	0	0	0	0
50	22	IDQSSRVISDNQILK	O. lupi female	0	0	0	0
50	23	DQSSRVISDNQILKD	O. lupi female	0	0	0	0
50	24	QSSRVISDNQILKDQ	O. lupi female	0	0	0	0
50	25	SSRVISDNQILKDQL	O. lupi female	0	0	0	0
50	26	SRVISDNQILKDQLE	O. lupi female	0	0	0	0
50	27	RVISDNQILKDQLES	O. lupi female	0	0	0	0
50	28	VISDNQILKDQLESA	O. lupi female	0	0	0	0
50	29	ISDNQILKDQLESAQ	O. lupi female	0	0	0	0
50	30	SDNQILKDQLESAQN	O. lupi female	3	3	1	0
50	31	DNQILKDQLESAQND	O. lupi female	3	1	0.333333	3
50	32	NQILKDQLESAQNDL	O. lupi female	0	0	0	0
50	33	QILKDQLESAQNDLS	O. lupi female	0	0	0	0
50	34	ILKDQLESAQNDLSN	O. lupi female	6.5	2.5	0.384615	6.5
50	35	LKDQLESAQNDLSNA	O. lupi female	24.5	2.5	0.102041	24.5
50	36	KDQLESAQNDLSNAN	O. lupi female	3071.5	260.5	0.084812	3071.5
50	37	DQLESAQNDLSNANN	O. lupi female	1060	148	0.139623	1060
50	38	QLESAQNDLSNANNR	O. lupi female	146.5	47.5	0.324232	146.5
50	39	LESAQNDLSNANNRK	O. lupi female	35	1	0.0285714	35
50	40	ESAQNDLSNANNRKQ	O. lupi female	18.5	14.5	0.783784	0
50	41	SAQNDLSNANNRKQQ	O. lupi female	53	14	0.264151	53
50	42	AQNDLSNANNRKQQL	O. lupi female	56.5	14.5	0.256637	56.5
50	43	QNDLSNANNRKQQLE	O. lupi female	495	57	0.115152	495
50	44	NDLSNANNRKQQLEN	O. lupi female	57.5	2.5	0.0434783	57.5
50	45	DLSNANNRKQQLENE	O. lupi female	76	0	0	76
50	46	LSNANNRKQQLENEL	O. lupi female	7	7	1	0
50	47	SNANNRKQQLENELL	O. lupi female	0	0	0	0
50	48	NANNRKQQLENELLV	O. lupi female	0	0	0	0
50	49	ANNRKQQLENELLVV	O. lupi female	0	0	0	0
50	50	NNRKQQLENELLVVR	O. lupi female	0	0	0	0
50	51	NRKQQLENELLVVRS	O. lupi female	0	0	0	0
50	52	RKQQLENELLVVRSE	O. lupi female	1	1	1	0
50	53	KQQLENELLVVRSEL	O. lupi female	0	0	0	0
50	54	QQLENELLVVRSELR	O. lupi female	12	4	0.333333	12
50	55	QLENELLVVRSELRD	O. lupi female	18.5	1.5	0.0810811	18.5
50	56	LENELLVVRSELRDL	O. lupi female	16.5	1.5	0.0909091	16.5
50	57	ENELLVVRSELRDLK	O. lupi female	0	0	0	0
50	58	NELLVVRSELRDLKQ	O. lupi female	0	0	0	0
50	59	ELLVVRSELRDLKQR	O. lupi female	0	0	0	0
50	60	LLVVRSELRDLKQRF	O. lupi female	0	0	0	0
50	61	LVVRSELRDLKQRFS	O. lupi female	0	0	0	0
50	62	VVRSELRDLKQRFSD	O. lupi female	0	0	0	0
50	63	VRSELRDLKQRFSDN	O. lupi female	0	0	0	0
50	64	RSELRDLKQRFSDNA	O. lupi female	0	0	0	0
50	65	SELRDLKQRFSDNAN	O. lupi female	30.5	0.5	0.0163934	30.5
50	66	ELRDLKQRFSDNANR	O. lupi female	0	0	0	0
50	67	LRDLKQRFSDNANRI	O. lupi female	0	0	0	0
52	2	RDLKQRFSDNANRIM	O. lupi female	20	2	0.1	20
52	3	DLKQRFSDNANRIMD	O. lupi female	22.5	9.5	0.422222	0
52	4	LKQRFSDNANRIMDL	O. lupi female	4	4	1	0
52	5	KQRFSDNANRIMDLQ	O. lupi female	7	3	0.428571	0
52	6	QRFSDNANRIMDLQR	O. lupi female	41.5	1.5	0.0361446	41.5
52	7	RFSDNANRIMDLQRH	O. lupi female	42	4	0.0952381	42
52	8	FSDNANRIMDLQRHL	O. lupi female	11	1	0.0909091	11
52	9	SDNANRIMDLQRHLT	O. lupi female	0	0	0	0
52	10	DNANRIMDLQRHLTD	O. lupi female	0	0	0	0
52	11	NANRIMDLQRHLTDA	O. lupi female	0	0	0	0
52	12	ANRIMDLQRHLTDAE	O. lupi female	0	0	0	0
52	13	NRIMDLQRHLTDAEN	O. lupi female	0	0	0	0
52	14	RIMDLQRHLTDAEND	O. lupi female	3.5	2.5	0.714286	0
52	15	IMDLQRHLTDAENDK	O. lupi female	0	0	0	0
52	16	MDLQRHLTDAENDKK	O. lupi female	0	0	0	0
52	17	DLQRHLTDAENDKKR	O. lupi female	4	3	0.75	0
52	18	LQRHLTDAENDKKRL	O. lupi female	2	2	1	0
52	19	QRHLTDAENDKKRLT	O. lupi female	0	0	0	0
52	20	RHLTDAENDKKRLTN	O. lupi female	0	0	0	0
52	21	HLTDAENDKKRLTNR	O. lupi female	0	0	0	0
52	22	LTDAENDKKRLTNRL	O. lupi female	0	0	0	0
52	23	TDAENDKKRLTNRLH	O. lupi female	0	0	0	0
52	24	DAENDKKRLTNRLHS	O. lupi female	0	0	0	0
52	25	AENDKKRLTNRLHSL	O. lupi female	0	0	0	0
52	26	ENDKKRLTNRLHSLE	O. lupi female	0	0	0	0
52	27	NDKKRLTNRLHSLEK	O. lupi female	0	0	0	0
52	28	DKKRLTNRLHSLEKT	O. lupi female	0	0	0	0
52	29	KKRLTNRLHSLEKTV	O. lupi female	0	0	0	0
52	30	KRLTNRLHSLEKTVS	O. lupi female	0	0	0	0
52	31	RLTNRLHSLEKTVSQ	O. lupi female	0	0	0	0
52	32	LTNRLHSLEKTVSQQ	O. lupi female	0	0	0	0
52	33	TNRLHSLEKTVSQQR	O. lupi female	0	0	0	0
52	34	NRLHSLEKTVSQQRT	O. lupi female	0	0	0	0
52	35	RLHSLEKTVSQQRTI	O. lupi female	0	0	0	0
52	36	LHSLEKTVSQQRTIE	O. lupi female	0	0	0	0
52	37	HSLEKTVSQQRTIET	O. lupi female	0	0	0	0
52	38	SLEKTVSQQRTIETE	O. lupi female	1	1	1	0
52	39	LEKTVSQQRTIETEI	O. lupi female	14	14	1	0
52	40	EKTVSQQRTIETEIR	O. lupi female	10.5	10.5	1	0
52	41	KTVSQQRTIETEIRQ	O. lupi female	0	0	0	0
52	42	TVSQQRTIETEIRQQ	O. lupi female	0	0	0	0
52	43	VSQQRTIETEIRQQL	O. lupi female	0	0	0	0
52	44	SQQRTIETEIRQQLS	O. lupi female	0	0	0	0
52	45	QQRTIETEIRQQLSL	O. lupi female	0	0	0	0
52	46	QRTIETEIRQQLSLA	O. lupi female	0	0	0	0
52	47	RTIETEIRQQLSLAL	O. lupi female	0	0	0	0
52	48	TIETEIRQQLSLALN	O. lupi female	0	0	0	0
52	49	IETEIRQQLSLALNE	O. lupi female	1	1	1	0
52	50	ETEIRQQLSLALNER	O. lupi female	5	1	0.2	5
52	51	TEIRQQLSLALNERN	O. lupi female	9	9	1	0
52	52	EIRQQLSLALNERNT	O. lupi female	0	0	0	0
52	53	IRQQLSLALNERNTL	O. lupi female	0	0	0	0
52	54	RQQLSLALNERNTLQ	O. lupi female	0	0	0	0
52	55	QQLSLALNERNTLQN	O. lupi female	0	0	0	0
52	56	QLSLALNERNTLQND	O. lupi female	11.5	5.5	0.478261	0
52	57	LSLALNERNTLQNDL	O. lupi female	13	1	0.0769231	13
52	58	SLALNERNTLQNDLR	O. lupi female	1.5	1.5	1	0
52	59	LALNERNTLQNDLRD	O. lupi female	76	7	0.0921053	76
52	60	ALNERNTLQNDLRDL	O. lupi female	7.5	3.5	0.466667	0
52	61	LNERNTLQNDLRDLQ	O. lupi female	0	0	0	0
52	62	NERNTLQNDLRDLQR	O. lupi female	0	0	0	0
52	63	ERNTLQNDLRDLQRR	O. lupi female	17	0	0	17
52	64	RNTLQNDLRDLQRRL	O. lupi female	7	0	0	7
52	65	NTLQNDLRDLQRRLA	O. lupi female	0	0	0	0
52	66	TLQNDLRDLQRRLAR	O. lupi female	0	0	0	0
52	67	LQNDLRDLQRRLARM	O. lupi female	8	4	0.5	0
54	2	QNDLRDLQRRLARME	O. lupi female	32	2	0.0625	32
54	3	NDLRDLQRRLARMET	O. lupi female	19	4	0.210526	19
54	4	DLRDLQRRLARMETE	O. lupi female	24	2	0.0833333	24
54	5	LRDLQRRLARMETEK	O. lupi female	9	9	1	0
54	6	RDLQRRLARMETEKK	O. lupi female	12.5	1.5	0.12	12.5
54	7	DLQRRLARMETEKKI	O. lupi female	1	1	1	0
54	8	LQRRLARMETEKKIM	O. lupi female	12	2	0.166667	12
54	9	QRRLARMETEKKIMN	O. lupi female	0	0	0	0
54	10	RRLARMETEKKIMND	O. lupi female	0	0	0	0
54	11	RLARMETEKKIMNDK	O. lupi female	0	0	0	0
54	12	LARMETEKKIMNDKY	O. lupi female	0	0	0	0
54	13	ARMETEKKIMNDKYD	O. lupi female	0	0	0	0
54	14	RMETEKKIMNDKYDE	O. lupi female	0.5	0.5	1	0
54	15	METEKKIMNDKYDEL	O. lupi female	4	2	0.5	0
54	16	ETEKKIMNDKYDELE	O. lupi female	7.5	7.5	1	0
54	17	TEKKIMNDKYDELEK	O. lupi female	0	0	0	0
54	18	EKKIMNDKYDELEKI	O. lupi female	0	0	0	0
54	19	KKIMNDKYDELEKIR	O. lupi female	0	0	0	0
54	20	KIMNDKYDELEKIRA	O. lupi female	0	0	0	0
54	21	IMNDKYDELEKIRAS	O. lupi female	0	0	0	0
54	22	MNDKYDELEKIRASL	O. lupi female	0	0	0	0
54	23	NDKYDELEKIRASLI	O. lupi female	3	3	1	0
54	24	DKYDELEKIRASLIK	O. lupi female	0	0	0	0
54	25	KYDELEKIRASLIKR	O. lupi female	0	0	0	0
54	26	YDELEKIRASLIKRI	O. lupi female	12.5	6.5	0.52	0
54	27	DELEKIRASLIKRIE	O. lupi female	5.5	1.5	0.272727	5.5
54	28	ELEKIRASLIKRIEL	O. lupi female	0	0	0	0
54	29	LEKIRASLIKRIELL	O. lupi female	0	0	0	0
54	30	EKIRASLIKRIELLD	O. lupi female	7	7	1	0
54	31	KIRASLIKRIELLDE	O. lupi female	19.5	8.5	0.435897	0
54	32	IRASLIKRIELLDEE	O. lupi female	26	2	0.0769231	26
54	33	RASLIKRIELLDEEK	O. lupi female	0	0	0	0
54	34	ASLIKRIELLDEEKR	O. lupi female	0	0	0	0
54	35	SLIKRIELLDEEKRT	O. lupi female	0	0	0	0
54	36	LIKRIELLDEEKRTM	O. lupi female	28.5	18.5	0.649123	0
54	37	IKRIELLDEEKRTME	O. lupi female	6	0	0	6
54	38	KRIELLDEEKRTMEN	O. lupi female	2	2	1	0
54	39	RIELLDEEKRTMENI	O. lupi female	0	0	0	0
54	40	IELLDEEKRTMENIL	O. lupi female	7	7	1	0
54	41	ELLDEEKRTMENILH	O. lupi female	0	0	0	0
54	42	LLDEEKRTMENILHE	O. lupi female	19	3	0.157895	19
54	43	LDEEKRTMENILHET	O. lupi female	0	0	0	0
54	44	DEEKRTMENILHETA	O. lupi female	0	0	0	0
54	45	EEKRTMENILHETAL	O. lupi female	0	0	0	0
54	46	EKRTMENILHETALQ	O. lupi female	0	0	0	0
54	47	KRTMENILHETALQR	O. lupi female	0	0	0	0
54	48	RTMENILHETALQRE	O. lupi female	18	6	0.333333	18
54	49	TMENILHETALQREA	O. lupi female	1	1	1	0
54	50	MENILHETALQREAI	O. lupi female	2	2	1	0
54	51	ENILHETALQREAIE	O. lupi female	15	14	0.933333	0
54	52	NILHETALQREAIES	O. lupi female	2	2	1	0
54	53	ILHETALQREAIESS	O. lupi female	0	0	0	0
54	54	LHETALQREAIESSL	O. lupi female	0	0	0	0
54	55	HETALQREAIESSLN	O. lupi female	0	0	0	0
54	56	ETALQREAIESSLNA	O. lupi female	0	0	0	0
54	57	TALQREAIESSLNAL	O. lupi female	0	0	0	0
54	58	ALQREAIESSLNALE	O. lupi female	12.5	7.5	0.6	0
54	59	LQREAIESSLNALER	O. lupi female	3.5	3.5	1	0
54	60	QREAIESSLNALERE	O. lupi female	13	1	0.0769231	13
54	61	REAIESSLNALEREN	O. lupi female	4.5	4.5	1	0
54	62	EAIESSLNALERENK	O. lupi female	0	0	0	0
54	63	AIESSLNALERENKE	O. lupi female	49	17	0.346939	49
54	64	IESSLNALERENKEL	O. lupi female	21	3	0.142857	21
54	65	ESSLNALERENKELH	O. lupi female	0	0	0	0
54	66	SSLNALERENKELHR	O. lupi female	0	0	0	0
54	67	SLNALERENKELHRN	O. lupi female	0	0	0	0
56	2	LNALERENKELHRNC	O. lupi female	11.5	3.5	0.304348	11.5
56	3	NALERENKELHRNCA	O. lupi female	0	0	0	0
56	4	ALERENKELHRNCAQ	O. lupi female	2.5	2.5	1	0
56	5	LERENKELHRNCAQL	O. lupi female	0.5	0.5	1	0
56	6	ERENKELHRNCAQLQ	O. lupi female	0	0	0	0
56	7	RENKELHRNCAQLQQ	O. lupi female	6	4	0.666667	0
56	8	ENKELHRNCAQLQQQ	O. lupi female	18	8	0.444444	0
56	9	NKELHRNCAQLQQQI	O. lupi female	0	0	0	0
56	10	KELHRNCAQLQQQIA	O. lupi female	0	0	0	0
56	11	ELHRNCAQLQQQIAQ	O. lupi female	0	0	0	0
56	12	LHRNCAQLQQQIAQL	O. lupi female	0	0	0	0
56	13	HRNCAQLQQQIAQLE	O. lupi female	3.5	3.5	1	0
56	14	RNCAQLQQQIAQLEL	O. lupi female	0	0	0	0
56	15	NCAQLQQQIAQLELE	O. lupi female	13.5	3.5	0.259259	13.5
56	16	CAQLQQQIAQLELEN	O. lupi female	0	0	0	0
56	17	AQLQQQIAQLELENG	O. lupi female	0	0	0	0
56	18	QLQQQIAQLELENGN	O. lupi female	130	22	0.169231	130
56	19	LQQQIAQLELENGNR	O. lupi female	23	3	0.130435	23
56	20	QQQIAQLELENGNRL	O. lupi female	68.5	1.5	0.0218978	68.5
56	21	QQIAQLELENGNRLI	O. lupi female	16	2	0.125	16
56	22	QIAQLELENGNRLIQ	O. lupi female	0.5	0.5	1	0
56	23	IAQLELENGNRLIQL	O. lupi female	2	2	1	0
56	24	AQLELENGNRLIQLT	O. lupi female	0	0	0	0
56	25	QLELENGNRLIQLTN	O. lupi female	0	0	0	0
56	26	LELENGNRLIQLTNK	O. lupi female	0	0	0	0
56	27	ELENGNRLIQLTNKQ	O. lupi female	0	0	0	0
56	28	LENGNRLIQLTNKQR	O. lupi female	2.5	2.5	1	0
56	29	ENGNRLIQLTNKQRE	O. lupi female	9	7	0.777778	0
56	30	NGNRLIQLTNKQREE	O. lupi female	0	0	0	0
56	31	GNRLIQLTNKQREEY	O. lupi female	8	8	1	0
56	32	NRLIQLTNKQREEYD	O. lupi female	38	6	0.157895	38
56	33	RLIQLTNKQREEYDK	O. lupi female	0	0	0	0
56	34	LIQLTNKQREEYDKF	O. lupi female	8.5	8.5	1	0
56	35	IQLTNKQREEYDKFT	O. lupi female	0	0	0	0
56	36	QLTNKQREEYDKFTQ	O. lupi female	0	0	0	0
56	37	LTNKQREEYDKFTQN	O. lupi female	20.5	4.5	0.219512	20.5
56	38	TNKQREEYDKFTQNM	O. lupi female	7	7	1	0
56	39	NKQREEYDKFTQNMR	O. lupi female	0	0	0	0
56	40	KQREEYDKFTQNMRT	O. lupi female	0	0	0	0
56	41	QREEYDKFTQNMRTE	O. lupi female	0	0	0	0
56	42	REEYDKFTQNMRTEK	O. lupi female	0	0	0	0
56	43	EEYDKFTQNMRTEKL	O. lupi female	0	0	0	0
56	44	EYDKFTQNMRTEKLQ	O. lupi female	0	0	0	0
56	45	YDKFTQNMRTEKLQI	O. lupi female	0	0	0	0
56	46	DKFTQNMRTEKLQIE	O. lupi female	0	0	0	0
56	47	KFTQNMRTEKLQIER	O. lupi female	0	0	0	0
56	48	FTQNMRTEKLQIERI	O. lupi female	0	0	0	0
56	49	TQNMRTEKLQIERII	O. lupi female	0	0	0	0
56	50	QNMRTEKLQIERIIE	O. lupi female	0	0	0	0
56	51	NMRTEKLQIERIIES	O. lupi female	0	0	0	0
56	52	MRTEKLQIERIIESR	O. lupi female	3.5	3.5	1	0
56	53	RTEKLQIERIIESRE	O. lupi female	2.5	1.5	0.6	0
56	54	TEKLQIERIIESRER	O. lupi female	0	0	0	0
56	55	EKLQIERIIESRERS	O. lupi female	0	0	0	0
56	56	KLQIERIIESRERSL	O. lupi female	2	2	1	0
56	57	LQIERIIESRERSLK	O. lupi female	0	0	0	0
56	58	QIERIIESRERSLKS	O. lupi female	0	0	0	0
56	59	IERIIESRERSLKSR	O. lupi female	3	3	1	0
56	60	ERIIESRERSLKSRI	O. lupi female	0	0	0	0
56	61	RIIESRERSLKSRIN	O. lupi female	2	2	1	0
56	62	IIESRERSLKSRINQ	O. lupi female	0	0	0	0
56	63	IESRERSLKSRINQL	O. lupi female	0	0	0	0
56	64	ESRERSLKSRINQLE	O. lupi female	0	0	0	0
56	65	SRERSLKSRINQLEN	O. lupi female	0	0	0	0
56	66	RERSLKSRINQLENQ	O. lupi female	2	2	1	0
56	67	ERSLKSRINQLENQL	O. lupi female	0	0	0	0
58	2	RSLKSRINQLENQLN	O. lupi female	27.5	4.5	0.163636	27.5
58	3	SLKSRINQLENQLNI	O. lupi female	0	0	0	0
58	4	LKSRINQLENQLNIM	O. lupi female	6.5	0.5	0.0769231	6.5
58	5	KSRINQLENQLNIMR	O. lupi female	8	2	0.25	8
58	6	SRINQLENQLNIMRD	O. lupi female	21	7	0.333333	21
58	7	RINQLENQLNIMRDQ	O. lupi female	12	2	0.166667	12
58	8	INQLENQLNIMRDQL	O. lupi female	0	0	0	0
58	9	NQLENQLNIMRDQLN	O. lupi female	0	0	0	0
58	10	QLENQLNIMRDQLNS	O. lupi female	0	0	0	0
58	11	LENQLNIMRDQLNSE	O. lupi female	0	0	0	0
58	12	ENQLNIMRDQLNSER	O. lupi female	6.5	6.5	1	0
58	13	NQLNIMRDQLNSERR	O. lupi female	19	3	0.157895	19
58	14	QLNIMRDQLNSERRR	O. lupi female	68.5	0.5	0.00729927	68.5
58	15	LNIMRDQLNSERRRR	O. lupi female	97.5	15.5	0.158974	97.5
58	16	NIMRDQLNSERRRRR	O. lupi female	108	30	0.277778	108
58	17	IMRDQLNSERRRRRE	O. lupi female	43	3	0.0697674	43
58	18	MRDQLNSERRRRREI	O. lupi female	26.5	3.5	0.132075	26.5
58	19	RDQLNSERRRRREIS	O. lupi female	0	0	0	0
58	20	DQLNSERRRRREISD	O. lupi female	5	5	1	0
58	21	QLNSERRRRREISDK	O. lupi female	0	0	0	0
58	22	LNSERRRRREISDKI	O. lupi female	0	0	0	0
58	23	NSERRRRREISDKIL	O. lupi female	0	0	0	0
58	24	SERRRRREISDKILS	O. lupi female	0	0	0	0
58	25	ERRRRREISDKILSG	O. lupi female	0	0	0	0
58	26	RRRRREISDKILSGE	O. lupi female	0	0	0	0
58	27	RRRREISDKILSGEV	O. lupi female	10	4	0.4	10
58	28	RRREISDKILSGEVN	O. lupi female	3	3	1	0
58	29	RREISDKILSGEVNK	O. lupi female	0	0	0	0
58	30	REISDKILSGEVNKL	O. lupi female	0	0	0	0
58	31	EISDKILSGEVNKLN	O. lupi female	7	7	1	0
58	32	ISDKILSGEVNKLNV	O. lupi female	0	0	0	0
58	33	SDKILSGEVNKLNVT	O. lupi female	0	0	0	0
58	34	DKILSGEVNKLNVTL	O. lupi female	0	0	0	0
58	35	KILSGEVNKLNVTLS	O. lupi female	0	0	0	0
58	36	ILSGEVNKLNVTLSG	O. lupi female	0	0	0	0
58	37	LSGEVNKLNVTLSGI	O. lupi female	0	0	0	0
58	38	SGEVNKLNVTLSGIP	O. lupi female	0	0	0	0
58	39	GEVNKLNVTLSGIPD	O. lupi female	0	0	0	0
58	40	EVNKLNVTLSGIPDA	O. lupi female	0	0	0	0
58	41	VNKLNVTLSGIPDAY	O. lupi female	0	0	0	0
58	42	NKLNVTLSGIPDAYE	O. lupi female	6	6	1	0
58	43	KLNVTLSGIPDAYEI	O. lupi female	0	0	0	0
58	44	LNVTLSGIPDAYEIY	O. lupi female	30	8	0.266667	30
58	45	NVTLSGIPDAYEIYD	O. lupi female	56	2	0.0357143	56
58	46	VTLSGIPDAYEIYDR	O. lupi female	12	2	0.166667	12
58	47	TLSGIPDAYEIYDRT	O. lupi female	0	0	0	0
58	48	LSGIPDAYEIYDRTL	O. lupi female	0	0	0	0
58	49	SGIPDAYEIYDRTLY	O. lupi female	21.5	3.5	0.162791	21.5
58	50	GIPDAYEIYDRTLYS	O. lupi female	0	0	0	0
58	51	IPDAYEIYDRTLYSY	O. lupi female	27	1	0.037037	27
58	52	PDAYEIYDRTLYSYN	O. lupi female	2	2	1	0
58	53	DAYEIYDRTLYSYNT	O. lupi female	0	0	0	0
58	54	AYEIYDRTLYSYNTY	O. lupi female	0	0	0	0
58	55	YEIYDRTLYSYNTYF	O. lupi female	26	0	0	26
58	56	EIYDRTLYSYNTYFG	O. lupi female	17	7	0.411765	0
58	57	IYDRTLYSYNTYFGT	O. lupi female	0	0	0	0
58	58	YDRTLYSYNTYFGTP	O. lupi female	3.5	0.5	0.142857	3.5
58	59	DRTLYSYNTYFGTPS	O. lupi female	0	0	0	0
58	60	RTLYSYNTYFGTPSF	O. lupi female	1	1	1	0
58	61	TLYSYNTYFGTPSFT	O. lupi female	0	0	0	0
58	62	LYSYNTYFGTPSFTV	O. lupi female	0	0	0	0
58	63	YSYNTYFGTPSFTVG	O. lupi female	0	0	0	0
58	64	SYNTYFGTPSFTVGS	O. lupi female	0	0	0	0
58	65	YNTYFGTPSFTVGSS	O. lupi female	0	0	0	0
58	66	NTYFGTPSFTVGSSS	O. lupi female	0	0	0	0
58	67	TYFGTPSFTVGSSSF	O. lupi female	0	0	0	0
60	2	YFGTPSFTVGSSSFD	O. lupi female	7	3	0.428571	0
60	3	FGTPSFTVGSSSFDP	O. lupi female	7.5	3.5	0.466667	0
60	4	GTPSFTVGSSSFDPN	O. lupi female	60	24	0.4	60
60	5	TPSFTVGSSSFDPNI	O. lupi female	14.5	1.5	0.103448	14.5
60	6	PSFTVGSSSFDPNIT	O. lupi female	0	0	0	0
60	7	SFTVGSSSFDPNITD	O. lupi female	7	5	0.714286	0
60	8	FTVGSSSFDPNITDD	O. lupi female	0	0	0	0
60	9	TVGSSSFDPNITDDS	O. lupi female	1.5	1.5	1	0
60	10	VGSSSFDPNITDDSK	O. lupi female	0	0	0	0
60	11	GSSSFDPNITDDSKI	O. lupi female	2.5	2.5	1	0
60	12	SSSFDPNITDDSKII	O. lupi female	13	13	1	0
60	13	SSFDPNITDDSKIIL	O. lupi female	14	6	0.428571	0
60	14	SFDPNITDDSKIILK	O. lupi female	5.5	5.5	1	0
60	15	FDPNITDDSKIILKH	O. lupi female	0	0	0	0
60	16	DPNITDDSKIILKHS	O. lupi female	1	1	1	0
60	17	PNITDDSKIILKHSD	O. lupi female	2	2	1	0
60	18	NITDDSKIILKHSDR	O. lupi female	0	0	0	0
60	19	ITDDSKIILKHSDRL	O. lupi female	0	0	0	0
60	20	TDDSKIILKHSDRLE	O. lupi female	0	0	0	0
60	21	DDSKIILKHSDRLES	O. lupi female	0	0	0	0
60	22	DSKIILKHSDRLESS	O. lupi female	0	0	0	0
60	23	SKIILKHSDRLESSY	O. lupi female	0	0	0	0
60	24	KIILKHSDRLESSYA	O. lupi female	0	0	0	0
60	25	IILKHSDRLESSYAY	O. lupi female	9	5	0.555556	0
60	26	ILKHSDRLESSYAYG	O. lupi female	0	0	0	0
60	27	LKHSDRLESSYAYGG	O. lupi female	0	0	0	0
60	28	KHSDRLESSYAYGGG	O. lupi female	6	0	0	6
60	29	HSDRLESSYAYGGGN	O. lupi female	0	0	0	0
60	30	SDRLESSYAYGGGNH	O. lupi female	14.5	1.5	0.103448	14.5
60	31	DRLESSYAYGGGNHT	O. lupi female	0	0	0	0
60	32	RLESSYAYGGGNHTS	O. lupi female	0	0	0	0
60	33	LESSYAYGGGNHTSD	O. lupi female	0	0	0	0
60	34	ESSYAYGGGNHTSDT	O. lupi female	0	0	0	0
60	35	SSYAYGGGNHTSDTA	O. lupi female	0	0	0	0
60	36	SYAYGGGNHTSDTAI	O. lupi female	0	0	0	0
60	37	YAYGGGNHTSDTAIT	O. lupi female	0	0	0	0
60	38	AYGGGNHTSDTAITA	O. lupi female	0	0	0	0
60	39	YGGGNHTSDTAITAP	O. lupi female	7	3	0.428571	0
60	40	GGGNHTSDTAITAPT	O. lupi female	0	0	0	0
60	41	GGNHTSDTAITAPTG	O. lupi female	0	0	0	0
60	42	GNHTSDTAITAPTGS	O. lupi female	0	0	0	0
60	43	NHTSDTAITAPTGSS	O. lupi female	0	0	0	0
60	44	HTSDTAITAPTGSSS	O. lupi female	0	0	0	0
60	45	TSDTAITAPTGSSSY	O. lupi female	3	3	1	0
60	46	SDTAITAPTGSSSYH	O. lupi female	0	0	0	0
60	47	DTAITAPTGSSSYHS	O. lupi female	0	0	0	0
60	48	TAITAPTGSSSYHSQ	O. lupi female	0	0	0	0
60	49	AITAPTGSSSYHSQR	O. lupi female	0	0	0	0
60	50	ITAPTGSSSYHSQRS	O. lupi female	0	0	0	0
60	51	TAPTGSSSYHSQRSD	O. lupi female	0	0	0	0
60	52	APTGSSSYHSQRSDD	O. lupi female	0	0	0	0
60	53	PTGSSSYHSQRSDDH	O. lupi female	1	1	1	0
60	54	TGSSSYHSQRSDDHT	O. lupi female	0	0	0	0
60	55	GSSSYHSQRSDDHTV	O. lupi female	0	0	0	0
60	56	SSSYHSQRSDDHTVN	O. lupi female	0	0	0	0
60	57	SSYHSQRSDDHTVNE	O. lupi female	6.5	0.5	0.0769231	6.5
60	58	SYHSQRSDDHTVNES	O. lupi female	0	0	0	0
60	59	YHSQRSDDHTVNESE	O. lupi female	31	5	0.16129	31
60	60	HSQRSDDHTVNESEG	O. lupi female	54.5	5.5	0.100917	54.5
60	61	SQRSDDHTVNESEGG	O. lupi female	50.5	11.5	0.227723	50.5
60	62	QRSDDHTVNESEGGG	O. lupi female	33.5	0.5	0.0149254	33.5
60	63	RSDDHTVNESEGGGN	O. lupi female	17.5	1.5	0.0857143	17.5
60	64	SDDHTVNESEGGGND	O. lupi female	50	0	0	50
60	65	DDHTVNESEGGGNDP	O. lupi female	50	14	0.28	50
60	66	DHTVNESEGGGNDPG	O. lupi female	42	6	0.142857	42
60	67	HTVNESEGGGNDPGK	O. lupi female	0	0	0	0
62	2	TVNESEGGGNDPGKG	O. lupi female	11	3	0.272727	11
62	3	VNESEGGGNDPGKGT	O. lupi female	6.5	3.5	0.538462	0
62	4	NESEGGGNDPGKGTK	O. lupi female	0	0	0	0
62	5	ESEGGGNDPGKGTKQ	O. lupi female	0	0	0	0
62	6	SEGGGNDPGKGTKQV	O. lupi female	0	0	0	0
62	7	EGGGNDPGKGTKQVD	O. lupi female	0	0	0	0
62	8	GGGNDPGKGTKQVDG	O. lupi female	0	0	0	0
62	9	GGNDPGKGTKQVDGE	O. lupi female	0	0	0	0
62	10	GNDPGKGTKQVDGEG	O. lupi female	0	0	0	0
62	11	NDPGKGTKQVDGEGG	O. lupi female	0	0	0	0
62	12	DPGKGTKQVDGEGGS	O. lupi female	0	0	0	0
62	13	PGKGTKQVDGEGGSL	O. lupi female	0	0	0	0
62	14	GKGTKQVDGEGGSLS	O. lupi female	0	0	0	0
62	15	KGTKQVDGEGGSLSL	O. lupi female	0	0	0	0
62	16	GTKQVDGEGGSLSLS	O. lupi female	0	0	0	0
62	17	TKQVDGEGGSLSLSE	O. lupi female	0	0	0	0
62	18	KQVDGEGGSLSLSEI	O. lupi female	1	1	1	0
62	19	QVDGEGGSLSLSEIG	O. lupi female	0	0	0	0
[truncated: 845 more rows]
