# Supplementary material for: Major antigen and paramyosin proteins as candidate biomarkers for serodiagnosis of canine infection by zoonotic Onchocerca lupi
Source: PLoS Negl Trop Dis. 2021 Feb 10;15(2):e0009027. doi: 10.1371/journal.pntd.0009027 (PMC7875354; doi:10.1371/journal.pntd.0009027)
Supplement: S7 Table — The parameters included in the table are: the row and column number of the microarray plate, peptide sequence, signal intensity against D. repens dog serum diluted 1:1000, standard deviation, deviation [%], corrected signal intensity against D. repens dog serum diluted 1:1000. The table was generated from the formatted raw data and lists averaged spot intensities and spot-to-spot deviations. Spots with a deviation of >40% were zeroed in the column with the corrected intensity values. (XLSX) [file pntd.0009027.s008.xlsx]

## Sheet: Foglio1
Supplementary Table 7. Mapping Summary Onchocerca lupi Major antigen and Paramyosin - Dog Serum D. repens
The mapping summary was generated from the formatted raw data and lists averaged spot intensities and spot-to-spot deviations. Spots with a deviation of >40% were zeroed in the column with the corrected intensity values.
Row	Column	Peptide	Antigen	Dog serum D. repens, 1:1000	Deviation	Deviation [%]	Dog serum D. repens, 1:1000 (corr.)
2	2	GSGSGSGMEQAREGA	O. lupi female	0	0	0	0
2	3	SGSGSGMEQAREGAP	O. lupi female	0	0	0	0
2	4	GSGSGMEQAREGAPS	O. lupi female	45.75	8.25	0.180328	45.75
2	5	SGSGMEQAREGAPSK	O. lupi female	0	0	0	0
2	6	GSGMEQAREGAPSKE	O. lupi female	14	14	1	0
2	7	SGMEQAREGAPSKER	O. lupi female	0	0	0	0
2	8	GMEQAREGAPSKERR	O. lupi female	201.5	4.5	0.0223325	201.5
2	9	MEQAREGAPSKERRS	O. lupi female	0	0	0	0
2	10	EQAREGAPSKERRSA	O. lupi female	0	0	0	0
2	11	QAREGAPSKERRSAE	O. lupi female	0	0	0	0
2	12	AREGAPSKERRSAEK	O. lupi female	0	0	0	0
2	13	REGAPSKERRSAEKT	O. lupi female	0	0	0	0
2	14	EGAPSKERRSAEKTI	O. lupi female	130	130	1	0
2	15	GAPSKERRSAEKTIS	O. lupi female	0	0	0	0
2	16	APSKERRSAEKTISR	O. lupi female	324.5	324.5	1	0
2	17	PSKERRSAEKTISRE	O. lupi female	12.5	12.5	1	0
2	18	SKERRSAEKTISRET	O. lupi female	0	0	0	0
2	19	KERRSAEKTISRETK	O. lupi female	0	0	0	0
2	20	ERRSAEKTISRETKY	O. lupi female	0	0	0	0
2	21	RRSAEKTISRETKYE	O. lupi female	61.5	8.5	0.138211	61.5
2	22	RSAEKTISRETKYEI	O. lupi female	0	0	0	0
2	23	SAEKTISRETKYEIA	O. lupi female	0	0	0	0
2	24	AEKTISRETKYEIAA	O. lupi female	0	0	0	0
2	25	EKTISRETKYEIAAS	O. lupi female	450	35	0.0777778	450
2	26	KTISRETKYEIAASD	O. lupi female	0	0	0	0
2	27	TISRETKYEIAASDG	O. lupi female	0	0	0	0
2	28	ISRETKYEIAASDGD	O. lupi female	0	0	0	0
2	29	SRETKYEIAASDGDI	O. lupi female	0	0	0	0
2	30	RETKYEIAASDGDIG	O. lupi female	0	0	0	0
2	31	ETKYEIAASDGDIGT	O. lupi female	0	0	0	0
2	32	TKYEIAASDGDIGTD	O. lupi female	0	0	0	0
2	33	KYEIAASDGDIGTDN	O. lupi female	271.75	260.25	0.957682	0
2	34	YEIAASDGDIGTDNI	O. lupi female	0	0	0	0
2	35	EIAASDGDIGTDNIE	O. lupi female	0	0	0	0
2	36	IAASDGDIGTDNIEY	O. lupi female	62	62	1	0
2	37	AASDGDIGTDNIEYI	O. lupi female	0	0	0	0
2	38	ASDGDIGTDNIEYID	O. lupi female	86	86	1	0
2	39	SDGDIGTDNIEYIDS	O. lupi female	0	0	0	0
2	40	DGDIGTDNIEYIDSV	O. lupi female	477	50	0.104822	477
2	41	GDIGTDNIEYIDSVD	O. lupi female	182	22	0.120879	182
2	42	DIGTDNIEYIDSVDS	O. lupi female	420	42	0.1	420
2	43	IGTDNIEYIDSVDST	O. lupi female	393.75	92.75	0.235556	393.75
2	44	GTDNIEYIDSVDSTG	O. lupi female	0	0	0	0
2	45	TDNIEYIDSVDSTGL	O. lupi female	386	73	0.189119	386
2	46	DNIEYIDSVDSTGLG	O. lupi female	185.5	43.5	0.234501	185.5
2	47	NIEYIDSVDSTGLGY	O. lupi female	26	26	1	0
2	48	IEYIDSVDSTGLGYG	O. lupi female	275.25	225.75	0.820163	0
2	49	EYIDSVDSTGLGYGK	O. lupi female	1022.5	136.5	0.133496	1022.5
2	50	YIDSVDSTGLGYGKT	O. lupi female	0	0	0	0
2	51	IDSVDSTGLGYGKTG	O. lupi female	187.5	2.5	0.0133333	187.5
2	52	DSVDSTGLGYGKTGE	O. lupi female	2.5	2.5	1	0
2	53	SVDSTGLGYGKTGEG	O. lupi female	62.75	15.25	0.243028	62.75
2	54	VDSTGLGYGKTGEGI	O. lupi female	0	0	0	0
2	55	DSTGLGYGKTGEGIS	O. lupi female	0	0	0	0
2	56	STGLGYGKTGEGISR	O. lupi female	5	5	1	0
2	57	TGLGYGKTGEGISRI	O. lupi female	0	0	0	0
2	58	GLGYGKTGEGISRIL	O. lupi female	0	0	0	0
2	59	LGYGKTGEGISRILY	O. lupi female	58	58	1	0
2	60	GYGKTGEGISRILYE	O. lupi female	0	0	0	0
2	61	YGKTGEGISRILYEH	O. lupi female	33.5	33.5	1	0
2	62	GKTGEGISRILYEHP	O. lupi female	17.5	17.5	1	0
2	63	KTGEGISRILYEHPR	O. lupi female	0	0	0	0
2	64	TGEGISRILYEHPRD	O. lupi female	96.5	54.5	0.564767	0
2	65	GEGISRILYEHPRDE	O. lupi female	0	0	0	0
2	66	EGISRILYEHPRDEL	O. lupi female	0	0	0	0
2	67	GISRILYEHPRDELI	O. lupi female	50.5	50.5	1	0
4	2	ISRILYEHPRDELIN	O. lupi female	789.5	213.5	0.270424	789.5
4	3	SRILYEHPRDELINY	O. lupi female	1333.25	46.75	0.0350647	1333.25
4	4	RILYEHPRDELINYK	O. lupi female	110.75	101.25	0.914221	0
4	5	ILYEHPRDELINYKR	O. lupi female	64.5	8.5	0.131783	64.5
4	6	LYEHPRDELINYKRR	O. lupi female	325	21	0.0646154	325
4	7	YEHPRDELINYKRRI	O. lupi female	325	6	0.0184615	325
4	8	EHPRDELINYKRRID	O. lupi female	840	135	0.160714	840
4	9	HPRDELINYKRRIDA	O. lupi female	0	0	0	0
4	10	PRDELINYKRRIDAN	O. lupi female	668	157	0.23503	668
4	11	RDELINYKRRIDANT	O. lupi female	971	142	0.146241	971
4	12	DELINYKRRIDANTE	O. lupi female	952.5	283.5	0.297638	952.5
4	13	ELINYKRRIDANTEQ	O. lupi female	945.5	3.5	0.00370175	945.5
4	14	LINYKRRIDANTEQQ	O. lupi female	614.75	203.75	0.331436	614.75
4	15	INYKRRIDANTEQQR	O. lupi female	649.5	255.5	0.39338	649.5
4	16	NYKRRIDANTEQQRE	O. lupi female	687.25	68.25	0.0993088	687.25
4	17	YKRRIDANTEQQREH	O. lupi female	316.25	33.25	0.105138	316.25
4	18	KRRIDANTEQQREHA	O. lupi female	589.5	187	0.317218	589.5
4	19	RRIDANTEQQREHAD	O. lupi female	330	59	0.178788	330
4	20	RIDANTEQQREHADI	O. lupi female	540.5	144.5	0.267345	540.5
4	21	IDANTEQQREHADIM	O. lupi female	520.5	186.5	0.358309	520.5
4	22	DANTEQQREHADIMA	O. lupi female	492	2	0.00406504	492
4	23	ANTEQQREHADIMAA	O. lupi female	0	0	0	0
4	24	NTEQQREHADIMAAL	O. lupi female	0	0	0	0
4	25	TEQQREHADIMAALQ	O. lupi female	19	19	1	0
4	26	EQQREHADIMAALQR	O. lupi female	19.5	8.5	0.435897	0
4	27	QQREHADIMAALQRK	O. lupi female	0	0	0	0
4	28	QREHADIMAALQRKI	O. lupi female	0	0	0	0
4	29	REHADIMAALQRKIE	O. lupi female	0	0	0	0
4	30	EHADIMAALQRKIEE	O. lupi female	0	0	0	0
4	31	HADIMAALQRKIEEY	O. lupi female	0	0	0	0
4	32	ADIMAALQRKIEEYR	O. lupi female	21	21	1	0
4	33	DIMAALQRKIEEYRR	O. lupi female	89	59.5	0.668539	0
4	34	IMAALQRKIEEYRRR	O. lupi female	0	0	0	0
4	35	MAALQRKIEEYRRRF	O. lupi female	315	25	0.0793651	315
4	36	AALQRKIEEYRRRFA	O. lupi female	3.75	3.75	1	0
4	37	ALQRKIEEYRRRFAE	O. lupi female	0	0	0	0
4	38	LQRKIEEYRRRFAEI	O. lupi female	56.5	44.5	0.787611	0
4	39	QRKIEEYRRRFAEIE	O. lupi female	159.5	42.5	0.266458	159.5
4	40	RKIEEYRRRFAEIEG	O. lupi female	40	10	0.25	40
4	41	KIEEYRRRFAEIEGR	O. lupi female	0	0	0	0
4	42	IEEYRRRFAEIEGRL	O. lupi female	7.5	7.5	1	0
4	43	EEYRRRFAEIEGRLV	O. lupi female	0	0	0	0
4	44	EYRRRFAEIEGRLVV	O. lupi female	0	0	0	0
4	45	YRRRFAEIEGRLVVH	O. lupi female	0	0	0	0
4	46	RRRFAEIEGRLVVHD	O. lupi female	0	0	0	0
4	47	RRFAEIEGRLVVHDL	O. lupi female	0	0	0	0
4	48	RFAEIEGRLVVHDLN	O. lupi female	188	43	0.228723	188
4	49	FAEIEGRLVVHDLNE	O. lupi female	0	0	0	0
4	50	AEIEGRLVVHDLNES	O. lupi female	0	0	0	0
4	51	EIEGRLVVHDLNESG	O. lupi female	12	12	1	0
4	52	IEGRLVVHDLNESGD	O. lupi female	0	0	0	0
4	53	EGRLVVHDLNESGDL	O. lupi female	145.5	145.5	1	0
4	54	GRLVVHDLNESGDLV	O. lupi female	0	0	0	0
4	55	RLVVHDLNESGDLVN	O. lupi female	233.5	18.5	0.0792291	233.5
4	56	LVVHDLNESGDLVNM	O. lupi female	0	0	0	0
4	57	VVHDLNESGDLVNMK	O. lupi female	0	0	0	0
4	58	VHDLNESGDLVNMKL	O. lupi female	42	42	1	0
4	59	HDLNESGDLVNMKLK	O. lupi female	0	0	0	0
4	60	DLNESGDLVNMKLKE	O. lupi female	0	0	0	0
4	61	LNESGDLVNMKLKEE	O. lupi female	0	0	0	0
4	62	NESGDLVNMKLKEEW	O. lupi female	0	0	0	0
4	63	ESGDLVNMKLKEEWL	O. lupi female	0	0	0	0
4	64	SGDLVNMKLKEEWLL	O. lupi female	0	0	0	0
4	65	GDLVNMKLKEEWLLS	O. lupi female	14.5	14.5	1	0
4	66	DLVNMKLKEEWLLSP	O. lupi female	1641	188	0.114564	1641
4	67	LVNMKLKEEWLLSPK	O. lupi female	127.75	42.25	0.330724	127.75
6	2	VNMKLKEEWLLSPKF	O. lupi female	30.5	30.5	1	0
6	3	NMKLKEEWLLSPKFK	O. lupi female	0	0	0	0
6	4	MKLKEEWLLSPKFKM	O. lupi female	84	84	1	0
6	5	KLKEEWLLSPKFKME	O. lupi female	0	0	0	0
6	6	LKEEWLLSPKFKMEE	O. lupi female	0	0	0	0
6	7	KEEWLLSPKFKMEEI	O. lupi female	0	0	0	0
6	8	EEWLLSPKFKMEEIG	O. lupi female	0	0	0	0
6	9	EWLLSPKFKMEEIGD	O. lupi female	0	0	0	0
6	10	WLLSPKFKMEEIGDV	O. lupi female	0	0	0	0
6	11	LLSPKFKMEEIGDVD	O. lupi female	0	0	0	0
6	12	LSPKFKMEEIGDVDF	O. lupi female	388.5	3.5	0.00900901	388.5
6	13	SPKFKMEEIGDVDFA	O. lupi female	95.25	23.75	0.249344	95.25
6	14	PKFKMEEIGDVDFAN	O. lupi female	178.5	73.5	0.411765	0
6	15	KFKMEEIGDVDFANQ	O. lupi female	122	38	0.311475	122
6	16	FKMEEIGDVDFANQL	O. lupi female	134	36	0.268657	134
6	17	KMEEIGDVDFANQLE	O. lupi female	0	0	0	0
6	18	MEEIGDVDFANQLED	O. lupi female	0	0	0	0
6	19	EEIGDVDFANQLEDE	O. lupi female	0	0	0	0
6	20	EIGDVDFANQLEDER	O. lupi female	1	1	1	0
6	21	IGDVDFANQLEDERR	O. lupi female	117	85	0.726496	0
6	22	GDVDFANQLEDERRR	O. lupi female	130.75	21.75	0.166348	130.75
6	23	DVDFANQLEDERRRA	O. lupi female	19	19	1	0
6	24	VDFANQLEDERRRAE	O. lupi female	0	0	0	0
6	25	DFANQLEDERRRAED	O. lupi female	0	0	0	0
6	26	FANQLEDERRRAEDL	O. lupi female	27.75	27.75	1	0
6	27	ANQLEDERRRAEDLA	O. lupi female	0	0	0	0
6	28	NQLEDERRRAEDLAI	O. lupi female	0	0	0	0
6	29	QLEDERRRAEDLAIQ	O. lupi female	39	5	0.128205	39
6	30	LEDERRRAEDLAIQL	O. lupi female	0	0	0	0
6	31	EDERRRAEDLAIQLQ	O. lupi female	29.5	29.5	1	0
6	32	DERRRAEDLAIQLQQ	O. lupi female	277.5	50.5	0.181982	277.5
6	33	ERRRAEDLAIQLQQE	O. lupi female	0	0	0	0
6	34	RRRAEDLAIQLQQER	O. lupi female	0	0	0	0
6	35	RRAEDLAIQLQQERL	O. lupi female	0	0	0	0
6	36	RAEDLAIQLQQERLQ	O. lupi female	24.5	24.5	1	0
6	37	AEDLAIQLQQERLQN	O. lupi female	270	90	0.333333	270
6	38	EDLAIQLQQERLQND	O. lupi female	0	0	0	0
6	39	DLAIQLQQERLQNDQ	O. lupi female	424.5	69.5	0.163722	424.5
6	40	LAIQLQQERLQNDQL	O. lupi female	432	37	0.0856481	432
6	41	AIQLQQERLQNDQLQ	O. lupi female	55	19	0.345455	55
6	42	IQLQQERLQNDQLQS	O. lupi female	40	40	1	0
6	43	QLQQERLQNDQLQSE	O. lupi female	157	60	0.382166	157
6	44	LQQERLQNDQLQSEI	O. lupi female	0	0	0	0
6	45	QQERLQNDQLQSEIQ	O. lupi female	40	19	0.475	0
6	46	QERLQNDQLQSEIQR	O. lupi female	201	24	0.119403	201
6	47	ERLQNDQLQSEIQRL	O. lupi female	154.75	38.25	0.247173	154.75
6	48	RLQNDQLQSEIQRLR	O. lupi female	32	32	1	0
6	49	LQNDQLQSEIQRLRQ	O. lupi female	342.75	52.75	0.153902	342.75
6	50	QNDQLQSEIQRLRQQ	O. lupi female	948	180	0.189873	948
6	51	NDQLQSEIQRLRQQF	O. lupi female	531.25	92.25	0.173647	531.25
6	52	DQLQSEIQRLRQQFG	O. lupi female	396.5	96.5	0.24338	396.5
6	53	QLQSEIQRLRQQFGI	O. lupi female	391	40.5	0.103581	391
6	54	LQSEIQRLRQQFGIS	O. lupi female	220.5	220.5	1	0
6	55	QSEIQRLRQQFGISI	O. lupi female	3.5	3.5	1	0
6	56	SEIQRLRQQFGISIR	O. lupi female	0	0	0	0
6	57	EIQRLRQQFGISIRD	O. lupi female	52.5	27.5	0.52381	0
6	58	IQRLRQQFGISIRDK	O. lupi female	0	0	0	0
6	59	QRLRQQFGISIRDKE	O. lupi female	0	0	0	0
6	60	RLRQQFGISIRDKER	O. lupi female	0	0	0	0
6	61	LRQQFGISIRDKERI	O. lupi female	0	0	0	0
6	62	RQQFGISIRDKERIY	O. lupi female	9.5	9.5	1	0
6	63	QQFGISIRDKERIYQ	O. lupi female	139.5	3.5	0.0250896	139.5
6	64	QFGISIRDKERIYQT	O. lupi female	44	44	1	0
6	65	FGISIRDKERIYQTR	O. lupi female	0	0	0	0
6	66	GISIRDKERIYQTRE	O. lupi female	0	0	0	0
6	67	ISIRDKERIYQTRER	O. lupi female	0	0	0	0
8	2	SIRDKERIYQTRERN	O. lupi female	135.5	72.5	0.535055	0
8	3	IRDKERIYQTRERNF	O. lupi female	640	95	0.148438	640
8	4	RDKERIYQTRERNFT	O. lupi female	48.5	48.5	1	0
8	5	DKERIYQTRERNFTR	O. lupi female	82.5	82.5	1	0
8	6	KERIYQTRERNFTRY	O. lupi female	178	45	0.252809	178
8	7	ERIYQTRERNFTRYL	O. lupi female	197.5	35.5	0.179747	197.5
8	8	RIYQTRERNFTRYLG	O. lupi female	0	0	0	0
8	9	IYQTRERNFTRYLGE	O. lupi female	0	0	0	0
8	10	YQTRERNFTRYLGEE	O. lupi female	0	0	0	0
8	11	QTRERNFTRYLGEEQ	O. lupi female	0	0	0	0
8	12	TRERNFTRYLGEEQR	O. lupi female	14.5	14.5	1	0
8	13	RERNFTRYLGEEQRK	O. lupi female	57	57	1	0
8	14	ERNFTRYLGEEQRKM	O. lupi female	0	0	0	0
8	15	RNFTRYLGEEQRKMM	O. lupi female	0	0	0	0
8	16	NFTRYLGEEQRKMME	O. lupi female	0	0	0	0
8	17	FTRYLGEEQRKMMEL	O. lupi female	0	0	0	0
8	18	TRYLGEEQRKMMELW	O. lupi female	12.5	12.5	1	0
8	19	RYLGEEQRKMMELWS	O. lupi female	0	0	0	0
8	20	YLGEEQRKMMELWSE	O. lupi female	0	0	0	0
8	21	LGEEQRKMMELWSEL	O. lupi female	0	0	0	0
8	22	GEEQRKMMELWSELQ	O. lupi female	0	0	0	0
8	23	EEQRKMMELWSELQR	O. lupi female	23	23	1	0
8	24	EQRKMMELWSELQRV	O. lupi female	58.25	58.25	1	0
8	25	QRKMMELWSELQRVR	O. lupi female	7	7	1	0
8	26	RKMMELWSELQRVRK	O. lupi female	0	0	0	0
8	27	KMMELWSELQRVRKQ	O. lupi female	0	0	0	0
8	28	MMELWSELQRVRKQC	O. lupi female	15.75	15.75	1	0
8	29	MELWSELQRVRKQCA	O. lupi female	23.5	23.5	1	0
8	30	ELWSELQRVRKQCAE	O. lupi female	8.5	8.5	1	0
8	31	LWSELQRVRKQCAEY	O. lupi female	170.25	150.75	0.885463	0
8	32	WSELQRVRKQCAEYR	O. lupi female	240.5	49.5	0.205821	240.5
8	33	SELQRVRKQCAEYRE	O. lupi female	34.5	34.5	1	0
8	34	ELQRVRKQCAEYREQ	O. lupi female	239	61	0.25523	239
8	35	LQRVRKQCAEYREQT	O. lupi female	153	146	0.954248	0
8	36	QRVRKQCAEYREQTE	O. lupi female	0	0	0	0
8	37	RVRKQCAEYREQTER	O. lupi female	0	0	0	0
8	38	VRKQCAEYREQTERD	O. lupi female	107.5	49.5	0.460465	0
8	39	RKQCAEYREQTERDL	O. lupi female	17.5	17.5	1	0
8	40	KQCAEYREQTERDLE	O. lupi female	0	0	0	0
8	41	QCAEYREQTERDLEN	O. lupi female	138	69.5	0.503623	0
8	42	CAEYREQTERDLENQ	O. lupi female	304.5	69.5	0.228243	304.5
8	43	AEYREQTERDLENQR	O. lupi female	85	85	1	0
8	44	EYREQTERDLENQRN	O. lupi female	314.5	57.5	0.18283	314.5
8	45	YREQTERDLENQRNE	O. lupi female	0	0	0	0
8	46	REQTERDLENQRNEF	O. lupi female	67	67	1	0
8	47	EQTERDLENQRNEFI	O. lupi female	102	6	0.0588235	102
8	48	QTERDLENQRNEFIK	O. lupi female	28	28	1	0
8	49	TERDLENQRNEFIKV	O. lupi female	0	0	0	0
8	50	ERDLENQRNEFIKVI	O. lupi female	0	0	0	0
8	51	RDLENQRNEFIKVIR	O. lupi female	0	0	0	0
8	52	DLENQRNEFIKVIRH	O. lupi female	162.5	162.5	1	0
8	53	LENQRNEFIKVIRHV	O. lupi female	0	0	0	0
8	54	ENQRNEFIKVIRHVS	O. lupi female	0	0	0	0
8	55	NQRNEFIKVIRHVSG	O. lupi female	0	0	0	0
8	56	QRNEFIKVIRHVSGI	O. lupi female	0	0	0	0
8	57	RNEFIKVIRHVSGIV	O. lupi female	0	0	0	0
8	58	NEFIKVIRHVSGIVR	O. lupi female	0	0	0	0
8	59	EFIKVIRHVSGIVRG	O. lupi female	78.5	24.5	0.312102	78.5
8	60	FIKVIRHVSGIVRGL	O. lupi female	100.5	100.5	1	0
8	61	IKVIRHVSGIVRGLN	O. lupi female	40	40	1	0
8	62	KVIRHVSGIVRGLNI	O. lupi female	255	255	1	0
8	63	VIRHVSGIVRGLNIE	O. lupi female	0	0	0	0
8	64	IRHVSGIVRGLNIEN	O. lupi female	483	84	0.173913	483
8	65	RHVSGIVRGLNIENG	O. lupi female	345.75	9.75	0.0281996	345.75
8	66	HVSGIVRGLNIENGT	O. lupi female	13.5	13.5	1	0
8	67	VSGIVRGLNIENGTH	O. lupi female	75.5	27.5	0.364238	75.5
10	2	SGIVRGLNIENGTHT	O. lupi female	0	0	0	0
10	3	GIVRGLNIENGTHTL	O. lupi female	0	0	0	0
10	4	IVRGLNIENGTHTLL	O. lupi female	0	0	0	0
10	5	VRGLNIENGTHTLLS	O. lupi female	0	0	0	0
10	6	RGLNIENGTHTLLSD	O. lupi female	1627.75	186.75	0.114729	1627.75
10	7	GLNIENGTHTLLSDL	O. lupi female	280.75	1.25	0.00445236	280.75
10	8	LNIENGTHTLLSDLS	O. lupi female	211.5	19.5	0.0921986	211.5
10	9	NIENGTHTLLSDLSS	O. lupi female	655	107	0.163359	655
10	10	IENGTHTLLSDLSSE	O. lupi female	386	204	0.528497	0
10	11	ENGTHTLLSDLSSES	O. lupi female	556	189	0.339928	556
10	12	NGTHTLLSDLSSESG	O. lupi female	522.5	144.5	0.276555	522.5
10	13	GTHTLLSDLSSESGV	O. lupi female	621	84	0.135266	621
10	14	THTLLSDLSSESGVE	O. lupi female	221	106	0.479638	0
10	15	HTLLSDLSSESGVEI	O. lupi female	467.5	156.5	0.334759	467.5
10	16	TLLSDLSSESGVEIT	O. lupi female	558	216	0.387097	558
10	17	LLSDLSSESGVEITQ	O. lupi female	539.25	92.25	0.171071	539.25
10	18	LSDLSSESGVEITQD	O. lupi female	823	156	0.18955	823
10	19	SDLSSESGVEITQDT	O. lupi female	144	144	1	0
10	20	DLSSESGVEITQDTV	O. lupi female	248	214	0.862903	0
10	21	LSSESGVEITQDTVL	O. lupi female	106	106	1	0
10	22	SSESGVEITQDTVLI	O. lupi female	302.5	69.5	0.229752	302.5
10	23	SESGVEITQDTVLIE	O. lupi female	88.5	88.5	1	0
10	24	ESGVEITQDTVLIEA	O. lupi female	121	34	0.280992	121
10	25	SGVEITQDTVLIEAV	O. lupi female	5.75	5.75	1	0
10	26	GVEITQDTVLIEAVK	O. lupi female	0	0	0	0
10	27	VEITQDTVLIEAVKR	O. lupi female	0	0	0	0
10	28	EITQDTVLIEAVKRF	O. lupi female	249	15	0.060241	249
10	29	ITQDTVLIEAVKRFH	O. lupi female	44	44	1	0
10	30	TQDTVLIEAVKRFHE	O. lupi female	0	0	0	0
10	31	QDTVLIEAVKRFHES	O. lupi female	0	0	0	0
10	32	DTVLIEAVKRFHESQ	O. lupi female	150.25	42.25	0.281198	150.25
10	33	TVLIEAVKRFHESQQ	O. lupi female	300.75	41.75	0.13882	300.75
10	34	VLIEAVKRFHESQQQ	O. lupi female	664.75	76.25	0.114705	664.75
10	35	LIEAVKRFHESQQQA	O. lupi female	105.5	105.5	1	0
10	36	IEAVKRFHESQQQAA	O. lupi female	551.25	6.75	0.0122449	551.25
10	37	EAVKRFHESQQQAAP	O. lupi female	203.5	56.5	0.277641	203.5
10	38	AVKRFHESQQQAAPV	O. lupi female	374	65	0.173797	374
10	39	VKRFHESQQQAAPVI	O. lupi female	116.5	116.5	1	0
10	40	KRFHESQQQAAPVIG	O. lupi female	256	25	0.0976562	256
10	41	RFHESQQQAAPVIGP	O. lupi female	0	0	0	0
10	42	FHESQQQAAPVIGPE	O. lupi female	620	160	0.258065	620
10	43	HESQQQAAPVIGPEL	O. lupi female	234	117	0.5	0
10	44	ESQQQAAPVIGPELI	O. lupi female	662.5	28.5	0.0430189	662.5
10	45	SQQQAAPVIGPELIT	O. lupi female	0	0	0	0
10	46	QQQAAPVIGPELITE	O. lupi female	668.5	242.5	0.362752	668.5
10	47	QQAAPVIGPELITEL	O. lupi female	965	171	0.177202	965
10	48	QAAPVIGPELITELR	O. lupi female	437.5	12.5	0.0285714	437.5
10	49	AAPVIGPELITELRL	O. lupi female	0	0	0	0
10	50	APVIGPELITELRLA	O. lupi female	152	28	0.184211	152
10	51	PVIGPELITELRLAR	O. lupi female	185	93	0.502703	0
10	52	VIGPELITELRLART	O. lupi female	131.5	125.5	0.954373	0
10	53	IGPELITELRLARTE	O. lupi female	0	0	0	0
10	54	GPELITELRLARTED	O. lupi female	701	281	0.400856	0
10	55	PELITELRLARTEDA	O. lupi female	0	0	0	0
10	56	ELITELRLARTEDAG	O. lupi female	0	0	0	0
10	57	LITELRLARTEDAGL	O. lupi female	0	0	0	0
10	58	ITELRLARTEDAGLH	O. lupi female	4.5	4.5	1	0
10	59	TELRLARTEDAGLHD	O. lupi female	0	0	0	0
10	60	ELRLARTEDAGLHDE	O. lupi female	0	0	0	0
10	61	LRLARTEDAGLHDEL	O. lupi female	0	0	0	0
10	62	RLARTEDAGLHDELM	O. lupi female	0	0	0	0
10	63	LARTEDAGLHDELMR	O. lupi female	0	0	0	0
10	64	ARTEDAGLHDELMRK	O. lupi female	0	0	0	0
10	65	RTEDAGLHDELMRKY	O. lupi female	3	3	1	0
10	66	TEDAGLHDELMRKYE	O. lupi female	13.5	13.5	1	0
10	67	EDAGLHDELMRKYEE	O. lupi female	81.25	81.25	1	0
12	2	DAGLHDELMRKYEES	O. lupi female	0	0	0	0
12	3	AGLHDELMRKYEESA	O. lupi female	0	0	0	0
12	4	GLHDELMRKYEESAK	O. lupi female	0	0	0	0
12	5	LHDELMRKYEESAKR	O. lupi female	0	0	0	0
12	6	HDELMRKYEESAKRI	O. lupi female	0	0	0	0
12	7	DELMRKYEESAKRII	O. lupi female	217	35	0.16129	217
12	8	ELMRKYEESAKRIIE	O. lupi female	10.5	10.5	1	0
12	9	LMRKYEESAKRIIEL	O. lupi female	188.5	124.5	0.660477	0
12	10	MRKYEESAKRIIELE	O. lupi female	0	0	0	0
12	11	RKYEESAKRIIELEA	O. lupi female	233.75	136.75	0.585027	0
12	12	KYEESAKRIIELEAR	O. lupi female	0	0	0	0
12	13	YEESAKRIIELEARD	O. lupi female	0	0	0	0
12	14	EESAKRIIELEARDD	O. lupi female	0	0	0	0
12	15	ESAKRIIELEARDDE	O. lupi female	0	0	0	0
12	16	SAKRIIELEARDDES	O. lupi female	0	0	0	0
12	17	AKRIIELEARDDESH	O. lupi female	0	0	0	0
12	18	KRIIELEARDDESHN	O. lupi female	0	0	0	0
12	19	RIIELEARDDESHNK	O. lupi female	0	0	0	0
12	20	IIELEARDDESHNKL	O. lupi female	0	0	0	0
12	21	IELEARDDESHNKLV	O. lupi female	0	0	0	0
12	22	ELEARDDESHNKLVA	O. lupi female	0	0	0	0
12	23	LEARDDESHNKLVAL	O. lupi female	0	0	0	0
12	24	EARDDESHNKLVALE	O. lupi female	0	0	0	0
12	25	ARDDESHNKLVALES	O. lupi female	0	0	0	0
12	26	RDDESHNKLVALESD	O. lupi female	0	0	0	0
12	27	DDESHNKLVALESDL	O. lupi female	0	0	0	0
12	28	DESHNKLVALESDLK	O. lupi female	217.5	217.5	1	0
12	29	ESHNKLVALESDLKR	O. lupi female	0	0	0	0
12	30	SHNKLVALESDLKRT	O. lupi female	0	0	0	0
12	31	HNKLVALESDLKRTR	O. lupi female	0	0	0	0
12	32	NKLVALESDLKRTRD	O. lupi female	0	0	0	0
12	33	KLVALESDLKRTRDR	O. lupi female	0	0	0	0
12	34	LVALESDLKRTRDRL	O. lupi female	44	44	1	0
12	35	VALESDLKRTRDRLA	O. lupi female	0	0	0	0
12	36	ALESDLKRTRDRLAE	O. lupi female	0	0	0	0
12	37	LESDLKRTRDRLAES	O. lupi female	0	0	0	0
12	38	ESDLKRTRDRLAESQ	O. lupi female	0	0	0	0
12	39	SDLKRTRDRLAESQN	O. lupi female	195.5	65.5	0.335038	195.5
12	40	DLKRTRDRLAESQNA	O. lupi female	0	0	0	0
12	41	LKRTRDRLAESQNAL	O. lupi female	0	0	0	0
12	42	KRTRDRLAESQNALR	O. lupi female	26.5	26.5	1	0
12	43	RTRDRLAESQNALRK	O. lupi female	0	0	0	0
12	44	TRDRLAESQNALRKL	O. lupi female	0	0	0	0
12	45	RDRLAESQNALRKLY	O. lupi female	0	0	0	0
12	46	DRLAESQNALRKLYD	O. lupi female	0	0	0	0
12	47	RLAESQNALRKLYDM	O. lupi female	0	0	0	0
12	48	LAESQNALRKLYDMT	O. lupi female	0	0	0	0
12	49	AESQNALRKLYDMTY	O. lupi female	50.5	50.5	1	0
12	50	ESQNALRKLYDMTYS	O. lupi female	10	10	1	0
12	51	SQNALRKLYDMTYSY	O. lupi female	180.5	35.5	0.196676	180.5
12	52	QNALRKLYDMTYSYE	O. lupi female	388.25	66.25	0.170637	388.25
12	53	NALRKLYDMTYSYEI	O. lupi female	292.5	74.5	0.254701	292.5
12	54	ALRKLYDMTYSYEIN	O. lupi female	121.5	10.5	0.0864198	121.5
12	55	LRKLYDMTYSYEINA	O. lupi female	0	0	0	0
12	56	RKLYDMTYSYEINAE	O. lupi female	0	0	0	0
12	57	KLYDMTYSYEINAEK	O. lupi female	0	0	0	0
12	58	LYDMTYSYEINAEKE	O. lupi female	0	0	0	0
12	59	YDMTYSYEINAEKET	O. lupi female	0	0	0	0
12	60	DMTYSYEINAEKETR	O. lupi female	0	0	0	0
12	61	MTYSYEINAEKETRS	O. lupi female	0	0	0	0
12	62	TYSYEINAEKETRSP	O. lupi female	994.75	120.25	0.120885	994.75
12	63	YSYEINAEKETRSPS	O. lupi female	1568.25	407.25	0.259684	1568.25
12	64	SYEINAEKETRSPSP	O. lupi female	292.5	74.5	0.254701	292.5
12	65	YEINAEKETRSPSPA	O. lupi female	0	0	0	0
12	66	EINAEKETRSPSPAK	O. lupi female	0	0	0	0
12	67	INAEKETRSPSPAKG	O. lupi female	0	0	0	0
14	2	NAEKETRSPSPAKGY	O. lupi female	0	0	0	0
14	3	AEKETRSPSPAKGYV	O. lupi female	0	0	0	0
14	4	EKETRSPSPAKGYVP	O. lupi female	0	0	0	0
14	5	KETRSPSPAKGYVPP	O. lupi female	0	0	0	0
14	6	ETRSPSPAKGYVPPP	O. lupi female	0	0	0	0
14	7	TRSPSPAKGYVPPPE	O. lupi female	0	0	0	0
14	8	RSPSPAKGYVPPPEV	O. lupi female	0	0	0	0
14	9	SPSPAKGYVPPPEVV	O. lupi female	0	0	0	0
14	10	PSPAKGYVPPPEVVR	O. lupi female	0	0	0	0
14	11	SPAKGYVPPPEVVRS	O. lupi female	0	0	0	0
14	12	PAKGYVPPPEVVRSV	O. lupi female	0	0	0	0
14	13	AKGYVPPPEVVRSVR	O. lupi female	0	0	0	0
14	14	KGYVPPPEVVRSVRY	O. lupi female	0.5	0.5	1	0
14	15	GYVPPPEVVRSVRYV	O. lupi female	110.5	17.5	0.158371	110.5
14	16	YVPPPEVVRSVRYVL	O. lupi female	123	5	0.0406504	123
14	17	VPPPEVVRSVRYVLN	O. lupi female	61.5	31.5	0.512195	0
14	18	PPPEVVRSVRYVLNS	O. lupi female	0	0	0	0
14	19	PPEVVRSVRYVLNSR	O. lupi female	0	0	0	0
14	20	PEVVRSVRYVLNSRA	O. lupi female	0	0	0	0
14	21	EVVRSVRYVLNSRAN	O. lupi female	226	34	0.150442	226
14	22	VVRSVRYVLNSRAND	O. lupi female	1957	191	0.0975984	1957
14	23	VRSVRYVLNSRANDN	O. lupi female	1085.5	77.5	0.0713957	1085.5
14	24	RSVRYVLNSRANDNN	O. lupi female	9176	1595	0.173823	9176
14	25	SVRYVLNSRANDNNV	O. lupi female	4567.5	854.5	0.187083	4567.5
14	26	VRYVLNSRANDNNVL	O. lupi female	1850.5	315.5	0.170494	1850.5
14	27	RYVLNSRANDNNVLQ	O. lupi female	2958.5	1079.5	0.364881	2958.5
14	28	YVLNSRANDNNVLQR	O. lupi female	442	26	0.0588235	442
14	29	VLNSRANDNNVLQRK	O. lupi female	106.5	106.5	1	0
14	30	LNSRANDNNVLQRKL	O. lupi female	671.25	310.25	0.462197	0
14	31	NSRANDNNVLQRKLK	O. lupi female	1386	456	0.329004	1386
14	32	SRANDNNVLQRKLKN	O. lupi female	978.5	346.5	0.354113	978.5
14	33	RANDNNVLQRKLKNA	O. lupi female	584	110	0.188356	584
14	34	ANDNNVLQRKLKNAE	O. lupi female	683	261	0.382138	683
14	35	NDNNVLQRKLKNAEI	O. lupi female	442.75	145.25	0.328063	442.75
14	36	DNNVLQRKLKNAEIQ	O. lupi female	0	0	0	0
14	37	NNVLQRKLKNAEIQI	O. lupi female	0	0	0	0
14	38	NVLQRKLKNAEIQIS	O. lupi female	0	0	0	0
14	39	VLQRKLKNAEIQISE	O. lupi female	51.5	51.5	1	0
14	40	LQRKLKNAEIQISEL	O. lupi female	0	0	0	0
14	41	QRKLKNAEIQISELT	O. lupi female	0	0	0	0
14	42	RKLKNAEIQISELTN	O. lupi female	1636.25	3.75	0.00229183	1636.25
14	43	KLKNAEIQISELTNK	O. lupi female	0	0	0	0
14	44	LKNAEIQISELTNKN	O. lupi female	5.75	5.75	1	0
14	45	KNAEIQISELTNKND	O. lupi female	26	26	1	0
14	46	NAEIQISELTNKNDS	O. lupi female	0	0	0	0
14	47	AEIQISELTNKNDSL	O. lupi female	119.75	50.25	0.419624	0
14	48	EIQISELTNKNDSLE	O. lupi female	1875.5	8.5	0.00453212	1875.5
14	49	IQISELTNKNDSLEE	O. lupi female	5666.25	719.75	0.127024	5666.25
14	50	QISELTNKNDSLEEI	O. lupi female	2131.5	695	0.326061	2131.5
14	51	ISELTNKNDSLEEIR	O. lupi female	485.5	260.5	0.53656	0
14	52	SELTNKNDSLEEIRR	O. lupi female	0	0	0	0
14	53	ELTNKNDSLEEIRRR	O. lupi female	80.75	70.25	0.869969	0
14	54	LTNKNDSLEEIRRRL	O. lupi female	62.25	35.25	0.566265	0
14	55	TNKNDSLEEIRRRLE	O. lupi female	0	0	0	0
14	56	NKNDSLEEIRRRLEK	O. lupi female	0	0	0	0
14	57	KNDSLEEIRRRLEKQ	O. lupi female	272	11	0.0404412	272
14	58	NDSLEEIRRRLEKQI	O. lupi female	121	33	0.272727	121
14	59	DSLEEIRRRLEKQIA	O. lupi female	0	0	0	0
14	60	SLEEIRRRLEKQIAE	O. lupi female	0	0	0	0
14	61	LEEIRRRLEKQIAEA	O. lupi female	0	0	0	0
14	62	EEIRRRLEKQIAEAN	O. lupi female	394.5	31.5	0.0798479	394.5
14	63	EIRRRLEKQIAEANR	O. lupi female	59	50	0.847458	0
14	64	IRRRLEKQIAEANRT	O. lupi female	49.75	49.75	1	0
14	65	RRRLEKQIAEANRTI	O. lupi female	92	92	1	0
14	66	RRLEKQIAEANRTIT	O. lupi female	14.5	14.5	1	0
14	67	RLEKQIAEANRTITH	O. lupi female	0	0	0	0
16	2	LEKQIAEANRTITHR	O. lupi female	0	0	0	0
16	3	EKQIAEANRTITHRQ	O. lupi female	415.5	87.5	0.21059	415.5
16	4	KQIAEANRTITHRQR	O. lupi female	152	152	1	0
16	5	QIAEANRTITHRQRE	O. lupi female	272.25	0.25	0.000918274	272.25
16	6	IAEANRTITHRQREL	O. lupi female	2	2	1	0
16	7	AEANRTITHRQRELD	O. lupi female	0	0	0	0
16	8	EANRTITHRQRELDD	O. lupi female	748	230	0.307487	748
16	9	ANRTITHRQRELDDA	O. lupi female	0	0	0	0
16	10	NRTITHRQRELDDAK	O. lupi female	0	0	0	0
16	11	RTITHRQRELDDAKH	O. lupi female	0	0	0	0
16	12	TITHRQRELDDAKHT	O. lupi female	0	0	0	0
16	13	ITHRQRELDDAKHTV	O. lupi female	0	0	0	0
16	14	THRQRELDDAKHTVK	O. lupi female	0	0	0	0
16	15	HRQRELDDAKHTVKD	O. lupi female	397	41	0.103275	397
16	16	RQRELDDAKHTVKDL	O. lupi female	0	0	0	0
16	17	QRELDDAKHTVKDLE	O. lupi female	0	0	0	0
16	18	RELDDAKHTVKDLED	O. lupi female	1296.75	86.75	0.066898	1296.75
16	19	ELDDAKHTVKDLEDR	O. lupi female	0	0	0	0
16	20	LDDAKHTVKDLEDRL	O. lupi female	0	0	0	0
16	21	DDAKHTVKDLEDRLR	O. lupi female	0	0	0	0
16	22	DAKHTVKDLEDRLRS	O. lupi female	0	0	0	0
16	23	AKHTVKDLEDRLRSL	O. lupi female	0	0	0	0
16	24	KHTVKDLEDRLRSLE	O. lupi female	0	0	0	0
16	25	HTVKDLEDRLRSLEQ	O. lupi female	49.5	49.5	1	0
16	26	TVKDLEDRLRSLEQE	O. lupi female	0	0	0	0
16	27	VKDLEDRLRSLEQEK	O. lupi female	0	0	0	0
16	28	KDLEDRLRSLEQEKA	O. lupi female	0	0	0	0
16	29	DLEDRLRSLEQEKAS	O. lupi female	20.75	20.75	1	0
16	30	LEDRLRSLEQEKASI	O. lupi female	104.75	104.75	1	0
16	31	EDRLRSLEQEKASID	O. lupi female	15.5	15.5	1	0
16	32	DRLRSLEQEKASIDS	O. lupi female	112.5	112.5	1	0
16	33	RLRSLEQEKASIDSA	O. lupi female	0	0	0	0
16	34	LRSLEQEKASIDSAR	O. lupi female	0	0	0	0
16	35	RSLEQEKASIDSARH	O. lupi female	0	0	0	0
16	36	SLEQEKASIDSARHH	O. lupi female	0	0	0	0
16	37	LEQEKASIDSARHHL	O. lupi female	0	0	0	0
16	38	EQEKASIDSARHHLE	O. lupi female	0	0	0	0
16	39	QEKASIDSARHHLED	O. lupi female	680.75	118.25	0.173705	680.75
16	40	EKASIDSARHHLEDE	O. lupi female	0	0	0	0
16	41	KASIDSARHHLEDEI	O. lupi female	67	67	1	0
16	42	ASIDSARHHLEDEIR	O. lupi female	146.5	31.5	0.215017	146.5
16	43	SIDSARHHLEDEIRK	O. lupi female	102.5	102.5	1	0
16	44	IDSARHHLEDEIRKM	O. lupi female	23.5	23.5	1	0
16	45	DSARHHLEDEIRKMR	O. lupi female	258.25	102.75	0.39787	258.25
16	46	SARHHLEDEIRKMRE	O. lupi female	16.5	3.5	0.212121	16.5
16	47	ARHHLEDEIRKMREQ	O. lupi female	0	0	0	0
16	48	RHHLEDEIRKMREQF	O. lupi female	361	28	0.0775623	361
16	49	HHLEDEIRKMREQFN	O. lupi female	203.75	16.75	0.0822086	203.75
16	50	HLEDEIRKMREQFNS	O. lupi female	0	0	0	0
16	51	LEDEIRKMREQFNST	O. lupi female	0	0	0	0
16	52	EDEIRKMREQFNSTL	O. lupi female	0	0	0	0
16	53	DEIRKMREQFNSTLL	O. lupi female	14	14	1	0
16	54	EIRKMREQFNSTLLD	O. lupi female	1.5	1.5	1	0
16	55	IRKMREQFNSTLLDV	O. lupi female	0	0	0	0
16	56	RKMREQFNSTLLDVE	O. lupi female	0	0	0	0
16	57	KMREQFNSTLLDVER	O. lupi female	0	0	0	0
16	58	MREQFNSTLLDVERR	O. lupi female	100	20	0.2	100
16	59	REQFNSTLLDVERRA	O. lupi female	87.5	43.5	0.497143	0
16	60	EQFNSTLLDVERRAA	O. lupi female	0	0	0	0
16	61	QFNSTLLDVERRAAE	O. lupi female	0	0	0	0
16	62	FNSTLLDVERRAAED	O. lupi female	0	0	0	0
16	63	NSTLLDVERRAAEDA	O. lupi female	0	0	0	0
16	64	STLLDVERRAAEDAD	O. lupi female	0	0	0	0
16	65	TLLDVERRAAEDADE	O. lupi female	0	0	0	0
16	66	LLDVERRAAEDADER	O. lupi female	0	0	0	0
16	67	LDVERRAAEDADERI	O. lupi female	0	0	0	0
18	2	DVERRAAEDADERIR	O. lupi female	0	0	0	0
18	3	VERRAAEDADERIRK	O. lupi female	0	0	0	0
18	4	ERRAAEDADERIRKI	O. lupi female	0	0	0	0
18	5	RRAAEDADERIRKID	O. lupi female	20.5	20.5	1	0
18	6	RAAEDADERIRKIDE	O. lupi female	0	0	0	0
18	7	AAEDADERIRKIDEE	O. lupi female	0	0	0	0
18	8	AEDADERIRKIDEET	O. lupi female	0	0	0	0
18	9	EDADERIRKIDEETK	O. lupi female	651.25	174.25	0.267562	651.25
18	10	DADERIRKIDEETKI	O. lupi female	1782.5	11.5	0.00645161	1782.5
18	11	ADERIRKIDEETKIR	O. lupi female	480	38	0.0791667	480
18	12	DERIRKIDEETKIRI	O. lupi female	1282.5	40.5	0.0315789	1282.5
18	13	ERIRKIDEETKIRIS	O. lupi female	1355	7	0.00516605	1355
18	14	RIRKIDEETKIRISE	O. lupi female	1007.25	181.25	0.179945	1007.25
18	15	IRKIDEETKIRISEL	O. lupi female	1558.5	103.5	0.06641	1558.5
18	16	RKIDEETKIRISELT	O. lupi female	2316.5	285.5	0.123246	2316.5
18	17	KIDEETKIRISELTN	O. lupi female	3538.25	28.25	0.00798417	3538.25
18	18	IDEETKIRISELTNR	O. lupi female	239.5	50.5	0.210856	239.5
18	19	DEETKIRISELTNRI	O. lupi female	200.5	34.5	0.17207	200.5
18	20	EETKIRISELTNRIE	O. lupi female	0	0	0	0
18	21	ETKIRISELTNRIEM	O. lupi female	0	0	0	0
18	22	TKIRISELTNRIEML	O. lupi female	0	0	0	0
18	23	KIRISELTNRIEMLL	O. lupi female	18	18	1	0
18	24	IRISELTNRIEMLLE	O. lupi female	0	0	0	0
18	25	RISELTNRIEMLLEE	O. lupi female	0	0	0	0
18	26	ISELTNRIEMLLEEN	O. lupi female	475.5	15.5	0.0325973	475.5
18	27	SELTNRIEMLLEENK	O. lupi female	0	0	0	0
18	28	ELTNRIEMLLEENKR	O. lupi female	0	0	0	0
18	29	LTNRIEMLLEENKRL	O. lupi female	0	0	0	0
18	30	TNRIEMLLEENKRLK	O. lupi female	0	0	0	0
18	31	NRIEMLLEENKRLKD	O. lupi female	0	0	0	0
18	32	RIEMLLEENKRLKDE	O. lupi female	0	0	0	0
18	33	IEMLLEENKRLKDEA	O. lupi female	481.25	121.25	0.251948	481.25
18	34	EMLLEENKRLKDEAD	O. lupi female	1771	545	0.307736	1771
18	35	MLLEENKRLKDEADG	O. lupi female	1052.75	183.75	0.174543	1052.75
18	36	LLEENKRLKDEADGM	O. lupi female	651	149	0.228879	651
18	37	LEENKRLKDEADGMK	O. lupi female	0	0	0	0
18	38	EENKRLKDEADGMKN	O. lupi female	0	0	0	0
18	39	ENKRLKDEADGMKNR	O. lupi female	0	0	0	0
18	40	NKRLKDEADGMKNRI	O. lupi female	66.5	34.5	0.518797	0
18	41	KRLKDEADGMKNRIQ	O. lupi female	0	0	0	0
18	42	RLKDEADGMKNRIQD	O. lupi female	0	0	0	0
18	43	LKDEADGMKNRIQDI	O. lupi female	0	0	0	0
18	44	KDEADGMKNRIQDIE	O. lupi female	0	0	0	0
18	45	DEADGMKNRIQDIEK	O. lupi female	0	0	0	0
18	46	EADGMKNRIQDIEKE	O. lupi female	0	0	0	0
18	47	ADGMKNRIQDIEKEY	O. lupi female	0	0	0	0
18	48	DGMKNRIQDIEKEYN	O. lupi female	0	0	0	0
18	49	GMKNRIQDIEKEYNT	O. lupi female	0	0	0	0
18	50	MKNRIQDIEKEYNTI	O. lupi female	4	4	1	0
18	51	KNRIQDIEKEYNTII	O. lupi female	169.25	156.75	0.926145	0
18	52	NRIQDIEKEYNTIIR	O. lupi female	0	0	0	0
18	53	RIQDIEKEYNTIIRK	O. lupi female	51	16	0.313725	51
18	54	IQDIEKEYNTIIRKL	O. lupi female	15	15	1	0
18	55	QDIEKEYNTIIRKLE	O. lupi female	2.5	2.5	1	0
18	56	DIEKEYNTIIRKLEE	O. lupi female	0	0	0	0
18	57	IEKEYNTIIRKLEEK	O. lupi female	0	0	0	0
18	58	EKEYNTIIRKLEEKD	O. lupi female	130	40	0.307692	130
18	59	KEYNTIIRKLEEKDN	O. lupi female	28	10	0.357143	28
18	60	EYNTIIRKLEEKDNA	O. lupi female	0	0	0	0
18	61	YNTIIRKLEEKDNAL	O. lupi female	0	0	0	0
18	62	NTIIRKLEEKDNALK	O. lupi female	0	0	0	0
18	63	TIIRKLEEKDNALKN	O. lupi female	31.5	31.5	1	0
18	64	IIRKLEEKDNALKNL	O. lupi female	22	22	1	0
18	65	IRKLEEKDNALKNLE	O. lupi female	0	0	0	0
18	66	RKLEEKDNALKNLEN	O. lupi female	127	101	0.795276	0
18	67	KLEEKDNALKNLENI	O. lupi female	4	4	1	0
20	2	LEEKDNALKNLENIR	O. lupi female	0	0	0	0
20	3	EEKDNALKNLENIRQ	O. lupi female	79	56	0.708861	0
20	4	EKDNALKNLENIRQR	O. lupi female	0	0	0	0
20	5	KDNALKNLENIRQRL	O. lupi female	0	0	0	0
20	6	DNALKNLENIRQRLV	O. lupi female	16.5	11.5	0.69697	0
20	7	NALKNLENIRQRLVN	O. lupi female	34.5	10.5	0.304348	34.5
20	8	ALKNLENIRQRLVNE	O. lupi female	0	0	0	0
20	9	LKNLENIRQRLVNEL	O. lupi female	10.5	10.5	1	0
20	10	KNLENIRQRLVNELE	O. lupi female	0	0	0	0
20	11	NLENIRQRLVNELEE	O. lupi female	43	43	1	0
20	12	LENIRQRLVNELEEQ	O. lupi female	0	0	0	0
20	13	ENIRQRLVNELEEQR	O. lupi female	0	0	0	0
20	14	NIRQRLVNELEEQRT	O. lupi female	0	0	0	0
20	15	IRQRLVNELEEQRTR	O. lupi female	0	0	0	0
20	16	RQRLVNELEEQRTRF	O. lupi female	128	22	0.171875	128
20	17	QRLVNELEEQRTRFD	O. lupi female	421.25	141.25	0.335312	421.25
20	18	RLVNELEEQRTRFDT	O. lupi female	0	0	0	0
20	19	LVNELEEQRTRFDTM	O. lupi female	1006.5	107.5	0.106806	1006.5
20	20	VNELEEQRTRFDTMT	O. lupi female	176.5	132.5	0.750708	0
20	21	NELEEQRTRFDTMTS	O. lupi female	59.5	33.5	0.563025	0
20	22	ELEEQRTRFDTMTSE	O. lupi female	0	0	0	0
20	23	LEEQRTRFDTMTSEF	O. lupi female	872	192	0.220183	872
20	24	EEQRTRFDTMTSEFD	O. lupi female	1152.5	52.5	0.0455531	1152.5
20	25	EQRTRFDTMTSEFDN	O. lupi female	471	49	0.104034	471
20	26	QRTRFDTMTSEFDNL	O. lupi female	621.5	134.5	0.216412	621.5
20	27	RTRFDTMTSEFDNLR	O. lupi female	15	15	1	0
20	28	TRFDTMTSEFDNLRT	O. lupi female	0	0	0	0
20	29	RFDTMTSEFDNLRTN	O. lupi female	217.25	107.25	0.493671	0
20	30	FDTMTSEFDNLRTNY	O. lupi female	684	22.5	0.0328947	684
20	31	DTMTSEFDNLRTNYD	O. lupi female	788.25	120.75	0.153187	788.25
20	32	TMTSEFDNLRTNYDS	O. lupi female	0	0	0	0
20	33	MTSEFDNLRTNYDSA	O. lupi female	46.5	46.5	1	0
20	34	TSEFDNLRTNYDSAN	O. lupi female	422	52	0.123223	422
20	35	SEFDNLRTNYDSANK	O. lupi female	0	0	0	0
20	36	EFDNLRTNYDSANKN	O. lupi female	51.5	51.5	1	0
20	37	FDNLRTNYDSANKNT	O. lupi female	32	32	1	0
20	38	DNLRTNYDSANKNTV	O. lupi female	129	129	1	0
20	39	NLRTNYDSANKNTVA	O. lupi female	601.5	219.5	0.364921	601.5
20	40	LRTNYDSANKNTVAI	O. lupi female	1246.5	244.5	0.196149	1246.5
20	41	RTNYDSANKNTVAIE	O. lupi female	1109.75	359.75	0.324172	1109.75
20	42	TNYDSANKNTVAIEL	O. lupi female	534.5	21.5	0.0402245	534.5
20	43	NYDSANKNTVAIELT	O. lupi female	1424.75	439.75	0.308651	1424.75
20	44	YDSANKNTVAIELTV	O. lupi female	3029	58	0.0191482	3029
20	45	DSANKNTVAIELTVK	O. lupi female	0	0	0	0
20	46	SANKNTVAIELTVKE	O. lupi female	0	0	0	0
20	47	ANKNTVAIELTVKEI	O. lupi female	335.75	229.75	0.684289	0
20	48	NKNTVAIELTVKEIK	O. lupi female	1278	783	0.612676	0
20	49	KNTVAIELTVKEIKQ	O. lupi female	0	0	0	0
20	50	NTVAIELTVKEIKQQ	O. lupi female	77.5	77.5	1	0
20	51	TVAIELTVKEIKQQR	O. lupi female	0	0	0	0
20	52	VAIELTVKEIKQQRD	O. lupi female	0	0	0	0
20	53	AIELTVKEIKQQRDE	O. lupi female	0	0	0	0
20	54	IELTVKEIKQQRDEI	O. lupi female	35.5	35.5	1	0
20	55	ELTVKEIKQQRDEII	O. lupi female	113.5	113.5	1	0
20	56	LTVKEIKQQRDEIIK	O. lupi female	0	0	0	0
20	57	TVKEIKQQRDEIIKQ	O. lupi female	0	0	0	0
20	58	VKEIKQQRDEIIKQK	O. lupi female	0	0	0	0
20	59	KEIKQQRDEIIKQKD	O. lupi female	55.25	28.75	0.520362	0
20	60	EIKQQRDEIIKQKDK	O. lupi female	0	0	0	0
20	61	IKQQRDEIIKQKDKL	O. lupi female	27.5	27.5	1	0
20	62	KQQRDEIIKQKDKLV	O. lupi female	79	5	0.0632911	79
20	63	QQRDEIIKQKDKLVK	O. lupi female	0	0	0	0
20	64	QRDEIIKQKDKLVKE	O. lupi female	36	36	1	0
20	65	RDEIIKQKDKLVKEL	O. lupi female	0	0	0	0
20	66	DEIIKQKDKLVKELA	O. lupi female	0	0	0	0
20	67	EIIKQKDKLVKELAD	O. lupi female	862.75	209.25	0.242538	862.75
22	2	IIKQKDKLVKELADL	O. lupi female	0	0	0	0
22	3	IKQKDKLVKELADLE	O. lupi female	0	0	0	0
22	4	KQKDKLVKELADLEN	O. lupi female	0	0	0	0
22	5	QKDKLVKELADLENK	O. lupi female	0	0	0	0
22	6	KDKLVKELADLENKL	O. lupi female	0	0	0	0
22	7	DKLVKELADLENKLN	O. lupi female	0	0	0	0
22	8	KLVKELADLENKLNN	O. lupi female	19	19	1	0
22	9	LVKELADLENKLNNE	O. lupi female	0	0	0	0
22	10	VKELADLENKLNNET	O. lupi female	0	0	0	0
22	11	KELADLENKLNNETK	O. lupi female	0	0	0	0
22	12	ELADLENKLNNETKM	O. lupi female	17	17	1	0
22	13	LADLENKLNNETKMR	O. lupi female	0	0	0	0
22	14	ADLENKLNNETKMRG	O. lupi female	29.5	29.5	1	0
22	15	DLENKLNNETKMRGD	O. lupi female	0	0	0	0
22	16	LENKLNNETKMRGDV	O. lupi female	0	0	0	0
22	17	ENKLNNETKMRGDVE	O. lupi female	0	0	0	0
22	18	NKLNNETKMRGDVEK	O. lupi female	10	10	1	0
22	19	KLNNETKMRGDVEKL	O. lupi female	0	0	0	0
22	20	LNNETKMRGDVEKLN	O. lupi female	20.5	20.5	1	0
22	21	NNETKMRGDVEKLNQ	O. lupi female	21	21	1	0
22	22	NETKMRGDVEKLNQR	O. lupi female	0	0	0	0
22	23	ETKMRGDVEKLNQRH	O. lupi female	0	0	0	0
22	24	TKMRGDVEKLNQRHL	O. lupi female	64	64	1	0
22	25	KMRGDVEKLNQRHLD	O. lupi female	0	0	0	0
22	26	MRGDVEKLNQRHLDE	O. lupi female	0	0	0	0
22	27	RGDVEKLNQRHLDEI	O. lupi female	0	0	0	0
22	28	GDVEKLNQRHLDEID	O. lupi female	0	0	0	0
22	29	DVEKLNQRHLDEIDN	O. lupi female	0	0	0	0
22	30	VEKLNQRHLDEIDNF	O. lupi female	0	0	0	0
22	31	EKLNQRHLDEIDNFK	O. lupi female	0	0	0	0
22	32	KLNQRHLDEIDNFKK	O. lupi female	0	0	0	0
22	33	LNQRHLDEIDNFKKQ	O. lupi female	45	45	1	0
22	34	NQRHLDEIDNFKKQI	O. lupi female	4	4	1	0
22	35	QRHLDEIDNFKKQIN	O. lupi female	0	0	0	0
22	36	RHLDEIDNFKKQINE	O. lupi female	0	0	0	0
22	37	HLDEIDNFKKQINEY	O. lupi female	122	11	0.0901639	122
22	38	LDEIDNFKKQINEYI	O. lupi female	0	0	0	0
22	39	DEIDNFKKQINEYIT	O. lupi female	162.75	162.75	1	0
22	40	EIDNFKKQINEYITE	O. lupi female	349.5	13.5	0.0386266	349.5
22	41	IDNFKKQINEYITEV	O. lupi female	188	102	0.542553	0
22	42	DNFKKQINEYITEVT	O. lupi female	929.25	133.25	0.143395	929.25
22	43	NFKKQINEYITEVTT	O. lupi female	1173	114	0.0971867	1173
22	44	FKKQINEYITEVTTI	O. lupi female	1071.5	16.5	0.015399	1071.5
22	45	KKQINEYITEVTTIR	O. lupi female	1209.5	163.5	0.13518	1209.5
22	46	KQINEYITEVTTIRR	O. lupi female	512	89	0.173828	512
22	47	QINEYITEVTTIRRQ	O. lupi female	464.25	33.25	0.0716209	464.25
22	48	INEYITEVTTIRRQN	O. lupi female	319.75	75.75	0.236904	319.75
22	49	NEYITEVTTIRRQND	O. lupi female	34	34	1	0
22	50	EYITEVTTIRRQNDD	O. lupi female	24	24	1	0
22	51	YITEVTTIRRQNDDF	O. lupi female	775.5	36.5	0.0470664	775.5
22	52	ITEVTTIRRQNDDFD	O. lupi female	577.5	50.5	0.0874459	577.5
22	53	TEVTTIRRQNDDFDT	O. lupi female	368	43	0.116848	368
22	54	EVTTIRRQNDDFDTQ	O. lupi female	765.75	194.75	0.254326	765.75
22	55	VTTIRRQNDDFDTQM	O. lupi female	444	89	0.20045	444
22	56	TTIRRQNDDFDTQMK	O. lupi female	40	19	0.475	0
22	57	TIRRQNDDFDTQMKT	O. lupi female	0	0	0	0
22	58	IRRQNDDFDTQMKTN	O. lupi female	470.5	24.5	0.0520723	470.5
22	59	RRQNDDFDTQMKTNQ	O. lupi female	2253.25	246.25	0.109287	2253.25
22	60	RQNDDFDTQMKTNQA	O. lupi female	822.75	71.25	0.0865998	822.75
22	61	QNDDFDTQMKTNQAK	O. lupi female	2638	1454	0.551175	0
22	62	NDDFDTQMKTNQAKL	O. lupi female	840.25	122.25	0.145492	840.25
22	63	DDFDTQMKTNQAKLS	O. lupi female	96.5	96.5	1	0
22	64	DFDTQMKTNQAKLSS	O. lupi female	0	0	0	0
22	65	FDTQMKTNQAKLSSM	O. lupi female	47	15	0.319149	47
22	66	DTQMKTNQAKLSSME	O. lupi female	31	31	1	0
22	67	TQMKTNQAKLSSMEN	O. lupi female	137	80	0.583942	0
24	2	QMKTNQAKLSSMENS	O. lupi female	325.5	52.5	0.16129	325.5
24	3	MKTNQAKLSSMENSL	O. lupi female	604.75	103.25	0.170732	604.75
24	4	KTNQAKLSSMENSLI	O. lupi female	222	52	0.234234	222
24	5	TNQAKLSSMENSLIA	O. lupi female	2632.25	1101.25	0.418368	0
24	6	NQAKLSSMENSLIAA	O. lupi female	206.5	72.5	0.35109	206.5
24	7	QAKLSSMENSLIAAK	O. lupi female	0	0	0	0
24	8	AKLSSMENSLIAAKK	O. lupi female	0	0	0	0
24	9	KLSSMENSLIAAKKE	O. lupi female	0	0	0	0
24	10	LSSMENSLIAAKKEI	O. lupi female	46.5	46.5	1	0
24	11	SSMENSLIAAKKEIE	O. lupi female	0	0	0	0
24	12	SMENSLIAAKKEIEK	O. lupi female	0	0	0	0
24	13	MENSLIAAKKEIEKL	O. lupi female	0	0	0	0
24	14	ENSLIAAKKEIEKLS	O. lupi female	0	0	0	0
24	15	NSLIAAKKEIEKLSE	O. lupi female	94.5	33.5	0.354497	94.5
24	16	SLIAAKKEIEKLSEM	O. lupi female	0	0	0	0
24	17	LIAAKKEIEKLSEMN	O. lupi female	0	0	0	0
24	18	IAAKKEIEKLSEMNN	O. lupi female	16.5	16.5	1	0
24	19	AAKKEIEKLSEMNNR	O. lupi female	0	0	0	0
24	20	AKKEIEKLSEMNNRL	O. lupi female	0	0	0	0
24	21	KKEIEKLSEMNNRLQ	O. lupi female	0	0	0	0
24	22	KEIEKLSEMNNRLQQ	O. lupi female	297.5	1.5	0.00504202	297.5
24	23	EIEKLSEMNNRLQQD	O. lupi female	580.5	28.5	0.0490956	580.5
24	24	IEKLSEMNNRLQQDK	O. lupi female	0	0	0	0
24	25	EKLSEMNNRLQQDKN	O. lupi female	569	61	0.107206	569
24	26	KLSEMNNRLQQDKND	O. lupi female	44.5	9.5	0.213483	44.5
24	27	LSEMNNRLQQDKNDL	O. lupi female	91	43	0.472527	0
24	28	SEMNNRLQQDKNDLI	O. lupi female	20	20	1	0
24	29	EMNNRLQQDKNDLIG	O. lupi female	0	0	0	0
24	30	MNNRLQQDKNDLIGA	O. lupi female	0	0	0	0
24	31	NNRLQQDKNDLIGAK	O. lupi female	1436.5	318	0.221371	1436.5
24	32	NRLQQDKNDLIGAKQ	O. lupi female	985.25	38.25	0.0388226	985.25
24	33	RLQQDKNDLIGAKQK	O. lupi female	425	194	0.456471	0
24	34	LQQDKNDLIGAKQKG	O. lupi female	130	105	0.807692	0
24	35	QQDKNDLIGAKQKGD	O. lupi female	0	0	0	0
24	36	QDKNDLIGAKQKGDT	O. lupi female	14.75	14.75	1	0
24	37	DKNDLIGAKQKGDTE	O. lupi female	0	0	0	0
24	38	KNDLIGAKQKGDTEL	O. lupi female	9.5	9.5	1	0
24	39	NDLIGAKQKGDTELN	O. lupi female	57	57	1	0
24	40	DLIGAKQKGDTELNL	O. lupi female	0	0	0	0
24	41	LIGAKQKGDTELNLL	O. lupi female	0	0	0	0
24	42	IGAKQKGDTELNLLN	O. lupi female	0	0	0	0
24	43	GAKQKGDTELNLLNE	O. lupi female	163.5	163.5	1	0
24	44	AKQKGDTELNLLNEK	O. lupi female	0	0	0	0
24	45	KQKGDTELNLLNEKI	O. lupi female	0	0	0	0
24	46	QKGDTELNLLNEKIR	O. lupi female	0	0	0	0
24	47	KGDTELNLLNEKIRK	O. lupi female	180.75	140.75	0.7787	0
24	48	GDTELNLLNEKIRKV	O. lupi female	122	33.5	0.27459	122
24	49	DTELNLLNEKIRKVE	O. lupi female	158.5	53.5	0.337539	158.5
24	50	TELNLLNEKIRKVEL	O. lupi female	404	123	0.304455	404
24	51	ELNLLNEKIRKVELE	O. lupi female	261.75	181.25	0.692455	0
24	52	LNLLNEKIRKVELEF	O. lupi female	374.5	2.5	0.00667557	374.5
24	53	NLLNEKIRKVELEFE	O. lupi female	465	87	0.187097	465
24	54	LLNEKIRKVELEFER	O. lupi female	2	2	1	0
24	55	LNEKIRKVELEFERI	O. lupi female	88.25	12.25	0.13881	88.25
24	56	NEKIRKVELEFERIK	O. lupi female	0	0	0	0
24	57	EKIRKVELEFERIKK	O. lupi female	0	0	0	0
24	58	KIRKVELEFERIKKD	O. lupi female	13.5	13.5	1	0
24	59	IRKVELEFERIKKDN	O. lupi female	0	0	0	0
24	60	RKVELEFERIKKDNQ	O. lupi female	0	0	0	0
24	61	KVELEFERIKKDNQE	O. lupi female	0	0	0	0
24	62	VELEFERIKKDNQEL	O. lupi female	0	0	0	0
24	63	ELEFERIKKDNQELE	O. lupi female	0	0	0	0
24	64	LEFERIKKDNQELED	O. lupi female	163	2	0.0122699	163
24	65	EFERIKKDNQELEDH	O. lupi female	0	0	0	0
24	66	FERIKKDNQELEDHE	O. lupi female	0	0	0	0
24	67	ERIKKDNQELEDHER	O. lupi female	0	0	0	0
26	2	RIKKDNQELEDHERT	O. lupi female	0	0	0	0
26	3	IKKDNQELEDHERTA	O. lupi female	0	0	0	0
26	4	KKDNQELEDHERTAR	O. lupi female	0	0	0	0
26	5	KDNQELEDHERTARD	O. lupi female	25	25	1	0
26	6	DNQELEDHERTARDD	O. lupi female	254.5	130.5	0.51277	0
26	7	NQELEDHERTARDDL	O. lupi female	435	306	0.703448	0
26	8	QELEDHERTARDDLK	O. lupi female	0	0	0	0
26	9	ELEDHERTARDDLKQ	O. lupi female	137	61	0.445255	0
26	10	LEDHERTARDDLKQE	O. lupi female	0	0	0	0
26	11	EDHERTARDDLKQET	O. lupi female	0	0	0	0
26	12	DHERTARDDLKQETN	O. lupi female	275	15	0.0545455	275
26	13	HERTARDDLKQETNR	O. lupi female	111.5	21.5	0.192825	111.5
26	14	ERTARDDLKQETNRN	O. lupi female	101	101	1	0
26	15	RTARDDLKQETNRNH	O. lupi female	98.75	28.75	0.291139	98.75
26	16	TARDDLKQETNRNHL	O. lupi female	120	120	1	0
26	17	ARDDLKQETNRNHLL	O. lupi female	12.5	12.5	1	0
26	18	RDDLKQETNRNHLLT	O. lupi female	0	0	0	0
26	19	DDLKQETNRNHLLTK	O. lupi female	0	0	0	0
26	20	DLKQETNRNHLLTKE	O. lupi female	0	0	0	0
26	21	LKQETNRNHLLTKEL	O. lupi female	0	0	0	0
26	22	KQETNRNHLLTKELE	O. lupi female	0	0	0	0
26	23	QETNRNHLLTKELEE	O. lupi female	0	0	0	0
26	24	ETNRNHLLTKELEEA	O. lupi female	0	0	0	0
26	25	TNRNHLLTKELEEAR	O. lupi female	0	0	0	0
26	26	NRNHLLTKELEEARA	O. lupi female	0	0	0	0
26	27	RNHLLTKELEEARAD	O. lupi female	0	0	0	0
26	28	NHLLTKELEEARADI	O. lupi female	0	0	0	0
26	29	HLLTKELEEARADIV	O. lupi female	0	0	0	0
26	30	LLTKELEEARADIVA	O. lupi female	0	0	0	0
26	31	LTKELEEARADIVAL	O. lupi female	21	21	1	0
26	32	TKELEEARADIVALN	O. lupi female	0	0	0	0
26	33	KELEEARADIVALND	O. lupi female	0	0	0	0
26	34	ELEEARADIVALNDR	O. lupi female	0	0	0	0
26	35	LEEARADIVALNDRL	O. lupi female	0	0	0	0
26	36	EEARADIVALNDRLA	O. lupi female	0	0	0	0
26	37	EARADIVALNDRLAK	O. lupi female	0	0	0	0
26	38	ARADIVALNDRLAKM	O. lupi female	0	0	0	0
26	39	RADIVALNDRLAKMD	O. lupi female	0	0	0	0
26	40	ADIVALNDRLAKMDA	O. lupi female	0	0	0	0
26	41	DIVALNDRLAKMDAN	O. lupi female	134.25	1.25	0.00931099	134.25
26	42	IVALNDRLAKMDANF	O. lupi female	787.5	77.5	0.0984127	787.5
26	43	VALNDRLAKMDANFK	O. lupi female	0	0	0	0
26	44	ALNDRLAKMDANFKI	O. lupi female	0.5	0.5	1	0
26	45	LNDRLAKMDANFKIK	O. lupi female	88.5	18.5	0.20904	88.5
26	46	NDRLAKMDANFKIKL	O. lupi female	0	0	0	0
26	47	DRLAKMDANFKIKLD	O. lupi female	0	0	0	0
26	48	RLAKMDANFKIKLDE	O. lupi female	0	0	0	0
26	49	LAKMDANFKIKLDET	O. lupi female	0	0	0	0
26	50	AKMDANFKIKLDETV	O. lupi female	135	58	0.42963	0
26	51	KMDANFKIKLDETVK	O. lupi female	340	42	0.123529	340
26	52	MDANFKIKLDETVKK	O. lupi female	597	40	0.0670017	597
26	53	DANFKIKLDETVKKS	O. lupi female	324	45	0.138889	324
26	54	ANFKIKLDETVKKSS	O. lupi female	67	61	0.910448	0
26	55	NFKIKLDETVKKSSA	O. lupi female	439.5	76.5	0.174061	439.5
26	56	FKIKLDETVKKSSAD	O. lupi female	1364.25	191.75	0.140553	1364.25
26	57	KIKLDETVKKSSADH	O. lupi female	2561	23.5	0.0091761	2561
26	58	IKLDETVKKSSADHE	O. lupi female	1367	63	0.0460863	1367
26	59	KLDETVKKSSADHET	O. lupi female	1114.75	216.25	0.19399	1114.75
26	60	LDETVKKSSADHETI	O. lupi female	1296.75	233.75	0.180258	1296.75
26	61	DETVKKSSADHETIK	O. lupi female	840	56	0.0666667	840
26	62	ETVKKSSADHETIKS	O. lupi female	6293.25	65.25	0.0103683	6293.25
26	63	TVKKSSADHETIKSR	O. lupi female	2676.5	251.5	0.093966	2676.5
26	64	VKKSSADHETIKSRD	O. lupi female	3388.25	625.25	0.184535	3388.25
26	65	KKSSADHETIKSRDS	O. lupi female	3015.5	178.5	0.0591942	3015.5
26	66	KSSADHETIKSRDSK	O. lupi female	2557.5	135.5	0.0529814	2557.5
26	67	SSADHETIKSRDSKS	O. lupi female	161.5	31.5	0.195046	161.5
28	2	SADHETIKSRDSKSE	O. lupi female	0	0	0	0
28	3	ADHETIKSRDSKSEK	O. lupi female	0	0	0	0
28	4	DHETIKSRDSKSEKI	O. lupi female	0	0	0	0
28	5	HETIKSRDSKSEKII	O. lupi female	0	0	0	0
28	6	ETIKSRDSKSEKIIV	O. lupi female	0	0	0	0
28	7	TIKSRDSKSEKIIVK	O. lupi female	0	0	0	0
28	8	IKSRDSKSEKIIVKH	O. lupi female	9.5	9.5	1	0
28	9	KSRDSKSEKIIVKHE	O. lupi female	0	0	0	0
28	10	SRDSKSEKIIVKHET	O. lupi female	81	81	1	0
28	11	RDSKSEKIIVKHETE	O. lupi female	0	0	0	0
28	12	DSKSEKIIVKHETEI	O. lupi female	0	0	0	0
28	13	SKSEKIIVKHETEIY	O. lupi female	0	0	0	0
28	14	KSEKIIVKHETEIYE	O. lupi female	164	4	0.0243902	164
28	15	SEKIIVKHETEIYEV	O. lupi female	176	11	0.0625	176
28	16	EKIIVKHETEIYEVN	O. lupi female	425	13	0.0305882	425
28	17	KIIVKHETEIYEVNK	O. lupi female	65	38	0.584615	0
28	18	IIVKHETEIYEVNKY	O. lupi female	33	33	1	0
28	19	IVKHETEIYEVNKYK	O. lupi female	0	0	0	0
28	20	VKHETEIYEVNKYKA	O. lupi female	0	0	0	0
28	21	KHETEIYEVNKYKAE	O. lupi female	0	0	0	0
28	22	HETEIYEVNKYKAEL	O. lupi female	0	0	0	0
28	23	ETEIYEVNKYKAELE	O. lupi female	0	0	0	0
28	24	TEIYEVNKYKAELEK	O. lupi female	0	0	0	0
28	25	EIYEVNKYKAELEKL	O. lupi female	0	0	0	0
28	26	IYEVNKYKAELEKLE	O. lupi female	0	0	0	0
28	27	YEVNKYKAELEKLES	O. lupi female	0	0	0	0
28	28	EVNKYKAELEKLESD	O. lupi female	0	0	0	0
28	29	VNKYKAELEKLESDK	O. lupi female	0	0	0	0
28	30	NKYKAELEKLESDKD	O. lupi female	0	0	0	0
28	31	KYKAELEKLESDKDD	O. lupi female	0	0	0	0
28	32	YKAELEKLESDKDDL	O. lupi female	0	0	0	0
28	33	KAELEKLESDKDDLE	O. lupi female	0	0	0	0
28	34	AELEKLESDKDDLEK	O. lupi female	0	0	0	0
28	35	ELEKLESDKDDLEKR	O. lupi female	0	0	0	0
28	36	LEKLESDKDDLEKRI	O. lupi female	0	0	0	0
28	37	EKLESDKDDLEKRII	O. lupi female	0	0	0	0
28	38	KLESDKDDLEKRIIG	O. lupi female	0	0	0	0
28	39	LESDKDDLEKRIIGL	O. lupi female	0	0	0	0
28	40	ESDKDDLEKRIIGLQ	O. lupi female	0	0	0	0
28	41	SDKDDLEKRIIGLQD	O. lupi female	0	0	0	0
28	42	DKDDLEKRIIGLQDE	O. lupi female	0	0	0	0
28	43	KDDLEKRIIGLQDEL	O. lupi female	0	0	0	0
28	44	DDLEKRIIGLQDELN	O. lupi female	219	27	0.123288	219
28	45	DLEKRIIGLQDELNE	O. lupi female	5.5	5.5	1	0
28	46	LEKRIIGLQDELNEK	O. lupi female	0	0	0	0
28	47	EKRIIGLQDELNEKD	O. lupi female	0	0	0	0
28	48	KRIIGLQDELNEKDR	O. lupi female	0	0	0	0
28	49	RIIGLQDELNEKDRD	O. lupi female	0	0	0	0
28	50	IIGLQDELNEKDRDN	O. lupi female	7.5	7.5	1	0
28	51	IGLQDELNEKDRDND	O. lupi female	0	0	0	0
28	52	GLQDELNEKDRDNDR	O. lupi female	5.5	5.5	1	0
28	53	LQDELNEKDRDNDRL	O. lupi female	0	0	0	0
28	54	QDELNEKDRDNDRLN	O. lupi female	1824	80	0.0438596	1824
28	55	DELNEKDRDNDRLNA	O. lupi female	48	48	1	0
28	56	ELNEKDRDNDRLNAE	O. lupi female	40.5	17.5	0.432099	0
28	57	LNEKDRDNDRLNAEI	O. lupi female	129.5	129.5	1	0
28	58	NEKDRDNDRLNAEID	O. lupi female	166.5	109.5	0.657658	0
28	59	EKDRDNDRLNAEIDD	O. lupi female	15	15	1	0
28	60	KDRDNDRLNAEIDDL	O. lupi female	0	0	0	0
28	61	DRDNDRLNAEIDDLK	O. lupi female	65	65	1	0
28	62	RDNDRLNAEIDDLKR	O. lupi female	0	0	0	0
28	63	DNDRLNAEIDDLKRK	O. lupi female	0	0	0	0
28	64	NDRLNAEIDDLKRKL	O. lupi female	37	37	1	0
28	65	DRLNAEIDDLKRKLQ	O. lupi female	0	0	0	0
28	66	RLNAEIDDLKRKLQT	O. lupi female	0	0	0	0
28	67	LNAEIDDLKRKLQTE	O. lupi female	0	0	0	0
30	2	NAEIDDLKRKLQTEI	O. lupi female	284.25	129.25	0.454705	0
30	3	AEIDDLKRKLQTEIE	O. lupi female	78.5	78.5	1	0
30	4	EIDDLKRKLQTEIEK	O. lupi female	493.75	448.75	0.908861	0
30	5	IDDLKRKLQTEIEKV	O. lupi female	217	16	0.0737327	217
30	6	DDLKRKLQTEIEKVR	O. lupi female	56	56	1	0
30	7	DLKRKLQTEIEKVRK	O. lupi female	0	0	0	0
30	8	LKRKLQTEIEKVRKE	O. lupi female	0	0	0	0
30	9	KRKLQTEIEKVRKET	O. lupi female	0	0	0	0
30	10	RKLQTEIEKVRKETT	O. lupi female	61	17	0.278689	61
30	11	KLQTEIEKVRKETTT	O. lupi female	113.25	12.75	0.112583	113.25
30	12	LQTEIEKVRKETTTV	O. lupi female	252.5	143.5	0.568317	0
30	13	QTEIEKVRKETTTVQ	O. lupi female	101.5	23.5	0.231527	101.5
30	14	TEIEKVRKETTTVQE	O. lupi female	124.5	5.5	0.0441767	124.5
30	15	EIEKVRKETTTVQER	O. lupi female	1	1	1	0
30	16	IEKVRKETTTVQERY	O. lupi female	6.25	6.25	1	0
30	17	EKVRKETTTVQERYH	O. lupi female	0	0	0	0
30	18	KVRKETTTVQERYHI	O. lupi female	0	0	0	0
30	19	VRKETTTVQERYHIE	O. lupi female	0	0	0	0
30	20	RKETTTVQERYHIEL	O. lupi female	0	0	0	0
30	21	KETTTVQERYHIELD	O. lupi female	0	0	0	0
30	22	ETTTVQERYHIELDE	O. lupi female	0	0	0	0
30	23	TTTVQERYHIELDEE	O. lupi female	0	0	0	0
30	24	TTVQERYHIELDEER	O. lupi female	0	0	0	0
30	25	TVQERYHIELDEERD	O. lupi female	0	0	0	0
30	26	VQERYHIELDEERDN	O. lupi female	106.25	60.25	0.567059	0
30	27	QERYHIELDEERDNH	O. lupi female	117.75	47.75	0.40552	0
30	28	ERYHIELDEERDNHQ	O. lupi female	418.5	34.5	0.0824373	418.5
30	29	RYHIELDEERDNHQK	O. lupi female	0	0	0	0
30	30	YHIELDEERDNHQKK	O. lupi female	0	0	0	0
30	31	HIELDEERDNHQKKI	O. lupi female	0	0	0	0
30	32	IELDEERDNHQKKID	O. lupi female	34.5	34.5	1	0
30	33	ELDEERDNHQKKIDS	O. lupi female	25	25	1	0
30	34	LDEERDNHQKKIDSM	O. lupi female	4784.25	61.25	0.0128024	4784.25
30	35	DEERDNHQKKIDSMN	O. lupi female	2413.75	78.75	0.0326256	2413.75
30	36	EERDNHQKKIDSMNA	O. lupi female	2406.75	692.25	0.287629	2406.75
30	37	ERDNHQKKIDSMNAL	O. lupi female	241.5	88.5	0.36646	241.5
30	38	RDNHQKKIDSMNALI	O. lupi female	1910	45	0.0235602	1910
30	39	DNHQKKIDSMNALIE	O. lupi female	108	26	0.240741	108
30	40	NHQKKIDSMNALIEE	O. lupi female	70	70	1	0
30	41	HQKKIDSMNALIEEL	O. lupi female	163.5	163.5	1	0
30	42	QKKIDSMNALIEELR	O. lupi female	190.25	190.25	1	0
30	43	KKIDSMNALIEELRA	O. lupi female	0	0	0	0
30	44	KIDSMNALIEELRAK	O. lupi female	0	0	0	0
30	45	IDSMNALIEELRAKL	O. lupi female	0	0	0	0
30	46	DSMNALIEELRAKLS	O. lupi female	0	0	0	0
30	47	SMNALIEELRAKLSD	O. lupi female	1249.25	52.25	0.0418251	1249.25
30	48	MNALIEELRAKLSDA	O. lupi female	169.5	169.5	1	0
30	49	NALIEELRAKLSDAE	O. lupi female	521.5	145.5	0.279003	521.5
30	50	ALIEELRAKLSDAER	O. lupi female	352	209	0.59375	0
30	51	LIEELRAKLSDAERA	O. lupi female	16	16	1	0
30	52	IEELRAKLSDAERAM	O. lupi female	242.75	152.75	0.629248	0
30	53	EELRAKLSDAERAMA	O. lupi female	0	0	0	0
30	54	ELRAKLSDAERAMAD	O. lupi female	0	0	0	0
30	55	LRAKLSDAERAMADL	O. lupi female	2.75	2.75	1	0
30	56	RAKLSDAERAMADLQ	O. lupi female	129	81	0.627907	0
30	57	AKLSDAERAMADLQN	O. lupi female	856	62	0.0724299	856
30	58	KLSDAERAMADLQNR	O. lupi female	257	28	0.108949	257
30	59	LSDAERAMADLQNRD	O. lupi female	211.5	110.5	0.522459	0
30	60	SDAERAMADLQNRDS	O. lupi female	0	0	0	0
30	61	DAERAMADLQNRDSI	O. lupi female	46	46	1	0
30	62	AERAMADLQNRDSIL	O. lupi female	0	0	0	0
30	63	ERAMADLQNRDSILE	O. lupi female	0	0	0	0
30	64	RAMADLQNRDSILER	O. lupi female	0	0	0	0
30	65	AMADLQNRDSILERE	O. lupi female	0	0	0	0
30	66	MADLQNRDSILEREN	O. lupi female	234.5	108.5	0.462687	0
30	67	ADLQNRDSILERENT	O. lupi female	11.5	11.5	1	0
32	2	DLQNRDSILERENTD	O. lupi female	1	1	1	0
32	3	LQNRDSILERENTDW	O. lupi female	659	1	0.00151745	659
32	4	QNRDSILERENTDWK	O. lupi female	221.75	68.75	0.310034	221.75
32	5	NRDSILERENTDWKE	O. lupi female	107	107	1	0
32	6	RDSILERENTDWKEK	O. lupi female	0	0	0	0
32	7	DSILERENTDWKEKS	O. lupi female	0	0	0	0
32	8	SILERENTDWKEKSD	O. lupi female	52.5	52.5	1	0
32	9	ILERENTDWKEKSDA	O. lupi female	0	0	0	0
32	10	LERENTDWKEKSDAL	O. lupi female	0	0	0	0
32	11	ERENTDWKEKSDALN	O. lupi female	138	26	0.188406	138
32	12	RENTDWKEKSDALNM	O. lupi female	98.5	6.5	0.0659898	98.5
32	13	ENTDWKEKSDALNME	O. lupi female	485.75	49.25	0.10139	485.75
32	14	NTDWKEKSDALNMEL	O. lupi female	0	0	0	0
32	15	TDWKEKSDALNMELD	O. lupi female	0	0	0	0
32	16	DWKEKSDALNMELDR	O. lupi female	20.5	20.5	1	0
32	17	WKEKSDALNMELDRL	O. lupi female	0	0	0	0
32	18	KEKSDALNMELDRLR	O. lupi female	0	0	0	0
32	19	EKSDALNMELDRLRD	O. lupi female	68.5	7.5	0.109489	68.5
32	20	KSDALNMELDRLRDE	O. lupi female	0	0	0	0
32	21	SDALNMELDRLRDEL	O. lupi female	0	0	0	0
32	22	DALNMELDRLRDELL	O. lupi female	0	0	0	0
32	23	ALNMELDRLRDELLS	O. lupi female	124.5	30.5	0.24498	124.5
32	24	LNMELDRLRDELLSV	O. lupi female	960	43	0.0447917	960
32	25	NMELDRLRDELLSVR	O. lupi female	119.5	119.5	1	0
32	26	MELDRLRDELLSVRR	O. lupi female	31.5	31.5	1	0
32	27	ELDRLRDELLSVRRD	O. lupi female	14.75	14.75	1	0
32	28	LDRLRDELLSVRRDA	O. lupi female	0	0	0	0
32	29	DRLRDELLSVRRDAE	O. lupi female	30.5	30.5	1	0
32	30	RLRDELLSVRRDAEK	O. lupi female	0	0	0	0
32	31	LRDELLSVRRDAEKE	O. lupi female	3	3	1	0
32	32	RDELLSVRRDAEKEI	O. lupi female	0	0	0	0
32	33	DELLSVRRDAEKEIN	O. lupi female	0	0	0	0
32	34	ELLSVRRDAEKEINR	O. lupi female	0	0	0	0
32	35	LLSVRRDAEKEINRY	O. lupi female	0	0	0	0
32	36	LSVRRDAEKEINRYN	O. lupi female	461	205	0.444685	0
32	37	SVRRDAEKEINRYNT	O. lupi female	73	73	1	0
32	38	VRRDAEKEINRYNTD	O. lupi female	1329.25	14.25	0.0107203	1329.25
32	39	RRDAEKEINRYNTDL	O. lupi female	252	8	0.031746	252
32	40	RDAEKEINRYNTDLQ	O. lupi female	195	38	0.194872	195
32	41	DAEKEINRYNTDLQT	O. lupi female	0	0	0	0
32	42	AEKEINRYNTDLQTA	O. lupi female	0	0	0	0
32	43	EKEINRYNTDLQTAR	O. lupi female	0	0	0	0
32	44	KEINRYNTDLQTARN	O. lupi female	182.5	3.5	0.0191781	182.5
32	45	EINRYNTDLQTARNE	O. lupi female	51.5	51.5	1	0
32	46	INRYNTDLQTARNEI	O. lupi female	26	26	1	0
32	47	NRYNTDLQTARNEIK	O. lupi female	0	0	0	0
32	48	RYNTDLQTARNEIKL	O. lupi female	92.5	92.5	1	0
32	49	YNTDLQTARNEIKLL	O. lupi female	0	0	0	0
32	50	NTDLQTARNEIKLLT	O. lupi female	0	0	0	0
32	51	TDLQTARNEIKLLTS	O. lupi female	0	0	0	0
32	52	DLQTARNEIKLLTST	O. lupi female	0	0	0	0
32	53	LQTARNEIKLLTSTN	O. lupi female	0	0	0	0
32	54	QTARNEIKLLTSTNN	O. lupi female	254	48	0.188976	254
32	55	TARNEIKLLTSTNNE	O. lupi female	6.5	6.5	1	0
32	56	ARNEIKLLTSTNNEM	O. lupi female	83	83	1	0
32	57	RNEIKLLTSTNNEMK	O. lupi female	1308.5	159.5	0.121895	1308.5
32	58	NEIKLLTSTNNEMKS	O. lupi female	125.5	125.5	1	0
32	59	EIKLLTSTNNEMKSQ	O. lupi female	182	30	0.164835	182
32	60	IKLLTSTNNEMKSQL	O. lupi female	242.5	93.5	0.385567	242.5
32	61	KLLTSTNNEMKSQLN	O. lupi female	0	0	0	0
32	62	LLTSTNNEMKSQLNV	O. lupi female	0	0	0	0
32	63	LTSTNNEMKSQLNVA	O. lupi female	47.5	47.5	1	0
32	64	TSTNNEMKSQLNVAE	O. lupi female	43	43	1	0
32	65	STNNEMKSQLNVAED	O. lupi female	175.5	51.5	0.293447	175.5
32	66	TNNEMKSQLNVAEDK	O. lupi female	0	0	0	0
32	67	NNEMKSQLNVAEDKI	O. lupi female	0	0	0	0
34	2	NEMKSQLNVAEDKIN	O. lupi female	0	0	0	0
34	3	EMKSQLNVAEDKINS	O. lupi female	0	0	0	0
34	4	MKSQLNVAEDKINSL	O. lupi female	0	0	0	0
34	5	KSQLNVAEDKINSLN	O. lupi female	319.25	55.25	0.173062	319.25
34	6	SQLNVAEDKINSLNK	O. lupi female	0	0	0	0
34	7	QLNVAEDKINSLNKV	O. lupi female	93.5	93.5	1	0
34	8	LNVAEDKINSLNKVI	O. lupi female	0	0	0	0
34	9	NVAEDKINSLNKVIT	O. lupi female	0	0	0	0
34	10	VAEDKINSLNKVITD	O. lupi female	0	0	0	0
34	11	AEDKINSLNKVITDQ	O. lupi female	0	0	0	0
34	12	EDKINSLNKVITDQQ	O. lupi female	0	0	0	0
34	13	DKINSLNKVITDQQN	O. lupi female	305.75	6.25	0.0204415	305.75
34	14	KINSLNKVITDQQNK	O. lupi female	0	0	0	0
34	15	INSLNKVITDQQNKI	O. lupi female	0	0	0	0
34	16	NSLNKVITDQQNKIR	O. lupi female	0	0	0	0
34	17	SLNKVITDQQNKIRD	O. lupi female	0	0	0	0
34	18	LNKVITDQQNKIRDL	O. lupi female	0	0	0	0
34	19	NKVITDQQNKIRDLT	O. lupi female	0	0	0	0
34	20	KVITDQQNKIRDLTG	O. lupi female	0	0	0	0
34	21	VITDQQNKIRDLTGE	O. lupi female	0	0	0	0
34	22	ITDQQNKIRDLTGEI	O. lupi female	0	0	0	0
34	23	TDQQNKIRDLTGEIR	O. lupi female	0	0	0	0
34	24	DQQNKIRDLTGEIRH	O. lupi female	63.75	50.25	0.788235	0
34	25	QQNKIRDLTGEIRHL	O. lupi female	9	9	1	0
34	26	QNKIRDLTGEIRHLE	O. lupi female	0	0	0	0
34	27	NKIRDLTGEIRHLEG	O. lupi female	0	0	0	0
34	28	KIRDLTGEIRHLEGE	O. lupi female	130.5	4.5	0.0344828	130.5
34	29	IRDLTGEIRHLEGEL	O. lupi female	58	5	0.0862069	58
34	30	RDLTGEIRHLEGELK	O. lupi female	0	0	0	0
34	31	DLTGEIRHLEGELKD	O. lupi female	330.25	3.75	0.011355	330.25
34	32	LTGEIRHLEGELKDA	O. lupi female	0	0	0	0
34	33	TGEIRHLEGELKDAK	O. lupi female	0	0	0	0
34	34	GEIRHLEGELKDAKG	O. lupi female	0	0	0	0
34	35	EIRHLEGELKDAKGN	O. lupi female	84	4	0.047619	84
34	36	IRHLEGELKDAKGNV	O. lupi female	0	0	0	0
34	37	RHLEGELKDAKGNVA	O. lupi female	0	0	0	0
34	38	HLEGELKDAKGNVAN	O. lupi female	159.5	50.5	0.316614	159.5
34	39	LEGELKDAKGNVANL	O. lupi female	0	0	0	0
34	40	EGELKDAKGNVANLE	O. lupi female	0	0	0	0
34	41	GELKDAKGNVANLES	O. lupi female	0	0	0	0
34	42	ELKDAKGNVANLESE	O. lupi female	48	48	1	0
34	43	LKDAKGNVANLESEL	O. lupi female	0	0	0	0
34	44	KDAKGNVANLESELD	O. lupi female	0	0	0	0
34	45	DAKGNVANLESELDT	O. lupi female	0	0	0	0
34	46	AKGNVANLESELDTT	O. lupi female	0	0	0	0
34	47	KGNVANLESELDTTR	O. lupi female	9.5	9.5	1	0
34	48	GNVANLESELDTTRE	O. lupi female	414.5	149.5	0.360676	414.5
34	49	NVANLESELDTTRER	O. lupi female	76	76	1	0
34	50	VANLESELDTTRERI	O. lupi female	18.75	11.25	0.6	0
34	51	ANLESELDTTRERIH	O. lupi female	139	139	1	0
34	52	NLESELDTTRERIHL	O. lupi female	40	40	1	0
34	53	LESELDTTRERIHLL	O. lupi female	79.5	79.5	1	0
34	54	ESELDTTRERIHLLG	O. lupi female	0	0	0	0
34	55	SELDTTRERIHLLGE	O. lupi female	0	0	0	0
34	56	ELDTTRERIHLLGEQ	O. lupi female	0	0	0	0
34	57	LDTTRERIHLLGEQN	O. lupi female	2896.75	157.75	0.0544576	2896.75
34	58	DTTRERIHLLGEQNA	O. lupi female	341	93	0.272727	341
34	59	TTRERIHLLGEQNAS	O. lupi female	0	0	0	0
34	60	TRERIHLLGEQNASL	O. lupi female	1138.5	177.5	0.155907	1138.5
34	61	RERIHLLGEQNASLQ	O. lupi female	258	48	0.186047	258
34	62	ERIHLLGEQNASLQT	O. lupi female	0.5	0.5	1	0
34	63	RIHLLGEQNASLQTE	O. lupi female	0	0	0	0
34	64	IHLLGEQNASLQTEL	O. lupi female	0.75	0.75	1	0
34	65	HLLGEQNASLQTELN	O. lupi female	96.5	4.5	0.0466321	96.5
34	66	LLGEQNASLQTELNK	O. lupi female	0	0	0	0
34	67	LGEQNASLQTELNKI	O. lupi female	0	0	0	0
36	2	GEQNASLQTELNKIK	O. lupi female	0	0	0	0
36	3	EQNASLQTELNKIKG	O. lupi female	0	0	0	0
36	4	QNASLQTELNKIKGD	O. lupi female	0	0	0	0
36	5	NASLQTELNKIKGDI	O. lupi female	0	0	0	0
36	6	ASLQTELNKIKGDID	O. lupi female	0	0	0	0
36	7	SLQTELNKIKGDIDS	O. lupi female	0	0	0	0
36	8	LQTELNKIKGDIDSL	O. lupi female	0	0	0	0
36	9	QTELNKIKGDIDSLL	O. lupi female	0	0	0	0
36	10	TELNKIKGDIDSLLG	O. lupi female	0	0	0	0
36	11	ELNKIKGDIDSLLGE	O. lupi female	0	0	0	0
36	12	LNKIKGDIDSLLGEN	O. lupi female	206.5	55.5	0.268765	206.5
36	13	NKIKGDIDSLLGEND	O. lupi female	1274.5	50.5	0.0396234	1274.5
36	14	KIKGDIDSLLGENDM	O. lupi female	762	141	0.185039	762
36	15	IKGDIDSLLGENDML	O. lupi female	643.25	19.25	0.0299262	643.25
36	16	KGDIDSLLGENDMLK	O. lupi female	2317	440	0.189901	2317
36	17	GDIDSLLGENDMLKT	O. lupi female	4348	997	0.229301	4348
36	18	DIDSLLGENDMLKTA	O. lupi female	2901.25	1690.25	0.582594	2901.25
36	19	IDSLLGENDMLKTAK	O. lupi female	438.25	104.25	0.237878	438.25
36	20	DSLLGENDMLKTAKE	O. lupi female	1590.5	66.5	0.0418108	1590.5
36	21	SLLGENDMLKTAKES	O. lupi female	5086	697	0.137043	5086
36	22	LLGENDMLKTAKESN	O. lupi female	1157.5	247	0.213391	1157.5
36	23	LGENDMLKTAKESNE	O. lupi female	1447.5	259.5	0.179275	1447.5
36	24	GENDMLKTAKESNEA	O. lupi female	346.5	193.5	0.558442	0
36	25	ENDMLKTAKESNEAE	O. lupi female	937.5	248.5	0.265067	937.5
36	26	NDMLKTAKESNEAEI	O. lupi female	2345.5	952.5	0.406097	0
36	27	DMLKTAKESNEAEID	O. lupi female	0	0	0	0
36	28	MLKTAKESNEAEIDR	O. lupi female	0	0	0	0
36	29	LKTAKESNEAEIDRL	O. lupi female	0	0	0	0
36	30	KTAKESNEAEIDRLK	O. lupi female	0	0	0	0
36	31	TAKESNEAEIDRLKQ	O. lupi female	0	0	0	0
36	32	AKESNEAEIDRLKQK	O. lupi female	0	0	0	0
36	33	KESNEAEIDRLKQKL	O. lupi female	0	0	0	0
36	34	ESNEAEIDRLKQKLQ	O. lupi female	0	0	0	0
36	35	SNEAEIDRLKQKLQR	O. lupi female	62.25	62.25	1	0
36	36	NEAEIDRLKQKLQRS	O. lupi female	92.5	92.5	1	0
36	37	EAEIDRLKQKLQRSI	O. lupi female	0	0	0	0
36	38	AEIDRLKQKLQRSIE	O. lupi female	0	0	0	0
36	39	EIDRLKQKLQRSIEN	O. lupi female	0	0	0	0
36	40	IDRLKQKLQRSIENA	O. lupi female	0	0	0	0
36	41	DRLKQKLQRSIENAK	O. lupi female	0	0	0	0
36	42	RLKQKLQRSIENAKK	O. lupi female	0	0	0	0
36	43	LKQKLQRSIENAKKH	O. lupi female	0	0	0	0
36	44	KQKLQRSIENAKKHS	O. lupi female	0	0	0	0
36	45	QKLQRSIENAKKHSD	O. lupi female	0	0	0	0
36	46	KLQRSIENAKKHSDA	O. lupi female	0	0	0	0
36	47	LQRSIENAKKHSDAL	O. lupi female	3	3	1	0
36	48	QRSIENAKKHSDALD	O. lupi female	104	104	1	0
36	49	RSIENAKKHSDALDK	O. lupi female	0	0	0	0
36	50	SIENAKKHSDALDKL	O. lupi female	0	0	0	0
36	51	IENAKKHSDALDKLR	O. lupi female	0	0	0	0
36	52	ENAKKHSDALDKLRP	O. lupi female	0	0	0	0
36	53	NAKKHSDALDKLRPE	O. lupi female	0	0	0	0
36	54	AKKHSDALDKLRPEH	O. lupi female	0	0	0	0
36	55	KKHSDALDKLRPEHD	O. lupi female	0	0	0	0
36	56	KHSDALDKLRPEHDR	O. lupi female	0	0	0	0
36	57	HSDALDKLRPEHDRL	O. lupi female	12.25	3.25	0.265306	12.25
36	58	SDALDKLRPEHDRLQ	O. lupi female	0	0	0	0
36	59	DALDKLRPEHDRLQN	O. lupi female	246.25	21.75	0.0883249	246.25
36	60	ALDKLRPEHDRLQNL	O. lupi female	14.5	10.5	0.724138	0
36	61	LDKLRPEHDRLQNLY	O. lupi female	414.5	30.5	0.0735826	414.5
36	62	DKLRPEHDRLQNLYR	O. lupi female	350	42	0.12	350
36	63	KLRPEHDRLQNLYRE	O. lupi female	11.5	11.5	1	0
36	64	LRPEHDRLQNLYREK	O. lupi female	0	0	0	0
36	65	RPEHDRLQNLYREKL	O. lupi female	0	0	0	0
36	66	PEHDRLQNLYREKLK	O. lupi female	0	0	0	0
36	67	EHDRLQNLYREKLKQ	O. lupi female	0	0	0	0
38	2	HDRLQNLYREKLKQS	O. lupi female	0	0	0	0
38	3	DRLQNLYREKLKQSE	O. lupi female	0	0	0	0
38	4	RLQNLYREKLKQSEN	O. lupi female	572	66	0.115385	572
38	5	LQNLYREKLKQSENL	O. lupi female	0	0	0	0
38	6	QNLYREKLKQSENLT	O. lupi female	0	0	0	0
38	7	NLYREKLKQSENLTQ	O. lupi female	113.5	113.5	1	0
38	8	LYREKLKQSENLTQA	O. lupi female	0	0	0	0
38	9	YREKLKQSENLTQAI	O. lupi female	0	0	0	0
38	10	REKLKQSENLTQAIQ	O. lupi female	29	29	1	0
38	11	EKLKQSENLTQAIQD	O. lupi female	0	0	0	0
38	12	KLKQSENLTQAIQDL	O. lupi female	0	0	0	0
38	13	LKQSENLTQAIQDLE	O. lupi female	0	0	0	0
38	14	KQSENLTQAIQDLES	O. lupi female	0	0	0	0
38	15	QSENLTQAIQDLESR	O. lupi female	0	0	0	0
38	16	SENLTQAIQDLESRL	O. lupi female	0	0	0	0
38	17	ENLTQAIQDLESRLN	O. lupi female	0	0	0	0
38	18	NLTQAIQDLESRLNQ	O. lupi female	314.5	67.5	0.214626	314.5
38	19	LTQAIQDLESRLNQS	O. lupi female	0	0	0	0
38	20	TQAIQDLESRLNQSR	O. lupi female	0	0	0	0
38	21	QAIQDLESRLNQSRR	O. lupi female	266	10	0.037594	266
38	22	AIQDLESRLNQSRRE	O. lupi female	46.75	46.75	1	0
38	23	IQDLESRLNQSRREL	O. lupi female	306.5	96.5	0.314845	306.5
38	24	QDLESRLNQSRRELR	O. lupi female	575.25	46.25	0.0803998	575.25
38	25	DLESRLNQSRRELRD	O. lupi female	326.5	95.5	0.292496	326.5
38	26	LESRLNQSRRELRDA	O. lupi female	0	0	0	0
38	27	ESRLNQSRRELRDAT	O. lupi female	138	12	0.0869565	138
38	28	SRLNQSRRELRDATD	O. lupi female	287	52	0.181185	287
38	29	RLNQSRRELRDATDK	O. lupi female	0	0	0	0
38	30	LNQSRRELRDATDKL	O. lupi female	0	0	0	0
38	31	NQSRRELRDATDKLI	O. lupi female	428.25	77.75	0.181553	428.25
38	32	QSRRELRDATDKLIA	O. lupi female	381.5	41.5	0.108781	381.5
38	33	SRRELRDATDKLIAS	O. lupi female	37.5	37.5	1	0
38	34	RRELRDATDKLIASE	O. lupi female	81	81	1	0
38	35	RELRDATDKLIASEG	O. lupi female	162.5	162.5	1	0
38	36	ELRDATDKLIASEGD	O. lupi female	409.5	77.5	0.189255	409.5
38	37	LRDATDKLIASEGDR	O. lupi female	1580.5	1580.5	1	0
38	38	RDATDKLIASEGDRN	O. lupi female	4	4	1	0
38	39	DATDKLIASEGDRNA	O. lupi female	0	0	0	0
38	40	ATDKLIASEGDRNAL	O. lupi female	0	0	0	0
38	41	TDKLIASEGDRNALR	O. lupi female	0	0	0	0
38	42	DKLIASEGDRNALRS	O. lupi female	0	0	0	0
38	43	KLIASEGDRNALRSE	O. lupi female	109.5	109.5	1	0
38	44	LIASEGDRNALRSEV	O. lupi female	65.5	65.5	1	0
38	45	IASEGDRNALRSEVE	O. lupi female	0	0	0	0
38	46	ASEGDRNALRSEVER	O. lupi female	0	0	0	0
38	47	SEGDRNALRSEVERL	O. lupi female	17	17	1	0
38	48	EGDRNALRSEVERLQ	O. lupi female	93.5	93.5	1	0
38	49	GDRNALRSEVERLQH	O. lupi female	0	0	0	0
38	50	DRNALRSEVERLQHE	O. lupi female	0	0	0	0
38	51	RNALRSEVERLQHEV	O. lupi female	15.5	15.5	1	0
38	52	NALRSEVERLQHEVQ	O. lupi female	0	0	0	0
38	53	ALRSEVERLQHEVQF	O. lupi female	373.5	41.5	0.111111	373.5
38	54	LRSEVERLQHEVQFM	O. lupi female	196.5	36.5	0.185751	196.5
38	55	RSEVERLQHEVQFMR	O. lupi female	81.5	4.5	0.0552147	81.5
38	56	SEVERLQHEVQFMRE	O. lupi female	6.75	6.75	1	0
38	57	EVERLQHEVQFMREQ	O. lupi female	187.5	3.5	0.0186667	187.5
38	58	VERLQHEVQFMREQL	O. lupi female	136	4	0.0294118	136
38	59	ERLQHEVQFMREQLL	O. lupi female	209	161	0.770335	0
38	60	RLQHEVQFMREQLLR	O. lupi female	178	6	0.0337079	178
38	61	LQHEVQFMREQLLRK	O. lupi female	0	0	0	0
38	62	QHEVQFMREQLLRKT	O. lupi female	0	0	0	0
38	63	HEVQFMREQLLRKTD	O. lupi female	0	0	0	0
38	64	EVQFMREQLLRKTDE	O. lupi female	28	28	1	0
38	65	VQFMREQLLRKTDEY	O. lupi female	453.5	31.5	0.0694598	453.5
38	66	QFMREQLLRKTDEYQ	O. lupi female	278.5	199.5	0.716338	0
38	67	FMREQLLRKTDEYQA	O. lupi female	0	0	0	0
40	2	MREQLLRKTDEYQAA	O. lupi female	282	114	0.404255	0
40	3	REQLLRKTDEYQAAL	O. lupi female	0	0	0	0
40	4	EQLLRKTDEYQAALS	O. lupi female	0	0	0	0
40	5	QLLRKTDEYQAALSD	O. lupi female	1650.5	13.5	0.00817934	1650.5
40	6	LLRKTDEYQAALSDL	O. lupi female	305	8	0.0262295	305
40	7	LRKTDEYQAALSDLV	O. lupi female	279.5	77.5	0.277281	279.5
40	8	RKTDEYQAALSDLVN	O. lupi female	271	121	0.446494	0
40	9	KTDEYQAALSDLVNA	O. lupi female	0	0	0	0
40	10	TDEYQAALSDLVNAH	O. lupi female	184	49	0.266304	184
40	11	DEYQAALSDLVNAHR	O. lupi female	128.75	7.75	0.0601942	128.75
40	12	EYQAALSDLVNAHRT	O. lupi female	0	0	0	0
40	13	YQAALSDLVNAHRTA	O. lupi female	0	0	0	0
40	14	QAALSDLVNAHRTAE	O. lupi female	141	9	0.0638298	141
40	15	AALSDLVNAHRTAED	O. lupi female	0	0	0	0
40	16	ALSDLVNAHRTAEDG	O. lupi female	0	0	0	0
40	17	LSDLVNAHRTAEDGR	O. lupi female	0	0	0	0
40	18	SDLVNAHRTAEDGRV	O. lupi female	0	0	0	0
40	19	DLVNAHRTAEDGRVN	O. lupi female	18.5	18.5	1	0
40	20	LVNAHRTAEDGRVNA	O. lupi female	0	0	0	0
40	21	VNAHRTAEDGRVNAV	O. lupi female	0	0	0	0
40	22	NAHRTAEDGRVNAVQ	O. lupi female	14	14	1	0
40	23	AHRTAEDGRVNAVQE	O. lupi female	0	0	0	0
40	24	HRTAEDGRVNAVQEL	O. lupi female	0	0	0	0
40	25	RTAEDGRVNAVQELE	O. lupi female	63.25	63.25	1	0
40	26	TAEDGRVNAVQELEA	O. lupi female	0	0	0	0
40	27	AEDGRVNAVQELEAR	O. lupi female	0	0	0	0
40	28	EDGRVNAVQELEARK	O. lupi female	0	0	0	0
40	29	DGRVNAVQELEARKY	O. lupi female	0	0	0	0
40	30	GRVNAVQELEARKYE	O. lupi female	3.75	3.75	1	0
40	31	RVNAVQELEARKYEI	O. lupi female	0	0	0	0
40	32	VNAVQELEARKYEIN	O. lupi female	0	0	0	0
40	33	NAVQELEARKYEIND	O. lupi female	190.5	57.5	0.301837	190.5
40	34	AVQELEARKYEINDL	O. lupi female	14.5	14.5	1	0
40	35	VQELEARKYEINDLQ	O. lupi female	1	1	1	0
40	36	QELEARKYEINDLQS	O. lupi female	3891.5	2827.5	0.726584	0
40	37	ELEARKYEINDLQSR	O. lupi female	1167	926	0.793488	0
40	38	LEARKYEINDLQSRL	O. lupi female	258.25	26.75	0.103582	258.25
40	39	EARKYEINDLQSRLD	O. lupi female	47.25	16.25	0.343915	47.25
40	40	ARKYEINDLQSRLDN	O. lupi female	333	42	0.126126	333
40	41	RKYEINDLQSRLDNA	O. lupi female	215.75	161.75	0.74971	0
40	42	KYEINDLQSRLDNAE	O. lupi female	609.5	327.5	0.537326	0
40	43	YEINDLQSRLDNAEQ	O. lupi female	518.25	63.75	0.12301	518.25
40	44	EINDLQSRLDNAEQY	O. lupi female	546.5	109.5	0.200366	546.5
40	45	INDLQSRLDNAEQYL	O. lupi female	197.5	25.5	0.129114	197.5
40	46	NDLQSRLDNAEQYLV	O. lupi female	22	22	1	0
40	47	DLQSRLDNAEQYLVT	O. lupi female	0	0	0	0
40	48	LQSRLDNAEQYLVTL	O. lupi female	0	0	0	0
40	49	QSRLDNAEQYLVTLQ	O. lupi female	172	84	0.488372	0
40	50	SRLDNAEQYLVTLQQ	O. lupi female	439	15	0.0341686	439
40	51	RLDNAEQYLVTLQQN	O. lupi female	187.5	94.5	0.504	0
40	52	LDNAEQYLVTLQQNY	O. lupi female	317.5	8.5	0.0267717	317.5
40	53	DNAEQYLVTLQQNYV	O. lupi female	170.75	43.25	0.253294	170.75
40	54	NAEQYLVTLQQNYVA	O. lupi female	0	0	0	0
40	55	AEQYLVTLQQNYVAV	O. lupi female	0	0	0	0
40	56	EQYLVTLQQNYVAVE	O. lupi female	0	0	0	0
40	57	QYLVTLQQNYVAVEN	O. lupi female	398.5	33.5	0.0840652	398.5
40	58	YLVTLQQNYVAVENE	O. lupi female	39.5	39.5	1	0
40	59	LVTLQQNYVAVENER	O. lupi female	0	0	0	0
40	60	VTLQQNYVAVENERD	O. lupi female	34	34	1	0
40	61	TLQQNYVAVENERDM	O. lupi female	47.5	47.5	1	0
40	62	LQQNYVAVENERDML	O. lupi female	0	0	0	0
40	63	QQNYVAVENERDMLY	O. lupi female	292.5	1.5	0.00512821	292.5
40	64	QNYVAVENERDMLYD	O. lupi female	117	34	0.290598	117
40	65	NYVAVENERDMLYDA	O. lupi female	0	0	0	0
40	66	YVAVENERDMLYDAL	O. lupi female	0	0	0	0
40	67	VAVENERDMLYDALR	O. lupi female	0	0	0	0
42	2	AVENERDMLYDALRR	O. lupi female	0	0	0	0
42	3	VENERDMLYDALRRL	O. lupi female	79.5	5.5	0.0691824	79.5
42	4	ENERDMLYDALRRLH	O. lupi female	272.75	17.75	0.0650779	272.75
42	5	NERDMLYDALRRLHS	O. lupi female	0	0	0	0
42	6	ERDMLYDALRRLHSM	O. lupi female	166.25	3.25	0.0195489	166.25
42	7	RDMLYDALRRLHSMI	O. lupi female	0	0	0	0
42	8	DMLYDALRRLHSMID	O. lupi female	143.75	87.25	0.606957	0
42	9	MLYDALRRLHSMIDR	O. lupi female	0	0	0	0
42	10	LYDALRRLHSMIDRT	O. lupi female	10	10	1	0
42	11	YDALRRLHSMIDRTV	O. lupi female	0	0	0	0
42	12	DALRRLHSMIDRTVT	O. lupi female	0	0	0	0
42	13	ALRRLHSMIDRTVTI	O. lupi female	0	0	0	0
42	14	LRRLHSMIDRTVTIN	O. lupi female	0	0	0	0
42	15	RRLHSMIDRTVTINR	O. lupi female	0	0	0	0
42	16	RLHSMIDRTVTINRF	O. lupi female	209.5	18.5	0.0883055	209.5
42	17	LHSMIDRTVTINRFL	O. lupi female	190.25	2.75	0.0144547	190.25
42	18	HSMIDRTVTINRFLI	O. lupi female	135.5	67.5	0.498155	0
42	19	SMIDRTVTINRFLIG	O. lupi female	0	0	0	0
42	20	MIDRTVTINRFLIGV	O. lupi female	0	0	0	0
42	21	IDRTVTINRFLIGVD	O. lupi female	0	0	0	0
42	22	DRTVTINRFLIGVDE	O. lupi female	0	0	0	0
42	23	RTVTINRFLIGVDES	O. lupi female	0	0	0	0
42	24	TVTINRFLIGVDESM	O. lupi female	25.75	23.75	0.92233	0
42	25	VTINRFLIGVDESME	O. lupi female	48.5	48.5	1	0
42	26	TINRFLIGVDESMEE	O. lupi female	132.5	22.5	0.169811	132.5
42	27	INRFLIGVDESMEEK	O. lupi female	212.5	205.5	0.967059	0
42	28	NRFLIGVDESMEEKK	O. lupi female	509.5	146.5	0.287537	509.5
42	29	RFLIGVDESMEEKKE	O. lupi female	278	37	0.133094	278
42	30	FLIGVDESMEEKKET	O. lupi female	508.25	34.25	0.0673881	508.25
42	31	LIGVDESMEEKKETV	O. lupi female	933	39	0.0418006	933
42	32	IGVDESMEEKKETVP	O. lupi female	743	145	0.195155	743
42	33	GVDESMEEKKETVPQ	O. lupi female	513	96	0.187135	513
42	34	VDESMEEKKETVPQT	O. lupi female	785	105	0.133758	785
42	35	DESMEEKKETVPQTQ	O. lupi female	322.5	81.5	0.252713	322.5
42	36	ESMEEKKETVPQTQK	O. lupi female	430	103	0.239535	430
42	37	SMEEKKETVPQTQKS	O. lupi female	0	0	0	0
42	38	MEEKKETVPQTQKSP	O. lupi female	100.5	4.5	0.0447761	100.5
42	39	EEKKETVPQTQKSPD	O. lupi female	0	0	0	0
42	40	EKKETVPQTQKSPDG	O. lupi female	0	0	0	0
42	41	KKETVPQTQKSPDGK	O. lupi female	143.5	13.5	0.0940767	143.5
42	42	KETVPQTQKSPDGKT	O. lupi female	258.5	54.5	0.210832	258.5
42	43	ETVPQTQKSPDGKTK	O. lupi female	1133.25	314.25	0.2773	1133.25
42	44	TVPQTQKSPDGKTKE	O. lupi female	371.25	317.75	0.855892	0
42	45	VPQTQKSPDGKTKER	O. lupi female	209.5	158.5	0.756563	0
42	46	PQTQKSPDGKTKERF	O. lupi female	0	0	0	0
42	47	QTQKSPDGKTKERFD	O. lupi female	276.5	26.5	0.0958409	276.5
42	48	TQKSPDGKTKERFDI	O. lupi female	0	0	0	0
42	49	QKSPDGKTKERFDIS	O. lupi female	173.5	34.5	0.198847	173.5
42	50	KSPDGKTKERFDISD	O. lupi female	1446	85	0.0587828	1446
42	51	SPDGKTKERFDISDL	O. lupi female	300.5	193.5	0.643927	0
42	52	PDGKTKERFDISDLD	O. lupi female	0	0	0	0
42	53	DGKTKERFDISDLDT	O. lupi female	182.25	84.25	0.462277	0
42	54	GKTKERFDISDLDTN	O. lupi female	601.75	212.75	0.353552	601.75
42	55	KTKERFDISDLDTNI	O. lupi female	393.5	36.5	0.0927573	393.5
42	56	TKERFDISDLDTNIQ	O. lupi female	232.5	93.5	0.402151	0
42	57	KERFDISDLDTNIQK	O. lupi female	0	0	0	0
42	58	ERFDISDLDTNIQKL	O. lupi female	60	60	1	0
42	59	RFDISDLDTNIQKLI	O. lupi female	0	0	0	0
42	60	FDISDLDTNIQKLIG	O. lupi female	32	30.5	0.953125	0
42	61	DISDLDTNIQKLIGR	O. lupi female	82.25	59.75	0.726444	0
42	62	ISDLDTNIQKLIGRI	O. lupi female	0	0	0	0
42	63	SDLDTNIQKLIGRIE	O. lupi female	0	0	0	0
42	64	DLDTNIQKLIGRIEK	O. lupi female	0	0	0	0
42	65	LDTNIQKLIGRIEKL	O. lupi female	0	0	0	0
42	66	DTNIQKLIGRIEKLE	O. lupi female	0	0	0	0
42	67	TNIQKLIGRIEKLEL	O. lupi female	0	0	0	0
44	2	NIQKLIGRIEKLELE	O. lupi female	0	0	0	0
44	3	IQKLIGRIEKLELER	O. lupi female	0	0	0	0
44	4	QKLIGRIEKLELERN	O. lupi female	0	0	0	0
44	5	KLIGRIEKLELERNE	O. lupi female	0	0	0	0
44	6	LIGRIEKLELERNEY	O. lupi female	0	0	0	0
44	7	IGRIEKLELERNEYR	O. lupi female	18.75	18.75	1	0
44	8	GRIEKLELERNEYRD	O. lupi female	17	17	1	0
44	9	RIEKLELERNEYRDA	O. lupi female	0	0	0	0
44	10	IEKLELERNEYRDAL	O. lupi female	0	0	0	0
44	11	EKLELERNEYRDALD	O. lupi female	0	0	0	0
44	12	KLELERNEYRDALDR	O. lupi female	40.5	40.5	1	0
44	13	LELERNEYRDALDRI	O. lupi female	217	46	0.211982	217
44	14	ELERNEYRDALDRIK	O. lupi female	0	0	0	0
44	15	LERNEYRDALDRIKK	O. lupi female	0	0	0	0
44	16	ERNEYRDALDRIKKK	O. lupi female	157.25	157.25	1	0
44	17	RNEYRDALDRIKKKS	O. lupi female	0	0	0	0
44	18	NEYRDALDRIKKKSI	O. lupi female	0	0	0	0
44	19	EYRDALDRIKKKSIE	O. lupi female	50.75	50.75	1	0
44	20	YRDALDRIKKKSIES	O. lupi female	3.5	3.5	1	0
44	21	RDALDRIKKKSIESH	O. lupi female	2247.5	1446.5	0.643604	0
44	22	DALDRIKKKSIESHI	O. lupi female	600.25	12.25	0.0204082	600.25
44	23	ALDRIKKKSIESHIK	O. lupi female	838.5	184.5	0.220036	838.5
44	24	LDRIKKKSIESHIKI	O. lupi female	262.5	92.5	0.352381	262.5
44	25	DRIKKKSIESHIKIN	O. lupi female	43	43	1	0
44	26	RIKKKSIESHIKINK	O. lupi female	0	0	0	0
44	27	IKKKSIESHIKINKQ	O. lupi female	51.5	51.5	1	0
44	28	KKKSIESHIKINKQE	O. lupi female	0	0	0	0
44	29	KKSIESHIKINKQET	O. lupi female	0	0	0	0
44	30	KSIESHIKINKQETI	O. lupi female	0	0	0	0
44	31	SIESHIKINKQETIF	O. lupi female	496	42	0.0846774	496
44	32	IESHIKINKQETIFT	O. lupi female	55	55	1	0
44	33	ESHIKINKQETIFTN	O. lupi female	284.5	9.5	0.0333919	284.5
44	34	SHIKINKQETIFTNI	O. lupi female	244.5	11.5	0.0470348	244.5
44	35	HIKINKQETIFTNIE	O. lupi female	0	0	0	0
44	36	IKINKQETIFTNIED	O. lupi female	0	0	0	0
44	37	KINKQETIFTNIEDQ	O. lupi female	0	0	0	0
44	38	INKQETIFTNIEDQL	O. lupi female	13.5	4.5	0.333333	13.5
44	39	NKQETIFTNIEDQLV	O. lupi female	0	0	0	0
44	40	KQETIFTNIEDQLVD	O. lupi female	17	17	1	0
44	41	QETIFTNIEDQLVDV	O. lupi female	158.5	34.5	0.217666	158.5
44	42	ETIFTNIEDQLVDVE	O. lupi female	0	0	0	0
44	43	TIFTNIEDQLVDVEE	O. lupi female	0	0	0	0
44	44	IFTNIEDQLVDVEEE	O. lupi female	92	90	0.978261	0
44	45	FTNIEDQLVDVEEEK	O. lupi female	0	0	0	0
44	46	TNIEDQLVDVEEEKR	O. lupi female	0	0	0	0
44	47	NIEDQLVDVEEEKRT	O. lupi female	104	102	0.980769	0
44	48	IEDQLVDVEEEKRTL	O. lupi female	81	26	0.320988	81
44	49	EDQLVDVEEEKRTLE	O. lupi female	678.25	187.25	0.276078	678.25
44	50	DQLVDVEEEKRTLEM	O. lupi female	0	0	0	0
44	51	QLVDVEEEKRTLEMR	O. lupi female	0	0	0	0
44	52	LVDVEEEKRTLEMRL	O. lupi female	0	0	0	0
44	53	VDVEEEKRTLEMRLA	O. lupi female	0	0	0	0
44	54	DVEEEKRTLEMRLAS	O. lupi female	0	0	0	0
44	55	VEEEKRTLEMRLASA	O. lupi female	10.5	10.5	1	0
44	56	EEEKRTLEMRLASAK	O. lupi female	0	0	0	0
44	57	EEKRTLEMRLASAKQ	O. lupi female	0	0	0	0
44	58	EKRTLEMRLASAKQL	O. lupi female	0	0	0	0
44	59	KRTLEMRLASAKQLL	O. lupi female	0	0	0	0
44	60	RTLEMRLASAKQLLR	O. lupi female	0	0	0	0
44	61	TLEMRLASAKQLLRS	O. lupi female	20	20	1	0
44	62	LEMRLASAKQLLRSQ	O. lupi female	0	0	0	0
44	63	EMRLASAKQLLRSQE	O. lupi female	0	0	0	0
44	64	MRLASAKQLLRSQEE	O. lupi female	0	0	0	0
44	65	RLASAKQLLRSQEEA	O. lupi female	0	0	0	0
44	66	LASAKQLLRSQEEAL	O. lupi female	0	0	0	0
44	67	ASAKQLLRSQEEALK	O. lupi female	0	0	0	0
46	2	SAKQLLRSQEEALKQ	O. lupi female	0	0	0	0
46	3	AKQLLRSQEEALKQR	O. lupi female	0	0	0	0
46	4	KQLLRSQEEALKQRD	O. lupi female	0	0	0	0
46	5	QLLRSQEEALKQRDE	O. lupi female	0	0	0	0
46	6	LLRSQEEALKQRDEE	O. lupi female	0	0	0	0
46	7	LRSQEEALKQRDEER	O. lupi female	0	0	0	0
46	8	RSQEEALKQRDEERR	O. lupi female	45	45	1	0
46	9	SQEEALKQRDEERRH	O. lupi female	140	36	0.257143	140
46	10	QEEALKQRDEERRHM	O. lupi female	233	59	0.253219	233
46	11	EEALKQRDEERRHMK	O. lupi female	0	0	0	0
46	12	EALKQRDEERRHMKL	O. lupi female	0	0	0	0
46	13	ALKQRDEERRHMKLK	O. lupi female	0	0	0	0
46	14	LKQRDEERRHMKLKI	O. lupi female	0	0	0	0
46	15	KQRDEERRHMKLKIA	O. lupi female	0	0	0	0
46	16	QRDEERRHMKLKIAK	O. lupi female	167	167	1	0
46	17	RDEERRHMKLKIAKF	O. lupi female	371	62	0.167116	371
46	18	DEERRHMKLKIAKFE	O. lupi female	0	0	0	0
46	19	EERRHMKLKIAKFEM	O. lupi female	0	0	0	0
46	20	ERRHMKLKIAKFEME	O. lupi female	0	0	0	0
46	21	RRHMKLKIAKFEMEA	O. lupi female	0	0	0	0
46	22	RHMKLKIAKFEMEAR	O. lupi female	0	0	0	0
46	23	HMKLKIAKFEMEARG	O. lupi female	0	0	0	0
46	24	MKLKIAKFEMEARGK	O. lupi female	0	0	0	0
46	25	KLKIAKFEMEARGKE	O. lupi female	0	0	0	0
46	26	LKIAKFEMEARGKEA	O. lupi female	0	0	0	0
46	27	KIAKFEMEARGKEAQ	O. lupi female	0	0	0	0
46	28	IAKFEMEARGKEAQL	O. lupi female	0	0	0	0
46	29	AKFEMEARGKEAQLR	O. lupi female	0	0	0	0
46	30	KFEMEARGKEAQLRQ	O. lupi female	0	0	0	0
46	31	FEMEARGKEAQLRQL	O. lupi female	0	0	0	0
46	32	EMEARGKEAQLRQLN	O. lupi female	0	0	0	0
46	33	MEARGKEAQLRQLNE	O. lupi female	0	0	0	0
46	34	EARGKEAQLRQLNEL	O. lupi female	0	0	0	0
46	35	ARGKEAQLRQLNELV	O. lupi female	0	0	0	0
46	36	RGKEAQLRQLNELVR	O. lupi female	0	0	0	0
46	37	GKEAQLRQLNELVRN	O. lupi female	99	16	0.161616	99
46	38	KEAQLRQLNELVRNL	O. lupi female	0	0	0	0
46	39	EAQLRQLNELVRNLR	O. lupi female	1	1	1	0
46	40	AQLRQLNELVRNLRK	O. lupi female	0	0	0	0
46	41	QLRQLNELVRNLRKD	O. lupi female	252	19	0.0753968	252
46	42	LRQLNELVRNLRKDL	O. lupi female	0	0	0	0
46	43	RQLNELVRNLRKDLE	O. lupi female	0	0	0	0
46	44	QLNELVRNLRKDLET	O. lupi female	0	0	0	0
46	45	LNELVRNLRKDLETA	O. lupi female	0	0	0	0
46	46	NELVRNLRKDLETAQ	O. lupi female	0	0	0	0
46	47	ELVRNLRKDLETAQG	O. lupi female	0	0	0	0
46	48	LVRNLRKDLETAQGD	O. lupi female	0	0	0	0
46	49	VRNLRKDLETAQGDL	O. lupi female	0	0	0	0
46	50	RNLRKDLETAQGDLG	O. lupi female	9.5	9.5	1	0
46	51	NLRKDLETAQGDLGV	O. lupi female	0	0	0	0
46	52	LRKDLETAQGDLGVL	O. lupi female	0	0	0	0
46	53	RKDLETAQGDLGVLH	O. lupi female	65	23	0.353846	65
46	54	KDLETAQGDLGVLHD	O. lupi female	0	0	0	0
46	55	DLETAQGDLGVLHDH	O. lupi female	726.5	199.5	0.274604	726.5
46	56	LETAQGDLGVLHDHE	O. lupi female	124.25	13.25	0.10664	124.25
46	57	ETAQGDLGVLHDHEE	O. lupi female	0	0	0	0
46	58	TAQGDLGVLHDHEER	O. lupi female	75.5	75.5	1	0
46	59	AQGDLGVLHDHEERW	O. lupi female	1521.5	15.5	0.0101873	1521.5
46	60	QGDLGVLHDHEERWY	O. lupi female	1531.5	83.5	0.0545217	1531.5
46	61	GDLGVLHDHEERWYA	O. lupi female	1237	209	0.168957	1237
46	62	DLGVLHDHEERWYAH	O. lupi female	1123.75	4.25	0.00378198	1123.75
46	63	LGVLHDHEERWYAHK	O. lupi female	54.5	54.5	1	0
46	64	GVLHDHEERWYAHKF	O. lupi female	415.5	39.5	0.0950662	415.5
46	65	VLHDHEERWYAHKFH	O. lupi female	759.5	36.5	0.0480579	759.5
46	66	LHDHEERWYAHKFHL	O. lupi female	755.25	17.75	0.0235022	755.25
46	67	HDHEERWYAHKFHLE	O. lupi female	413	68	0.164649	413
48	2	DHEERWYAHKFHLES	O. lupi female	80.25	1.75	0.0218069	80.25
48	3	HEERWYAHKFHLESK	O. lupi female	0	0	0	0
48	4	EERWYAHKFHLESKL	O. lupi female	19.25	19.25	1	0
48	5	ERWYAHKFHLESKLK	O. lupi female	0	0	0	0
48	6	RWYAHKFHLESKLKD	O. lupi female	161.5	41.5	0.256966	161.5
48	7	WYAHKFHLESKLKDQ	O. lupi female	0	0	0	0
48	8	YAHKFHLESKLKDQE	O. lupi female	0	0	0	0
48	9	AHKFHLESKLKDQES	O. lupi female	0	0	0	0
48	10	HKFHLESKLKDQESE	O. lupi female	0	0	0	0
48	11	KFHLESKLKDQESES	O. lupi female	0	0	0	0
48	12	FHLESKLKDQESESQ	O. lupi female	104	27	0.259615	104
48	13	HLESKLKDQESESQQ	O. lupi female	278.5	19.5	0.070018	278.5
48	14	LESKLKDQESESQQI	O. lupi female	0	0	0	0
48	15	ESKLKDQESESQQIR	O. lupi female	0	0	0	0
48	16	SKLKDQESESQQIRL	O. lupi female	789.5	250.5	0.317289	789.5
48	17	KLKDQESESQQIRLL	O. lupi female	187	187	1	0
48	18	LKDQESESQQIRLLL	O. lupi female	0	0	0	0
48	19	KDQESESQQIRLLLA	O. lupi female	0	0	0	0
48	20	DQESESQQIRLLLAN	O. lupi female	76	23	0.302632	76
48	21	QESESQQIRLLLANF	O. lupi female	275	35	0.127273	275
48	22	ESESQQIRLLLANFE	O. lupi female	15	15	1	0
48	23	SESQQIRLLLANFES	O. lupi female	0	0	0	0
48	24	ESQQIRLLLANFESE	O. lupi female	0	0	0	0
48	25	SQQIRLLLANFESER	O. lupi female	0	0	0	0
48	26	QQIRLLLANFESERN	O. lupi female	325.5	26.5	0.0814132	325.5
48	27	QIRLLLANFESERNS	O. lupi female	67.5	32.5	0.481481	0
48	28	IRLLLANFESERNSL	O. lupi female	404.5	33.5	0.0828183	404.5
48	29	RLLLANFESERNSLN	O. lupi female	168	34	0.202381	168
48	30	LLLANFESERNSLNE	O. lupi female	0	0	0	0
48	31	LLANFESERNSLNEK	O. lupi female	0	0	0	0
48	32	LANFESERNSLNEKV	O. lupi female	0	0	0	0
48	33	ANFESERNSLNEKVR	O. lupi female	0	0	0	0
48	34	NFESERNSLNEKVRD	O. lupi female	0	0	0	0
48	35	FESERNSLNEKVRDL	O. lupi female	0	0	0	0
48	36	ESERNSLNEKVRDLA	O. lupi female	0	0	0	0
48	37	SERNSLNEKVRDLAS	O. lupi female	0	0	0	0
48	38	ERNSLNEKVRDLASR	O. lupi female	0	0	0	0
48	39	RNSLNEKVRDLASRL	O. lupi female	102.25	102.25	1	0
48	40	NSLNEKVRDLASRLQ	O. lupi female	201.25	182.75	0.908075	0
48	41	SLNEKVRDLASRLQQ	O. lupi female	287	33	0.114983	287
48	42	LNEKVRDLASRLQQT	O. lupi female	0	0	0	0
48	43	NEKVRDLASRLQQTE	O. lupi female	0	0	0	0
48	44	EKVRDLASRLQQTES	O. lupi female	0	0	0	0
48	45	KVRDLASRLQQTESK	O. lupi female	0	0	0	0
48	46	VRDLASRLQQTESKN	O. lupi female	68.5	68.5	1	0
48	47	RDLASRLQQTESKNA	O. lupi female	0	0	0	0
48	48	DLASRLQQTESKNAD	O. lupi female	0	0	0	0
48	49	LASRLQQTESKNADI	O. lupi female	0	0	0	0
48	50	ASRLQQTESKNADIK	O. lupi female	0	0	0	0
48	51	SRLQQTESKNADIKE	O. lupi female	16.5	16.5	1	0
48	52	RLQQTESKNADIKED	O. lupi female	0	0	0	0
48	53	LQQTESKNADIKEDN	O. lupi female	28	14	0.5	0
48	54	QQTESKNADIKEDND	O. lupi female	256	256	1	0
48	55	QTESKNADIKEDNDR	O. lupi female	0	0	0	0
48	56	TESKNADIKEDNDRL	O. lupi female	0	0	0	0
48	57	ESKNADIKEDNDRLK	O. lupi female	0	0	0	0
48	58	SKNADIKEDNDRLKK	O. lupi female	0	0	0	0
48	59	KNADIKEDNDRLKKD	O. lupi female	5.5	5.5	1	0
48	60	NADIKEDNDRLKKDL	O. lupi female	0	0	0	0
48	61	ADIKEDNDRLKKDLI	O. lupi female	0	0	0	0
48	62	DIKEDNDRLKKDLIK	O. lupi female	0	0	0	0
48	63	IKEDNDRLKKDLIKA	O. lupi female	0	0	0	0
48	64	KEDNDRLKKDLIKAS	O. lupi female	21	21	1	0
48	65	EDNDRLKKDLIKAST	O. lupi female	113.25	113.25	1	0
48	66	DNDRLKKDLIKASTN	O. lupi female	675	240.5	0.356296	675
48	67	NDRLKKDLIKASTNE	O. lupi female	0	0	0	0
50	2	DRLKKDLIKASTNEA	O. lupi female	0	0	0	0
50	3	RLKKDLIKASTNEAE	O. lupi female	0	0	0	0
50	4	LKKDLIKASTNEAEL	O. lupi female	0	0	0	0
50	5	KKDLIKASTNEAELR	O. lupi female	0	0	0	0
50	6	KDLIKASTNEAELRR	O. lupi female	0	0	0	0
50	7	DLIKASTNEAELRRT	O. lupi female	0	0	0	0
50	8	LIKASTNEAELRRTI	O. lupi female	246.75	246.75	1	0
50	9	IKASTNEAELRRTID	O. lupi female	131.25	36.75	0.28	131.25
50	10	KASTNEAELRRTIDQ	O. lupi female	0	0	0	0
50	11	ASTNEAELRRTIDQS	O. lupi female	0	0	0	0
50	12	STNEAELRRTIDQSS	O. lupi female	45.5	7.5	0.164835	45.5
50	13	TNEAELRRTIDQSSR	O. lupi female	0	0	0	0
50	14	NEAELRRTIDQSSRV	O. lupi female	67.5	5.5	0.0814815	67.5
50	15	EAELRRTIDQSSRVI	O. lupi female	1	1	1	0
50	16	AELRRTIDQSSRVIS	O. lupi female	86.5	21.5	0.248555	86.5
50	17	ELRRTIDQSSRVISD	O. lupi female	930.5	90.5	0.0972595	930.5
50	18	LRRTIDQSSRVISDN	O. lupi female	299.5	28.5	0.0951586	299.5
50	19	RRTIDQSSRVISDNQ	O. lupi female	434.75	14.25	0.0327775	434.75
50	20	RTIDQSSRVISDNQI	O. lupi female	336	10	0.0297619	336
50	21	TIDQSSRVISDNQIL	O. lupi female	248	50	0.201613	248
50	22	IDQSSRVISDNQILK	O. lupi female	0	0	0	0
50	23	DQSSRVISDNQILKD	O. lupi female	148.5	89.5	0.602694	0
50	24	QSSRVISDNQILKDQ	O. lupi female	149.5	149.5	1	0
50	25	SSRVISDNQILKDQL	O. lupi female	94.5	94.5	1	0
50	26	SRVISDNQILKDQLE	O. lupi female	5.75	5.75	1	0
50	27	RVISDNQILKDQLES	O. lupi female	0	0	0	0
50	28	VISDNQILKDQLESA	O. lupi female	0	0	0	0
50	29	ISDNQILKDQLESAQ	O. lupi female	0	0	0	0
50	30	SDNQILKDQLESAQN	O. lupi female	288.5	27.5	0.0953206	288.5
50	31	DNQILKDQLESAQND	O. lupi female	104.5	67.5	0.645933	0
50	32	NQILKDQLESAQNDL	O. lupi female	168.5	137.5	0.816024	0
50	33	QILKDQLESAQNDLS	O. lupi female	66	66	1	0
50	34	ILKDQLESAQNDLSN	O. lupi female	320.75	7.25	0.0226033	320.75
50	35	LKDQLESAQNDLSNA	O. lupi female	40	11	0.275	40
50	36	KDQLESAQNDLSNAN	O. lupi female	578	35	0.0605536	578
50	37	DQLESAQNDLSNANN	O. lupi female	2991.25	419.25	0.140159	2991.25
50	38	QLESAQNDLSNANNR	O. lupi female	151	62	0.410596	0
50	39	LESAQNDLSNANNRK	O. lupi female	0	0	0	0
50	40	ESAQNDLSNANNRKQ	O. lupi female	194.5	94.5	0.485861	0
50	41	SAQNDLSNANNRKQQ	O. lupi female	487	67	0.137577	487
50	42	AQNDLSNANNRKQQL	O. lupi female	0	0	0	0
50	43	QNDLSNANNRKQQLE	O. lupi female	55.5	55.5	1	0
50	44	NDLSNANNRKQQLEN	O. lupi female	856.25	78.75	0.0919708	856.25
50	45	DLSNANNRKQQLENE	O. lupi female	109	109	1	0
50	46	LSNANNRKQQLENEL	O. lupi female	122	122	1	0
50	47	SNANNRKQQLENELL	O. lupi female	232	146	0.62931	0
50	48	NANNRKQQLENELLV	O. lupi female	413	100	0.242131	413
50	49	ANNRKQQLENELLVV	O. lupi female	352.5	55.5	0.157447	352.5
50	50	NNRKQQLENELLVVR	O. lupi female	0	0	0	0
50	51	NRKQQLENELLVVRS	O. lupi female	0	0	0	0
50	52	RKQQLENELLVVRSE	O. lupi female	0	0	0	0
50	53	KQQLENELLVVRSEL	O. lupi female	19.5	19.5	1	0
50	54	QQLENELLVVRSELR	O. lupi female	137.25	126.75	0.923497	0
50	55	QLENELLVVRSELRD	O. lupi female	14	14	1	0
50	56	LENELLVVRSELRDL	O. lupi female	46	36	0.782609	0
50	57	ENELLVVRSELRDLK	O. lupi female	0	0	0	0
50	58	NELLVVRSELRDLKQ	O. lupi female	0	0	0	0
50	59	ELLVVRSELRDLKQR	O. lupi female	0	0	0	0
50	60	LLVVRSELRDLKQRF	O. lupi female	77.25	69.75	0.902913	0
50	61	LVVRSELRDLKQRFS	O. lupi female	0	0	0	0
50	62	VVRSELRDLKQRFSD	O. lupi female	357.75	345.75	0.966457	0
50	63	VRSELRDLKQRFSDN	O. lupi female	24.5	24.5	1	0
50	64	RSELRDLKQRFSDNA	O. lupi female	0	0	0	0
50	65	SELRDLKQRFSDNAN	O. lupi female	1012.25	27.25	0.0269202	1012.25
50	66	ELRDLKQRFSDNANR	O. lupi female	304.75	86.75	0.28466	304.75
50	67	LRDLKQRFSDNANRI	O. lupi female	0	0	0	0
52	2	RDLKQRFSDNANRIM	O. lupi female	57.75	20.25	0.350649	57.75
52	3	DLKQRFSDNANRIMD	O. lupi female	0	0	0	0
52	4	LKQRFSDNANRIMDL	O. lupi female	0	0	0	0
52	5	KQRFSDNANRIMDLQ	O. lupi female	130	65	0.5	0
52	6	QRFSDNANRIMDLQR	O. lupi female	247	7	0.0283401	247
52	7	RFSDNANRIMDLQRH	O. lupi female	416.5	22.5	0.0540216	416.5
52	8	FSDNANRIMDLQRHL	O. lupi female	279.5	58.5	0.209302	279.5
52	9	SDNANRIMDLQRHLT	O. lupi female	0	0	0	0
52	10	DNANRIMDLQRHLTD	O. lupi female	104.5	0.5	0.00478469	104.5
52	11	NANRIMDLQRHLTDA	O. lupi female	0	0	0	0
52	12	ANRIMDLQRHLTDAE	O. lupi female	0	0	0	0
52	13	NRIMDLQRHLTDAEN	O. lupi female	471	72	0.152866	471
52	14	RIMDLQRHLTDAEND	O. lupi female	28.5	28.5	1	0
52	15	IMDLQRHLTDAENDK	O. lupi female	0	0	0	0
52	16	MDLQRHLTDAENDKK	O. lupi female	1120	638	0.569643	0
52	17	DLQRHLTDAENDKKR	O. lupi female	93.5	34.5	0.368984	93.5
52	18	LQRHLTDAENDKKRL	O. lupi female	606.5	246.5	0.40643	0
52	19	QRHLTDAENDKKRLT	O. lupi female	352.5	42.5	0.120567	352.5
52	20	RHLTDAENDKKRLTN	O. lupi female	368	103	0.279891	368
52	21	HLTDAENDKKRLTNR	O. lupi female	18	3	0.166667	18
52	22	LTDAENDKKRLTNRL	O. lupi female	30	21	0.7	0
52	23	TDAENDKKRLTNRLH	O. lupi female	267.5	65.5	0.24486	267.5
52	24	DAENDKKRLTNRLHS	O. lupi female	406	149	0.366995	406
52	25	AENDKKRLTNRLHSL	O. lupi female	0	0	0	0
52	26	ENDKKRLTNRLHSLE	O. lupi female	17.25	6.75	0.391304	17.25
52	27	NDKKRLTNRLHSLEK	O. lupi female	0	0	0	0
52	28	DKKRLTNRLHSLEKT	O. lupi female	0	0	0	0
52	29	KKRLTNRLHSLEKTV	O. lupi female	0	0	0	0
52	30	KRLTNRLHSLEKTVS	O. lupi female	0	0	0	0
52	31	RLTNRLHSLEKTVSQ	O. lupi female	0	0	0	0
52	32	LTNRLHSLEKTVSQQ	O. lupi female	232.75	37.75	0.162191	232.75
52	33	TNRLHSLEKTVSQQR	O. lupi female	0	0	0	0
52	34	NRLHSLEKTVSQQRT	O. lupi female	0	0	0	0
52	35	RLHSLEKTVSQQRTI	O. lupi female	174.5	106.5	0.610315	0
52	36	LHSLEKTVSQQRTIE	O. lupi female	185.5	74.5	0.401617	0
52	37	HSLEKTVSQQRTIET	O. lupi female	266	123	0.462406	0
52	38	SLEKTVSQQRTIETE	O. lupi female	359.5	29.5	0.0820584	359.5
52	39	LEKTVSQQRTIETEI	O. lupi female	736.5	32.5	0.0441276	736.5
52	40	EKTVSQQRTIETEIR	O. lupi female	0	0	0	0
52	41	KTVSQQRTIETEIRQ	O. lupi female	289	3	0.0103806	289
52	42	TVSQQRTIETEIRQQ	O. lupi female	671.75	17.25	0.0256792	671.75
52	43	VSQQRTIETEIRQQL	O. lupi female	77	43	0.558442	0
52	44	SQQRTIETEIRQQLS	O. lupi female	750	107	0.142667	750
52	45	QQRTIETEIRQQLSL	O. lupi female	752.5	61.5	0.0817276	752.5
52	46	QRTIETEIRQQLSLA	O. lupi female	0	0	0	0
52	47	RTIETEIRQQLSLAL	O. lupi female	0	0	0	0
52	48	TIETEIRQQLSLALN	O. lupi female	41	41	1	0
52	49	IETEIRQQLSLALNE	O. lupi female	0	0	0	0
52	50	ETEIRQQLSLALNER	O. lupi female	0	0	0	0
52	51	TEIRQQLSLALNERN	O. lupi female	245.5	6.5	0.0264766	245.5
52	52	EIRQQLSLALNERNT	O. lupi female	12.5	12.5	1	0
52	53	IRQQLSLALNERNTL	O. lupi female	0	0	0	0
52	54	RQQLSLALNERNTLQ	O. lupi female	48.5	48.5	1	0
52	55	QQLSLALNERNTLQN	O. lupi female	447.5	75.5	0.168715	447.5
52	56	QLSLALNERNTLQND	O. lupi female	72	42	0.583333	0
52	57	LSLALNERNTLQNDL	O. lupi female	6	6	1	0
52	58	SLALNERNTLQNDLR	O. lupi female	0	0	0	0
52	59	LALNERNTLQNDLRD	O. lupi female	3	3	1	0
52	60	ALNERNTLQNDLRDL	O. lupi female	0	0	0	0
52	61	LNERNTLQNDLRDLQ	O. lupi female	64	64	1	0
52	62	NERNTLQNDLRDLQR	O. lupi female	9	9	1	0
52	63	ERNTLQNDLRDLQRR	O. lupi female	53.5	26.5	0.495327	0
52	64	RNTLQNDLRDLQRRL	O. lupi female	96	2	0.0208333	96
52	65	NTLQNDLRDLQRRLA	O. lupi female	0	0	0	0
52	66	TLQNDLRDLQRRLAR	O. lupi female	0	0	0	0
52	67	LQNDLRDLQRRLARM	O. lupi female	107.75	58.75	0.545244	0
54	2	QNDLRDLQRRLARME	O. lupi female	0	0	0	0
54	3	NDLRDLQRRLARMET	O. lupi female	0	0	0	0
54	4	DLRDLQRRLARMETE	O. lupi female	0	0	0	0
54	5	LRDLQRRLARMETEK	O. lupi female	0	0	0	0
54	6	RDLQRRLARMETEKK	O. lupi female	0	0	0	0
54	7	DLQRRLARMETEKKI	O. lupi female	0	0	0	0
54	8	LQRRLARMETEKKIM	O. lupi female	0	0	0	0
54	9	QRRLARMETEKKIMN	O. lupi female	9	9	1	0
54	10	RRLARMETEKKIMND	O. lupi female	0	0	0	0
54	11	RLARMETEKKIMNDK	O. lupi female	0	0	0	0
54	12	LARMETEKKIMNDKY	O. lupi female	0	0	0	0
54	13	ARMETEKKIMNDKYD	O. lupi female	0	0	0	0
54	14	RMETEKKIMNDKYDE	O. lupi female	0	0	0	0
54	15	METEKKIMNDKYDEL	O. lupi female	3	3	1	0
54	16	ETEKKIMNDKYDELE	O. lupi female	0	0	0	0
54	17	TEKKIMNDKYDELEK	O. lupi female	0	0	0	0
54	18	EKKIMNDKYDELEKI	O. lupi female	0	0	0	0
54	19	KKIMNDKYDELEKIR	O. lupi female	0	0	0	0
54	20	KIMNDKYDELEKIRA	O. lupi female	0	0	0	0
54	21	IMNDKYDELEKIRAS	O. lupi female	0	0	0	0
54	22	MNDKYDELEKIRASL	O. lupi female	0	0	0	0
54	23	NDKYDELEKIRASLI	O. lupi female	0	0	0	0
54	24	DKYDELEKIRASLIK	O. lupi female	0	0	0	0
54	25	KYDELEKIRASLIKR	O. lupi female	0	0	0	0
54	26	YDELEKIRASLIKRI	O. lupi female	35	35	1	0
54	27	DELEKIRASLIKRIE	O. lupi female	0	0	0	0
54	28	ELEKIRASLIKRIEL	O. lupi female	0	0	0	0
54	29	LEKIRASLIKRIELL	O. lupi female	0	0	0	0
54	30	EKIRASLIKRIELLD	O. lupi female	0	0	0	0
54	31	KIRASLIKRIELLDE	O. lupi female	0	0	0	0
54	32	IRASLIKRIELLDEE	O. lupi female	0	0	0	0
54	33	RASLIKRIELLDEEK	O. lupi female	0	0	0	0
54	34	ASLIKRIELLDEEKR	O. lupi female	0	0	0	0
54	35	SLIKRIELLDEEKRT	O. lupi female	0	0	0	0
54	36	LIKRIELLDEEKRTM	O. lupi female	0	0	0	0
54	37	IKRIELLDEEKRTME	O. lupi female	0	0	0	0
54	38	KRIELLDEEKRTMEN	O. lupi female	26.5	26.5	1	0
54	39	RIELLDEEKRTMENI	O. lupi female	0	0	0	0
54	40	IELLDEEKRTMENIL	O. lupi female	0	0	0	0
54	41	ELLDEEKRTMENILH	O. lupi female	85.5	85.5	1	0
54	42	LLDEEKRTMENILHE	O. lupi female	0	0	0	0
54	43	LDEEKRTMENILHET	O. lupi female	0	0	0	0
54	44	DEEKRTMENILHETA	O. lupi female	1156.75	509.75	0.440674	0
54	45	EEKRTMENILHETAL	O. lupi female	2017.75	806.75	0.399827	2017.75
54	46	EKRTMENILHETALQ	O. lupi female	1042.5	233.5	0.223981	1042.5
54	47	KRTMENILHETALQR	O. lupi female	62	20	0.322581	62
54	48	RTMENILHETALQRE	O. lupi female	117.5	92.5	0.787234	0
54	49	TMENILHETALQREA	O. lupi female	125	115	0.92	0
54	50	MENILHETALQREAI	O. lupi female	765.5	59.5	0.077727	765.5
54	51	ENILHETALQREAIE	O. lupi female	471.5	56.5	0.11983	471.5
54	52	NILHETALQREAIES	O. lupi female	0	0	0	0
54	53	ILHETALQREAIESS	O. lupi female	0	0	0	0
54	54	LHETALQREAIESSL	O. lupi female	0	0	0	0
54	55	HETALQREAIESSLN	O. lupi female	162.5	61.5	0.378462	162.5
54	56	ETALQREAIESSLNA	O. lupi female	0	0	0	0
54	57	TALQREAIESSLNAL	O. lupi female	0	0	0	0
54	58	ALQREAIESSLNALE	O. lupi female	0	0	0	0
54	59	LQREAIESSLNALER	O. lupi female	0	0	0	0
54	60	QREAIESSLNALERE	O. lupi female	0	0	0	0
54	61	REAIESSLNALEREN	O. lupi female	14.5	11.5	0.793103	0
54	62	EAIESSLNALERENK	O. lupi female	0	0	0	0
54	63	AIESSLNALERENKE	O. lupi female	0	0	0	0
54	64	IESSLNALERENKEL	O. lupi female	0	0	0	0
54	65	ESSLNALERENKELH	O. lupi female	0	0	0	0
54	66	SSLNALERENKELHR	O. lupi female	0	0	0	0
54	67	SLNALERENKELHRN	O. lupi female	13	13	1	0
56	2	LNALERENKELHRNC	O. lupi female	0	0	0	0
56	3	NALERENKELHRNCA	O. lupi female	0	0	0	0
56	4	ALERENKELHRNCAQ	O. lupi female	0	0	0	0
56	5	LERENKELHRNCAQL	O. lupi female	0	0	0	0
56	6	ERENKELHRNCAQLQ	O. lupi female	0	0	0	0
56	7	RENKELHRNCAQLQQ	O. lupi female	409.25	39.75	0.0971289	409.25
56	8	ENKELHRNCAQLQQQ	O. lupi female	475.5	15.5	0.0325973	475.5
56	9	NKELHRNCAQLQQQI	O. lupi female	124	23	0.185484	124
56	10	KELHRNCAQLQQQIA	O. lupi female	0	0	0	0
56	11	ELHRNCAQLQQQIAQ	O. lupi female	596.5	85.5	0.143336	596.5
56	12	LHRNCAQLQQQIAQL	O. lupi female	212.5	54.5	0.256471	212.5
56	13	HRNCAQLQQQIAQLE	O. lupi female	0	0	0	0
56	14	RNCAQLQQQIAQLEL	O. lupi female	0	0	0	0
56	15	NCAQLQQQIAQLELE	O. lupi female	0	0	0	0
56	16	CAQLQQQIAQLELEN	O. lupi female	347.75	24.75	0.0711718	347.75
56	17	AQLQQQIAQLELENG	O. lupi female	277.5	22.5	0.0810811	277.5
56	18	QLQQQIAQLELENGN	O. lupi female	1500.5	51.5	0.0343219	1500.5
56	19	LQQQIAQLELENGNR	O. lupi female	241.5	194.5	0.805383	0
56	20	QQQIAQLELENGNRL	O. lupi female	291	85	0.292096	291
56	21	QQIAQLELENGNRLI	O. lupi female	9.5	9.5	1	0
56	22	QIAQLELENGNRLIQ	O. lupi female	348.25	0.75	0.00215363	348.25
56	23	IAQLELENGNRLIQL	O. lupi female	0	0	0	0
56	24	AQLELENGNRLIQLT	O. lupi female	0	0	0	0
56	25	QLELENGNRLIQLTN	O. lupi female	477.75	96.25	0.201465	477.75
56	26	LELENGNRLIQLTNK	O. lupi female	0	0	0	0
56	27	ELENGNRLIQLTNKQ	O. lupi female	200.5	36.5	0.182045	200.5
56	28	LENGNRLIQLTNKQR	O. lupi female	0	0	0	0
56	29	ENGNRLIQLTNKQRE	O. lupi female	0	0	0	0
56	30	NGNRLIQLTNKQREE	O. lupi female	0	0	0	0
56	31	GNRLIQLTNKQREEY	O. lupi female	292	52	0.178082	292
56	32	NRLIQLTNKQREEYD	O. lupi female	316	31	0.0981013	316
56	33	RLIQLTNKQREEYDK	O. lupi female	0	0	0	0
56	34	LIQLTNKQREEYDKF	O. lupi female	1088.5	4.5	0.00413413	1088.5
56	35	IQLTNKQREEYDKFT	O. lupi female	0	0	0	0
56	36	QLTNKQREEYDKFTQ	O. lupi female	157	18	0.11465	157
56	37	LTNKQREEYDKFTQN	O. lupi female	373.75	25.75	0.0688963	373.75
56	38	TNKQREEYDKFTQNM	O. lupi female	0	0	0	0
56	39	NKQREEYDKFTQNMR	O. lupi female	26.5	26.5	1	0
56	40	KQREEYDKFTQNMRT	O. lupi female	0	0	0	0
56	41	QREEYDKFTQNMRTE	O. lupi female	38	38	1	0
56	42	REEYDKFTQNMRTEK	O. lupi female	0	0	0	0
56	43	EEYDKFTQNMRTEKL	O. lupi female	0	0	0	0
56	44	EYDKFTQNMRTEKLQ	O. lupi female	0	0	0	0
56	45	YDKFTQNMRTEKLQI	O. lupi female	0	0	0	0
56	46	DKFTQNMRTEKLQIE	O. lupi female	0	0	0	0
56	47	KFTQNMRTEKLQIER	O. lupi female	0	0	0	0
56	48	FTQNMRTEKLQIERI	O. lupi female	0	0	0	0
56	49	TQNMRTEKLQIERII	O. lupi female	0	0	0	0
56	50	QNMRTEKLQIERIIE	O. lupi female	0	0	0	0
56	51	NMRTEKLQIERIIES	O. lupi female	0	0	0	0
56	52	MRTEKLQIERIIESR	O. lupi female	0	0	0	0
56	53	RTEKLQIERIIESRE	O. lupi female	0	0	0	0
56	54	TEKLQIERIIESRER	O. lupi female	0	0	0	0
56	55	EKLQIERIIESRERS	O. lupi female	0	0	0	0
56	56	KLQIERIIESRERSL	O. lupi female	0	0	0	0
56	57	LQIERIIESRERSLK	O. lupi female	0	0	0	0
56	58	QIERIIESRERSLKS	O. lupi female	0	0	0	0
56	59	IERIIESRERSLKSR	O. lupi female	43	43	1	0
56	60	ERIIESRERSLKSRI	O. lupi female	0	0	0	0
56	61	RIIESRERSLKSRIN	O. lupi female	100	100	1	0
56	62	IIESRERSLKSRINQ	O. lupi female	0	0	0	0
56	63	IESRERSLKSRINQL	O. lupi female	0	0	0	0
56	64	ESRERSLKSRINQLE	O. lupi female	0	0	0	0
56	65	SRERSLKSRINQLEN	O. lupi female	306	58	0.189542	306
56	66	RERSLKSRINQLENQ	O. lupi female	210.5	58.5	0.27791	210.5
56	67	ERSLKSRINQLENQL	O. lupi female	14.5	14.5	1	0
58	2	RSLKSRINQLENQLN	O. lupi female	240.75	17.75	0.0737279	240.75
58	3	SLKSRINQLENQLNI	O. lupi female	0	0	0	0
58	4	LKSRINQLENQLNIM	O. lupi female	0	0	0	0
58	5	KSRINQLENQLNIMR	O. lupi female	0	0	0	0
58	6	SRINQLENQLNIMRD	O. lupi female	15	15	1	0
58	7	RINQLENQLNIMRDQ	O. lupi female	154.5	13.5	0.0873786	154.5
58	8	INQLENQLNIMRDQL	O. lupi female	74	2	0.027027	74
58	9	NQLENQLNIMRDQLN	O. lupi female	359	17	0.0473538	359
58	10	QLENQLNIMRDQLNS	O. lupi female	0	0	0	0
58	11	LENQLNIMRDQLNSE	O. lupi female	0	0	0	0
58	12	ENQLNIMRDQLNSER	O. lupi female	0	0	0	0
58	13	NQLNIMRDQLNSERR	O. lupi female	2.5	2.5	1	0
58	14	QLNIMRDQLNSERRR	O. lupi female	139	19	0.136691	139
58	15	LNIMRDQLNSERRRR	O. lupi female	161.25	26.25	0.162791	161.25
58	16	NIMRDQLNSERRRRR	O. lupi female	29.75	28.25	0.94958	0
58	17	IMRDQLNSERRRRRE	O. lupi female	217	93	0.428571	0
58	18	MRDQLNSERRRRREI	O. lupi female	0	0	0	0
58	19	RDQLNSERRRRREIS	O. lupi female	0	0	0	0
58	20	DQLNSERRRRREISD	O. lupi female	411.5	62.5	0.151883	411.5
58	21	QLNSERRRRREISDK	O. lupi female	0	0	0	0
58	22	LNSERRRRREISDKI	O. lupi female	0	0	0	0
58	23	NSERRRRREISDKIL	O. lupi female	0	0	0	0
58	24	SERRRRREISDKILS	O. lupi female	0	0	0	0
58	25	ERRRRREISDKILSG	O. lupi female	0	0	0	0
58	26	RRRRREISDKILSGE	O. lupi female	0	0	0	0
58	27	RRRREISDKILSGEV	O. lupi female	9	9	1	0
58	28	RRREISDKILSGEVN	O. lupi female	106.5	88.5	0.830986	0
58	29	RREISDKILSGEVNK	O. lupi female	0	0	0	0
58	30	REISDKILSGEVNKL	O. lupi female	0	0	0	0
58	31	EISDKILSGEVNKLN	O. lupi female	65	44	0.676923	0
58	32	ISDKILSGEVNKLNV	O. lupi female	0	0	0	0
58	33	SDKILSGEVNKLNVT	O. lupi female	0	0	0	0
58	34	DKILSGEVNKLNVTL	O. lupi female	48.5	48.5	1	0
58	35	KILSGEVNKLNVTLS	O. lupi female	39.5	2.5	0.0632911	39.5
58	36	ILSGEVNKLNVTLSG	O. lupi female	0	0	0	0
58	37	LSGEVNKLNVTLSGI	O. lupi female	0	0	0	0
58	38	SGEVNKLNVTLSGIP	O. lupi female	0	0	0	0
58	39	GEVNKLNVTLSGIPD	O. lupi female	0	0	0	0
58	40	EVNKLNVTLSGIPDA	O. lupi female	0	0	0	0
58	41	VNKLNVTLSGIPDAY	O. lupi female	78.75	78.75	1	0
58	42	NKLNVTLSGIPDAYE	O. lupi female	0	0	0	0
58	43	KLNVTLSGIPDAYEI	O. lupi female	0	0	0	0
58	44	LNVTLSGIPDAYEIY	O. lupi female	410.75	83.75	0.203895	410.75
58	45	NVTLSGIPDAYEIYD	O. lupi female	375.75	25.25	0.0671989	375.75
58	46	VTLSGIPDAYEIYDR	O. lupi female	1246	3	0.0024077	1246
58	47	TLSGIPDAYEIYDRT	O. lupi female	1336	74	0.0553892	1336
58	48	LSGIPDAYEIYDRTL	O. lupi female	1024.25	550.25	0.537222	0
58	49	SGIPDAYEIYDRTLY	O. lupi female	465	43	0.0924731	465
58	50	GIPDAYEIYDRTLYS	O. lupi female	513.5	82.5	0.160662	513.5
58	51	IPDAYEIYDRTLYSY	O. lupi female	789	98	0.124208	789
58	52	PDAYEIYDRTLYSYN	O. lupi female	1139.5	108.5	0.0952172	1139.5
58	53	DAYEIYDRTLYSYNT	O. lupi female	468	82	0.175214	468
58	54	AYEIYDRTLYSYNTY	O. lupi female	294.75	26.25	0.0890585	294.75
58	55	YEIYDRTLYSYNTYF	O. lupi female	1305.25	182.25	0.139628	1305.25
58	56	EIYDRTLYSYNTYFG	O. lupi female	1542.5	255.5	0.16564	1542.5
58	57	IYDRTLYSYNTYFGT	O. lupi female	0	0	0	0
58	58	YDRTLYSYNTYFGTP	O. lupi female	0	0	0	0
58	59	DRTLYSYNTYFGTPS	O. lupi female	0	0	0	0
58	60	RTLYSYNTYFGTPSF	O. lupi female	120	120	1	0
58	61	TLYSYNTYFGTPSFT	O. lupi female	0	0	0	0
58	62	LYSYNTYFGTPSFTV	O. lupi female	0	0	0	0
58	63	YSYNTYFGTPSFTVG	O. lupi female	47.5	47.5	1	0
58	64	SYNTYFGTPSFTVGS	O. lupi female	0	0	0	0
58	65	YNTYFGTPSFTVGSS	O. lupi female	59.5	59.5	1	0
58	66	NTYFGTPSFTVGSSS	O. lupi female	57	57	1	0
58	67	TYFGTPSFTVGSSSF	O. lupi female	86.5	86.5	1	0
60	2	YFGTPSFTVGSSSFD	O. lupi female	705.5	52.5	0.0744153	705.5
60	3	FGTPSFTVGSSSFDP	O. lupi female	41.5	10.5	0.253012	41.5
60	4	GTPSFTVGSSSFDPN	O. lupi female	1155	2	0.0017316	1155
60	5	TPSFTVGSSSFDPNI	O. lupi female	419	47	0.112172	419
60	6	PSFTVGSSSFDPNIT	O. lupi female	0	0	0	0
60	7	SFTVGSSSFDPNITD	O. lupi female	0	0	0	0
60	8	FTVGSSSFDPNITDD	O. lupi female	0	0	0	0
60	9	TVGSSSFDPNITDDS	O. lupi female	0	0	0	0
60	10	VGSSSFDPNITDDSK	O. lupi female	0	0	0	0
60	11	GSSSFDPNITDDSKI	O. lupi female	0	0	0	0
60	12	SSSFDPNITDDSKII	O. lupi female	0	0	0	0
60	13	SSFDPNITDDSKIIL	O. lupi female	48.25	48.25	1	0
60	14	SFDPNITDDSKIILK	O. lupi female	0	0	0	0
60	15	FDPNITDDSKIILKH	O. lupi female	0	0	0	0
60	16	DPNITDDSKIILKHS	O. lupi female	0	0	0	0
60	17	PNITDDSKIILKHSD	O. lupi female	0	0	0	0
60	18	NITDDSKIILKHSDR	O. lupi female	0	0	0	0
60	19	ITDDSKIILKHSDRL	O. lupi female	0	0	0	0
60	20	TDDSKIILKHSDRLE	O. lupi female	0	0	0	0
60	21	DDSKIILKHSDRLES	O. lupi female	0	0	0	0
60	22	DSKIILKHSDRLESS	O. lupi female	0	0	0	0
60	23	SKIILKHSDRLESSY	O. lupi female	0	0	0	0
60	24	KIILKHSDRLESSYA	O. lupi female	0	0	0	0
60	25	IILKHSDRLESSYAY	O. lupi female	42	42	1	0
60	26	ILKHSDRLESSYAYG	O. lupi female	0	0	0	0
60	27	LKHSDRLESSYAYGG	O. lupi female	0	0	0	0
60	28	KHSDRLESSYAYGGG	O. lupi female	9	9	1	0
60	29	HSDRLESSYAYGGGN	O. lupi female	1119.5	128.5	0.114783	1119.5
60	30	SDRLESSYAYGGGNH	O. lupi female	870	117	0.134483	870
60	31	DRLESSYAYGGGNHT	O. lupi female	510.25	153.75	0.301323	510.25
60	32	RLESSYAYGGGNHTS	O. lupi female	60	60	1	0
60	33	LESSYAYGGGNHTSD	O. lupi female	150	150	1	0
60	34	ESSYAYGGGNHTSDT	O. lupi female	0	0	0	0
60	35	SSYAYGGGNHTSDTA	O. lupi female	62.25	62.25	1	0
60	36	SYAYGGGNHTSDTAI	O. lupi female	105	32	0.304762	105
60	37	YAYGGGNHTSDTAIT	O. lupi female	0	0	0	0
60	38	AYGGGNHTSDTAITA	O. lupi female	0	0	0	0
60	39	YGGGNHTSDTAITAP	O. lupi female	278.5	32.5	0.116697	278.5
60	40	GGGNHTSDTAITAPT	O. lupi female	272.5	99.5	0.365138	272.5
60	41	GGNHTSDTAITAPTG	O. lupi female	156.5	6.5	0.0415335	156.5
60	42	GNHTSDTAITAPTGS	O. lupi female	0	0	0	0
60	43	NHTSDTAITAPTGSS	O. lupi female	813	67	0.0824108	813
60	44	HTSDTAITAPTGSSS	O. lupi female	81.5	63.5	0.779141	0
60	45	TSDTAITAPTGSSSY	O. lupi female	472.25	308.25	0.652726	0
60	46	SDTAITAPTGSSSYH	O. lupi female	154.5	154.5	1	0
60	47	DTAITAPTGSSSYHS	O. lupi female	0	0	0	0
60	48	TAITAPTGSSSYHSQ	O. lupi female	79.5	41.5	0.522013	0
60	49	AITAPTGSSSYHSQR	O. lupi female	0	0	0	0
60	50	ITAPTGSSSYHSQRS	O. lupi female	7.5	7.5	1	0
60	51	TAPTGSSSYHSQRSD	O. lupi female	356.75	138.75	0.388928	356.75
60	52	APTGSSSYHSQRSDD	O. lupi female	0	0	0	0
60	53	PTGSSSYHSQRSDDH	O. lupi female	11.5	11.5	1	0
60	54	TGSSSYHSQRSDDHT	O. lupi female	0	0	0	0
60	55	GSSSYHSQRSDDHTV	O. lupi female	0	0	0	0
60	56	SSSYHSQRSDDHTVN	O. lupi female	171	112	0.654971	0
60	57	SSYHSQRSDDHTVNE	O. lupi female	0	0	0	0
60	58	SYHSQRSDDHTVNES	O. lupi female	0	0	0	0
60	59	YHSQRSDDHTVNESE	O. lupi female	0	0	0	0
60	60	HSQRSDDHTVNESEG	O. lupi female	0	0	0	0
60	61	SQRSDDHTVNESEGG	O. lupi female	0	0	0	0
60	62	QRSDDHTVNESEGGG	O. lupi female	83	83	1	0
60	63	RSDDHTVNESEGGGN	O. lupi female	760.5	10.5	0.0138067	760.5
60	64	SDDHTVNESEGGGND	O. lupi female	583.75	132.25	0.226552	583.75
60	65	DDHTVNESEGGGNDP	O. lupi female	874	37	0.0423341	874
60	66	DHTVNESEGGGNDPG	O. lupi female	1305.5	61.5	0.0471084	1305.5
60	67	HTVNESEGGGNDPGK	O. lupi female	729.5	311.5	0.427005	0
62	2	TVNESEGGGNDPGKG	O. lupi female	230	5	0.0217391	230
62	3	VNESEGGGNDPGKGT	O. lupi female	0	0	0	0
62	4	NESEGGGNDPGKGTK	O. lupi female	0	0	0	0
62	5	ESEGGGNDPGKGTKQ	O. lupi female	0	0	0	0
62	6	SEGGGNDPGKGTKQV	O. lupi female	0	0	0	0
62	7	EGGGNDPGKGTKQVD	O. lupi female	190.75	186.25	0.976409	0
62	8	GGGNDPGKGTKQVDG	O. lupi female	74.5	74.5	1	0
62	9	GGNDPGKGTKQVDGE	O. lupi female	0	0	0	0
62	10	GNDPGKGTKQVDGEG	O. lupi female	0	0	0	0
62	11	NDPGKGTKQVDGEGG	O. lupi female	2	2	1	0
62	12	DPGKGTKQVDGEGGS	O. lupi female	0	0	0	0
62	13	PGKGTKQVDGEGGSL	O. lupi female	0	0	0	0
62	14	GKGTKQVDGEGGSLS	O. lupi female	40	40	1	0
62	15	KGTKQVDGEGGSLSL	O. lupi female	0	0	0	0
62	16	GTKQVDGEGGSLSLS	O. lupi female	0	0	0	0
62	17	TKQVDGEGGSLSLSE	O. lupi female	396.5	46.5	0.117276	396.5
62	18	KQVDGEGGSLSLSEI	O. lupi female	0	0	0	0
[truncated: 846 more rows]
