# Supplementary material for: Major antigen and paramyosin proteins as candidate biomarkers for serodiagnosis of canine infection by zoonotic Onchocerca lupi
Source: PLoS Negl Trop Dis. 2021 Feb 10;15(2):e0009027. doi: 10.1371/journal.pntd.0009027 (PMC7875354; doi:10.1371/journal.pntd.0009027)
Supplement: S9 Table — Ol-MJA and Ol-PARA sequences were screened scanning the entire sequence using a 15mer peptide. The parameters included in the table are: the row and column number of the microarray plate, peptide sequence, signal intensity against A. reconditum dog serum diluted 1:250, standard deviation, deviation [%], corrected signal intensity against A. reconditum dog serum diluted 1:250. The table was generated from the formatted raw data and lists averaged spot intensities and spot-to-spot deviations. Spots with a deviation of >40% were zeroed in the column with the corrected intensity values. (XLSX) [file pntd.0009027.s010.xlsx]

## Sheet: Foglio1
Supplementary Table 9. Mapping Summary Onchocerca lupi Major antigen and Paramyosin - Dog Serum A. reconditum
The mapping summary was generated from the formatted raw data and lists averaged spot intensities and spot-to-spot deviations. Spots with a deviation of >40% were zeroed in the column with the corrected intensity values.
Row	Column	Peptide	Antigen	Dog serum A. reconditum, 1:250	Deviation	Deviation [%]	Dog serum A. reconditum, 1:250 (corr.)
2	2	GSGSGSGMEQAREGA	O. lupi female	98.5	10.5	0.106599	98.5
2	3	SGSGSGMEQAREGAP	O. lupi female	106	26	0.245283	106
2	4	GSGSGMEQAREGAPS	O. lupi female	51	43	0.843137	0
2	5	SGSGMEQAREGAPSK	O. lupi female	0	0	0	0
2	6	GSGMEQAREGAPSKE	O. lupi female	69	13	0.188406	69
2	7	SGMEQAREGAPSKER	O. lupi female	0	0	0	0
2	8	GMEQAREGAPSKERR	O. lupi female	0	0	0	0
2	9	MEQAREGAPSKERRS	O. lupi female	0	0	0	0
2	10	EQAREGAPSKERRSA	O. lupi female	0	0	0	0
2	11	QAREGAPSKERRSAE	O. lupi female	0	0	0	0
2	12	AREGAPSKERRSAEK	O. lupi female	0	0	0	0
2	13	REGAPSKERRSAEKT	O. lupi female	0	0	0	0
2	14	EGAPSKERRSAEKTI	O. lupi female	24.5	24.5	1	0
2	15	GAPSKERRSAEKTIS	O. lupi female	0	0	0	0
2	16	APSKERRSAEKTISR	O. lupi female	294	287	0.97619	0
2	17	PSKERRSAEKTISRE	O. lupi female	0	0	0	0
2	18	SKERRSAEKTISRET	O. lupi female	0	0	0	0
2	19	KERRSAEKTISRETK	O. lupi female	3	3	1	0
2	20	ERRSAEKTISRETKY	O. lupi female	65.5	7.5	0.114504	65.5
2	21	RRSAEKTISRETKYE	O. lupi female	19	4	0.210526	19
2	22	RSAEKTISRETKYEI	O. lupi female	84.5	81.5	0.964497	0
2	23	SAEKTISRETKYEIA	O. lupi female	133.5	40.5	0.303371	133.5
2	24	AEKTISRETKYEIAA	O. lupi female	0	0	0	0
2	25	EKTISRETKYEIAAS	O. lupi female	23	23	1	0
2	26	KTISRETKYEIAASD	O. lupi female	346.5	3.5	0.010101	346.5
2	27	TISRETKYEIAASDG	O. lupi female	118.5	17.5	0.147679	118.5
2	28	ISRETKYEIAASDGD	O. lupi female	1	1	1	0
2	29	SRETKYEIAASDGDI	O. lupi female	15.5	15.5	1	0
2	30	RETKYEIAASDGDIG	O. lupi female	0	0	0	0
2	31	ETKYEIAASDGDIGT	O. lupi female	23	13	0.565217	0
2	32	TKYEIAASDGDIGTD	O. lupi female	0	0	0	0
2	33	KYEIAASDGDIGTDN	O. lupi female	0	0	0	0
2	34	YEIAASDGDIGTDNI	O. lupi female	0	0	0	0
2	35	EIAASDGDIGTDNIE	O. lupi female	0	0	0	0
2	36	IAASDGDIGTDNIEY	O. lupi female	0	0	0	0
2	37	AASDGDIGTDNIEYI	O. lupi female	0	0	0	0
2	38	ASDGDIGTDNIEYID	O. lupi female	0	0	0	0
2	39	SDGDIGTDNIEYIDS	O. lupi female	0	0	0	0
2	40	DGDIGTDNIEYIDSV	O. lupi female	8	8	1	0
2	41	GDIGTDNIEYIDSVD	O. lupi female	15.5	13.5	0.870968	0
2	42	DIGTDNIEYIDSVDS	O. lupi female	43.5	9.5	0.218391	43.5
2	43	IGTDNIEYIDSVDST	O. lupi female	0	0	0	0
2	44	GTDNIEYIDSVDSTG	O. lupi female	0	0	0	0
2	45	TDNIEYIDSVDSTGL	O. lupi female	106.5	27.5	0.258216	106.5
2	46	DNIEYIDSVDSTGLG	O. lupi female	94	17	0.180851	94
2	47	NIEYIDSVDSTGLGY	O. lupi female	83.25	21.75	0.261261	83.25
2	48	IEYIDSVDSTGLGYG	O. lupi female	129	11	0.0852713	129
2	49	EYIDSVDSTGLGYGK	O. lupi female	0	0	0	0
2	50	YIDSVDSTGLGYGKT	O. lupi female	4.5	4.5	1	0
2	51	IDSVDSTGLGYGKTG	O. lupi female	0	0	0	0
2	52	DSVDSTGLGYGKTGE	O. lupi female	0	0	0	0
2	53	SVDSTGLGYGKTGEG	O. lupi female	0	0	0	0
2	54	VDSTGLGYGKTGEGI	O. lupi female	115	109	0.947826	0
2	55	DSTGLGYGKTGEGIS	O. lupi female	0	0	0	0
2	56	STGLGYGKTGEGISR	O. lupi female	0	0	0	0
2	57	TGLGYGKTGEGISRI	O. lupi female	0	0	0	0
2	58	GLGYGKTGEGISRIL	O. lupi female	0	0	0	0
2	59	LGYGKTGEGISRILY	O. lupi female	0	0	0	0
2	60	GYGKTGEGISRILYE	O. lupi female	1	1	1	0
2	61	YGKTGEGISRILYEH	O. lupi female	62	11	0.177419	62
2	62	GKTGEGISRILYEHP	O. lupi female	23	23	1	0
2	63	KTGEGISRILYEHPR	O. lupi female	0	0	0	0
2	64	TGEGISRILYEHPRD	O. lupi female	55	3	0.0545455	55
2	65	GEGISRILYEHPRDE	O. lupi female	59.5	7.5	0.12605	59.5
2	66	EGISRILYEHPRDEL	O. lupi female	25.5	11.5	0.45098	0
2	67	GISRILYEHPRDELI	O. lupi female	51	18	0.352941	51
4	2	ISRILYEHPRDELIN	O. lupi female	60.5	39.5	0.652893	0
4	3	SRILYEHPRDELINY	O. lupi female	231.5	15.5	0.0669546	231.5
4	4	RILYEHPRDELINYK	O. lupi female	0	0	0	0
4	5	ILYEHPRDELINYKR	O. lupi female	0	0	0	0
4	6	LYEHPRDELINYKRR	O. lupi female	61.5	9.5	0.154472	61.5
4	7	YEHPRDELINYKRRI	O. lupi female	134	5	0.0373134	134
4	8	EHPRDELINYKRRID	O. lupi female	249.5	75.5	0.302605	249.5
4	9	HPRDELINYKRRIDA	O. lupi female	219	84	0.383562	219
4	10	PRDELINYKRRIDAN	O. lupi female	104.75	24.75	0.236277	104.75
4	11	RDELINYKRRIDANT	O. lupi female	0	0	0	0
4	12	DELINYKRRIDANTE	O. lupi female	204	29	0.142157	204
4	13	ELINYKRRIDANTEQ	O. lupi female	163	6	0.0368098	163
4	14	LINYKRRIDANTEQQ	O. lupi female	123.25	1.25	0.010142	123.25
4	15	INYKRRIDANTEQQR	O. lupi female	7	7	1	0
4	16	NYKRRIDANTEQQRE	O. lupi female	79.5	33.5	0.421384	0
4	17	YKRRIDANTEQQREH	O. lupi female	53.5	9.5	0.17757	53.5
4	18	KRRIDANTEQQREHA	O. lupi female	0	0	0	0
4	19	RRIDANTEQQREHAD	O. lupi female	0	0	0	0
4	20	RIDANTEQQREHADI	O. lupi female	146.5	11.5	0.0784983	146.5
4	21	IDANTEQQREHADIM	O. lupi female	0	0	0	0
4	22	DANTEQQREHADIMA	O. lupi female	0	0	0	0
4	23	ANTEQQREHADIMAA	O. lupi female	0	0	0	0
4	24	NTEQQREHADIMAAL	O. lupi female	0	0	0	0
4	25	TEQQREHADIMAALQ	O. lupi female	0	0	0	0
4	26	EQQREHADIMAALQR	O. lupi female	0	0	0	0
4	27	QQREHADIMAALQRK	O. lupi female	0	0	0	0
4	28	QREHADIMAALQRKI	O. lupi female	0	0	0	0
4	29	REHADIMAALQRKIE	O. lupi female	0	0	0	0
4	30	EHADIMAALQRKIEE	O. lupi female	0	0	0	0
4	31	HADIMAALQRKIEEY	O. lupi female	0	0	0	0
4	32	ADIMAALQRKIEEYR	O. lupi female	15	4	0.266667	15
4	33	DIMAALQRKIEEYRR	O. lupi female	4.5	4.5	1	0
4	34	IMAALQRKIEEYRRR	O. lupi female	0	0	0	0
4	35	MAALQRKIEEYRRRF	O. lupi female	66.5	9.5	0.142857	66.5
4	36	AALQRKIEEYRRRFA	O. lupi female	0	0	0	0
4	37	ALQRKIEEYRRRFAE	O. lupi female	0	0	0	0
4	38	LQRKIEEYRRRFAEI	O. lupi female	0	0	0	0
4	39	QRKIEEYRRRFAEIE	O. lupi female	0	0	0	0
4	40	RKIEEYRRRFAEIEG	O. lupi female	0	0	0	0
4	41	KIEEYRRRFAEIEGR	O. lupi female	0	0	0	0
4	42	IEEYRRRFAEIEGRL	O. lupi female	7.5	4.5	0.6	0
4	43	EEYRRRFAEIEGRLV	O. lupi female	1.5	1.5	1	0
4	44	EYRRRFAEIEGRLVV	O. lupi female	0	0	0	0
4	45	YRRRFAEIEGRLVVH	O. lupi female	16	16	1	0
4	46	RRRFAEIEGRLVVHD	O. lupi female	0	0	0	0
4	47	RRFAEIEGRLVVHDL	O. lupi female	0	0	0	0
4	48	RFAEIEGRLVVHDLN	O. lupi female	0	0	0	0
4	49	FAEIEGRLVVHDLNE	O. lupi female	0	0	0	0
4	50	AEIEGRLVVHDLNES	O. lupi female	0	0	0	0
4	51	EIEGRLVVHDLNESG	O. lupi female	0	0	0	0
4	52	IEGRLVVHDLNESGD	O. lupi female	5.5	5.5	1	0
4	53	EGRLVVHDLNESGDL	O. lupi female	0	0	0	0
4	54	GRLVVHDLNESGDLV	O. lupi female	41	3	0.0731707	41
4	55	RLVVHDLNESGDLVN	O. lupi female	62.5	25.5	0.408	0
4	56	LVVHDLNESGDLVNM	O. lupi female	42	17	0.404762	0
4	57	VVHDLNESGDLVNMK	O. lupi female	46	19	0.413043	0
4	58	VHDLNESGDLVNMKL	O. lupi female	4	4	1	0
4	59	HDLNESGDLVNMKLK	O. lupi female	0	0	0	0
4	60	DLNESGDLVNMKLKE	O. lupi female	0	0	0	0
4	61	LNESGDLVNMKLKEE	O. lupi female	0	0	0	0
4	62	NESGDLVNMKLKEEW	O. lupi female	41	11	0.268293	41
4	63	ESGDLVNMKLKEEWL	O. lupi female	33	4	0.121212	33
4	64	SGDLVNMKLKEEWLL	O. lupi female	52.5	0.5	0.00952381	52.5
4	65	GDLVNMKLKEEWLLS	O. lupi female	37.5	14.5	0.386667	37.5
4	66	DLVNMKLKEEWLLSP	O. lupi female	0	0	0	0
4	67	LVNMKLKEEWLLSPK	O. lupi female	0	0	0	0
6	2	VNMKLKEEWLLSPKF	O. lupi female	0	0	0	0
6	3	NMKLKEEWLLSPKFK	O. lupi female	9.5	9.5	1	0
6	4	MKLKEEWLLSPKFKM	O. lupi female	49.75	20.75	0.417085	0
6	5	KLKEEWLLSPKFKME	O. lupi female	0	0	0	0
6	6	LKEEWLLSPKFKMEE	O. lupi female	0	0	0	0
6	7	KEEWLLSPKFKMEEI	O. lupi female	0	0	0	0
6	8	EEWLLSPKFKMEEIG	O. lupi female	1	1	1	0
6	9	EWLLSPKFKMEEIGD	O. lupi female	0	0	0	0
6	10	WLLSPKFKMEEIGDV	O. lupi female	0	0	0	0
6	11	LLSPKFKMEEIGDVD	O. lupi female	0	0	0	0
6	12	LSPKFKMEEIGDVDF	O. lupi female	48	17	0.354167	48
6	13	SPKFKMEEIGDVDFA	O. lupi female	0	0	0	0
6	14	PKFKMEEIGDVDFAN	O. lupi female	0	0	0	0
6	15	KFKMEEIGDVDFANQ	O. lupi female	0	0	0	0
6	16	FKMEEIGDVDFANQL	O. lupi female	0	0	0	0
6	17	KMEEIGDVDFANQLE	O. lupi female	0	0	0	0
6	18	MEEIGDVDFANQLED	O. lupi female	0	0	0	0
6	19	EEIGDVDFANQLEDE	O. lupi female	0	0	0	0
6	20	EIGDVDFANQLEDER	O. lupi female	0	0	0	0
6	21	IGDVDFANQLEDERR	O. lupi female	16.5	14.5	0.878788	0
6	22	GDVDFANQLEDERRR	O. lupi female	11.25	0.75	0.0666667	11.25
6	23	DVDFANQLEDERRRA	O. lupi female	0	0	0	0
6	24	VDFANQLEDERRRAE	O. lupi female	7	7	1	0
6	25	DFANQLEDERRRAED	O. lupi female	65	17	0.261538	65
6	26	FANQLEDERRRAEDL	O. lupi female	0	0	0	0
6	27	ANQLEDERRRAEDLA	O. lupi female	0	0	0	0
6	28	NQLEDERRRAEDLAI	O. lupi female	0	0	0	0
6	29	QLEDERRRAEDLAIQ	O. lupi female	0	0	0	0
6	30	LEDERRRAEDLAIQL	O. lupi female	15.25	13.25	0.868852	0
6	31	EDERRRAEDLAIQLQ	O. lupi female	4.5	4.5	1	0
6	32	DERRRAEDLAIQLQQ	O. lupi female	0	0	0	0
6	33	ERRRAEDLAIQLQQE	O. lupi female	93.5	22.5	0.240642	93.5
6	34	RRRAEDLAIQLQQER	O. lupi female	0	0	0	0
6	35	RRAEDLAIQLQQERL	O. lupi female	0	0	0	0
6	36	RAEDLAIQLQQERLQ	O. lupi female	0	0	0	0
6	37	AEDLAIQLQQERLQN	O. lupi female	0	0	0	0
6	38	EDLAIQLQQERLQND	O. lupi female	0	0	0	0
6	39	DLAIQLQQERLQNDQ	O. lupi female	36.75	36.75	1	0
6	40	LAIQLQQERLQNDQL	O. lupi female	111.25	14.25	0.12809	111.25
6	41	AIQLQQERLQNDQLQ	O. lupi female	10.5	10.5	1	0
6	42	IQLQQERLQNDQLQS	O. lupi female	0	0	0	0
6	43	QLQQERLQNDQLQSE	O. lupi female	37.5	11.5	0.306667	37.5
6	44	LQQERLQNDQLQSEI	O. lupi female	21.5	6.5	0.302326	21.5
6	45	QQERLQNDQLQSEIQ	O. lupi female	0	0	0	0
6	46	QERLQNDQLQSEIQR	O. lupi female	0	0	0	0
6	47	ERLQNDQLQSEIQRL	O. lupi female	9.5	9.5	1	0
6	48	RLQNDQLQSEIQRLR	O. lupi female	0	0	0	0
6	49	LQNDQLQSEIQRLRQ	O. lupi female	0	0	0	0
6	50	QNDQLQSEIQRLRQQ	O. lupi female	0	0	0	0
6	51	NDQLQSEIQRLRQQF	O. lupi female	38.5	7.5	0.194805	38.5
6	52	DQLQSEIQRLRQQFG	O. lupi female	43	2	0.0465116	43
6	53	QLQSEIQRLRQQFGI	O. lupi female	0	0	0	0
6	54	LQSEIQRLRQQFGIS	O. lupi female	0	0	0	0
6	55	QSEIQRLRQQFGISI	O. lupi female	0	0	0	0
6	56	SEIQRLRQQFGISIR	O. lupi female	0	0	0	0
6	57	EIQRLRQQFGISIRD	O. lupi female	5	5	1	0
6	58	IQRLRQQFGISIRDK	O. lupi female	0	0	0	0
6	59	QRLRQQFGISIRDKE	O. lupi female	0	0	0	0
6	60	RLRQQFGISIRDKER	O. lupi female	0	0	0	0
6	61	LRQQFGISIRDKERI	O. lupi female	0	0	0	0
6	62	RQQFGISIRDKERIY	O. lupi female	27	0	0	27
6	63	QQFGISIRDKERIYQ	O. lupi female	0	0	0	0
6	64	QFGISIRDKERIYQT	O. lupi female	0	0	0	0
6	65	FGISIRDKERIYQTR	O. lupi female	0	0	0	0
6	66	GISIRDKERIYQTRE	O. lupi female	0	0	0	0
6	67	ISIRDKERIYQTRER	O. lupi female	0	0	0	0
8	2	SIRDKERIYQTRERN	O. lupi female	12.5	6.5	0.52	0
8	3	IRDKERIYQTRERNF	O. lupi female	154.25	43.25	0.280389	154.25
8	4	RDKERIYQTRERNFT	O. lupi female	0	0	0	0
8	5	DKERIYQTRERNFTR	O. lupi female	0	0	0	0
8	6	KERIYQTRERNFTRY	O. lupi female	29.5	4.5	0.152542	29.5
8	7	ERIYQTRERNFTRYL	O. lupi female	45.5	18.5	0.406593	0
8	8	RIYQTRERNFTRYLG	O. lupi female	44.75	6.75	0.150838	44.75
8	9	IYQTRERNFTRYLGE	O. lupi female	4	4	1	0
8	10	YQTRERNFTRYLGEE	O. lupi female	0	0	0	0
8	11	QTRERNFTRYLGEEQ	O. lupi female	0	0	0	0
8	12	TRERNFTRYLGEEQR	O. lupi female	0	0	0	0
8	13	RERNFTRYLGEEQRK	O. lupi female	3	3	1	0
8	14	ERNFTRYLGEEQRKM	O. lupi female	0	0	0	0
8	15	RNFTRYLGEEQRKMM	O. lupi female	11.5	11.5	1	0
8	16	NFTRYLGEEQRKMME	O. lupi female	83	41	0.493976	0
8	17	FTRYLGEEQRKMMEL	O. lupi female	17	17	1	0
8	18	TRYLGEEQRKMMELW	O. lupi female	76	28	0.368421	76
8	19	RYLGEEQRKMMELWS	O. lupi female	64	64	1	0
8	20	YLGEEQRKMMELWSE	O. lupi female	0	0	0	0
8	21	LGEEQRKMMELWSEL	O. lupi female	2	2	1	0
8	22	GEEQRKMMELWSELQ	O. lupi female	0	0	0	0
8	23	EEQRKMMELWSELQR	O. lupi female	0	0	0	0
8	24	EQRKMMELWSELQRV	O. lupi female	0	0	0	0
8	25	QRKMMELWSELQRVR	O. lupi female	0	0	0	0
8	26	RKMMELWSELQRVRK	O. lupi female	115	23	0.2	115
8	27	KMMELWSELQRVRKQ	O. lupi female	0	0	0	0
8	28	MMELWSELQRVRKQC	O. lupi female	34	34	1	0
8	29	MELWSELQRVRKQCA	O. lupi female	20.75	20.75	1	0
8	30	ELWSELQRVRKQCAE	O. lupi female	0	0	0	0
8	31	LWSELQRVRKQCAEY	O. lupi female	44.25	1.25	0.0282486	44.25
8	32	WSELQRVRKQCAEYR	O. lupi female	1	1	1	0
8	33	SELQRVRKQCAEYRE	O. lupi female	29	7	0.241379	29
8	34	ELQRVRKQCAEYREQ	O. lupi female	24	4	0.166667	24
8	35	LQRVRKQCAEYREQT	O. lupi female	0	0	0	0
8	36	QRVRKQCAEYREQTE	O. lupi female	0	0	0	0
8	37	RVRKQCAEYREQTER	O. lupi female	0	0	0	0
8	38	VRKQCAEYREQTERD	O. lupi female	0.5	0.5	1	0
8	39	RKQCAEYREQTERDL	O. lupi female	1.5	1.5	1	0
8	40	KQCAEYREQTERDLE	O. lupi female	0	0	0	0
8	41	QCAEYREQTERDLEN	O. lupi female	0	0	0	0
8	42	CAEYREQTERDLENQ	O. lupi female	10	10	1	0
8	43	AEYREQTERDLENQR	O. lupi female	6.5	6.5	1	0
8	44	EYREQTERDLENQRN	O. lupi female	38	12	0.315789	38
8	45	YREQTERDLENQRNE	O. lupi female	117	1	0.00854701	117
8	46	REQTERDLENQRNEF	O. lupi female	351	23	0.0655271	351
8	47	EQTERDLENQRNEFI	O. lupi female	155.25	14.25	0.0917874	155.25
8	48	QTERDLENQRNEFIK	O. lupi female	0	0	0	0
8	49	TERDLENQRNEFIKV	O. lupi female	4	4	1	0
8	50	ERDLENQRNEFIKVI	O. lupi female	34.25	10.75	0.313869	34.25
8	51	RDLENQRNEFIKVIR	O. lupi female	0	0	0	0
8	52	DLENQRNEFIKVIRH	O. lupi female	0	0	0	0
8	53	LENQRNEFIKVIRHV	O. lupi female	0	0	0	0
8	54	ENQRNEFIKVIRHVS	O. lupi female	0	0	0	0
8	55	NQRNEFIKVIRHVSG	O. lupi female	0	0	0	0
8	56	QRNEFIKVIRHVSGI	O. lupi female	0	0	0	0
8	57	RNEFIKVIRHVSGIV	O. lupi female	0	0	0	0
8	58	NEFIKVIRHVSGIVR	O. lupi female	0	0	0	0
8	59	EFIKVIRHVSGIVRG	O. lupi female	3	3	1	0
8	60	FIKVIRHVSGIVRGL	O. lupi female	6.5	6.5	1	0
8	61	IKVIRHVSGIVRGLN	O. lupi female	0	0	0	0
8	62	KVIRHVSGIVRGLNI	O. lupi female	0	0	0	0
8	63	VIRHVSGIVRGLNIE	O. lupi female	0	0	0	0
8	64	IRHVSGIVRGLNIEN	O. lupi female	0	0	0	0
8	65	RHVSGIVRGLNIENG	O. lupi female	10	2	0.2	10
8	66	HVSGIVRGLNIENGT	O. lupi female	0	0	0	0
8	67	VSGIVRGLNIENGTH	O. lupi female	0	0	0	0
10	2	SGIVRGLNIENGTHT	O. lupi female	0	0	0	0
10	3	GIVRGLNIENGTHTL	O. lupi female	0	0	0	0
10	4	IVRGLNIENGTHTLL	O. lupi female	0	0	0	0
10	5	VRGLNIENGTHTLLS	O. lupi female	0	0	0	0
10	6	RGLNIENGTHTLLSD	O. lupi female	0	0	0	0
10	7	GLNIENGTHTLLSDL	O. lupi female	0	0	0	0
10	8	LNIENGTHTLLSDLS	O. lupi female	0	0	0	0
10	9	NIENGTHTLLSDLSS	O. lupi female	0	0	0	0
10	10	IENGTHTLLSDLSSE	O. lupi female	0	0	0	0
10	11	ENGTHTLLSDLSSES	O. lupi female	8	8	1	0
10	12	NGTHTLLSDLSSESG	O. lupi female	18	18	1	0
10	13	GTHTLLSDLSSESGV	O. lupi female	343	65	0.189504	343
10	14	THTLLSDLSSESGVE	O. lupi female	334.5	46.5	0.139013	334.5
10	15	HTLLSDLSSESGVEI	O. lupi female	454	2	0.00440529	454
10	16	TLLSDLSSESGVEIT	O. lupi female	905	21	0.0232044	905
10	17	LLSDLSSESGVEITQ	O. lupi female	561	105	0.187166	561
10	18	LSDLSSESGVEITQD	O. lupi female	865	40	0.0462428	865
10	19	SDLSSESGVEITQDT	O. lupi female	592.5	16.5	0.0278481	592.5
10	20	DLSSESGVEITQDTV	O. lupi female	519	0	0	519
10	21	LSSESGVEITQDTVL	O. lupi female	383.5	24.5	0.0638853	383.5
10	22	SSESGVEITQDTVLI	O. lupi female	372.5	83.5	0.224161	372.5
10	23	SESGVEITQDTVLIE	O. lupi female	773	74.5	0.0963777	773
10	24	ESGVEITQDTVLIEA	O. lupi female	690.25	142.25	0.206085	690.25
10	25	SGVEITQDTVLIEAV	O. lupi female	1098.75	21.75	0.0197952	1098.75
10	26	GVEITQDTVLIEAVK	O. lupi female	431.5	76.5	0.177289	431.5
10	27	VEITQDTVLIEAVKR	O. lupi female	209	38	0.181818	209
10	28	EITQDTVLIEAVKRF	O. lupi female	68.5	1.5	0.0218978	68.5
10	29	ITQDTVLIEAVKRFH	O. lupi female	0	0	0	0
10	30	TQDTVLIEAVKRFHE	O. lupi female	0	0	0	0
10	31	QDTVLIEAVKRFHES	O. lupi female	0	0	0	0
10	32	DTVLIEAVKRFHESQ	O. lupi female	0	0	0	0
10	33	TVLIEAVKRFHESQQ	O. lupi female	0	0	0	0
10	34	VLIEAVKRFHESQQQ	O. lupi female	34.25	34.25	1	0
10	35	LIEAVKRFHESQQQA	O. lupi female	80.5	10.5	0.130435	80.5
10	36	IEAVKRFHESQQQAA	O. lupi female	0	0	0	0
10	37	EAVKRFHESQQQAAP	O. lupi female	0	0	0	0
10	38	AVKRFHESQQQAAPV	O. lupi female	0	0	0	0
10	39	VKRFHESQQQAAPVI	O. lupi female	0	0	0	0
10	40	KRFHESQQQAAPVIG	O. lupi female	0	0	0	0
10	41	RFHESQQQAAPVIGP	O. lupi female	0	0	0	0
10	42	FHESQQQAAPVIGPE	O. lupi female	0	0	0	0
10	43	HESQQQAAPVIGPEL	O. lupi female	12.5	12.5	1	0
10	44	ESQQQAAPVIGPELI	O. lupi female	0	0	0	0
10	45	SQQQAAPVIGPELIT	O. lupi female	0	0	0	0
10	46	QQQAAPVIGPELITE	O. lupi female	0	0	0	0
10	47	QQAAPVIGPELITEL	O. lupi female	0	0	0	0
10	48	QAAPVIGPELITELR	O. lupi female	0	0	0	0
10	49	AAPVIGPELITELRL	O. lupi female	0	0	0	0
10	50	APVIGPELITELRLA	O. lupi female	0	0	0	0
10	51	PVIGPELITELRLAR	O. lupi female	0	0	0	0
10	52	VIGPELITELRLART	O. lupi female	0	0	0	0
10	53	IGPELITELRLARTE	O. lupi female	21.75	12.25	0.563218	0
10	54	GPELITELRLARTED	O. lupi female	4.5	3.5	0.777778	0
10	55	PELITELRLARTEDA	O. lupi female	0	0	0	0
10	56	ELITELRLARTEDAG	O. lupi female	0	0	0	0
10	57	LITELRLARTEDAGL	O. lupi female	0	0	0	0
10	58	ITELRLARTEDAGLH	O. lupi female	0	0	0	0
10	59	TELRLARTEDAGLHD	O. lupi female	0	0	0	0
10	60	ELRLARTEDAGLHDE	O. lupi female	20	3	0.15	20
10	61	LRLARTEDAGLHDEL	O. lupi female	3	3	1	0
10	62	RLARTEDAGLHDELM	O. lupi female	32	4	0.125	32
10	63	LARTEDAGLHDELMR	O. lupi female	7	4	0.571429	0
10	64	ARTEDAGLHDELMRK	O. lupi female	0	0	0	0
10	65	RTEDAGLHDELMRKY	O. lupi female	6	6	1	0
10	66	TEDAGLHDELMRKYE	O. lupi female	39	4	0.102564	39
10	67	EDAGLHDELMRKYEE	O. lupi female	26	5	0.192308	26
12	2	DAGLHDELMRKYEES	O. lupi female	82.5	8.5	0.10303	82.5
12	3	AGLHDELMRKYEESA	O. lupi female	148.5	5.5	0.037037	148.5
12	4	GLHDELMRKYEESAK	O. lupi female	87.5	28.5	0.325714	87.5
12	5	LHDELMRKYEESAKR	O. lupi female	0	0	0	0
12	6	HDELMRKYEESAKRI	O. lupi female	0	0	0	0
12	7	DELMRKYEESAKRII	O. lupi female	0	0	0	0
12	8	ELMRKYEESAKRIIE	O. lupi female	0	0	0	0
12	9	LMRKYEESAKRIIEL	O. lupi female	0	0	0	0
12	10	MRKYEESAKRIIELE	O. lupi female	0	0	0	0
12	11	RKYEESAKRIIELEA	O. lupi female	305.25	230.75	0.755938	0
12	12	KYEESAKRIIELEAR	O. lupi female	0	0	0	0
12	13	YEESAKRIIELEARD	O. lupi female	19.5	14.5	0.74359	0
12	14	EESAKRIIELEARDD	O. lupi female	11	11	1	0
12	15	ESAKRIIELEARDDE	O. lupi female	4.5	4.5	1	0
12	16	SAKRIIELEARDDES	O. lupi female	0	0	0	0
12	17	AKRIIELEARDDESH	O. lupi female	1	1	1	0
12	18	KRIIELEARDDESHN	O. lupi female	4	4	1	0
12	19	RIIELEARDDESHNK	O. lupi female	0	0	0	0
12	20	IIELEARDDESHNKL	O. lupi female	0	0	0	0
12	21	IELEARDDESHNKLV	O. lupi female	192.5	192.5	1	0
12	22	ELEARDDESHNKLVA	O. lupi female	555.5	555.5	1	0
12	23	LEARDDESHNKLVAL	O. lupi female	0	0	0	0
12	24	EARDDESHNKLVALE	O. lupi female	0	0	0	0
12	25	ARDDESHNKLVALES	O. lupi female	0	0	0	0
12	26	RDDESHNKLVALESD	O. lupi female	0	0	0	0
12	27	DDESHNKLVALESDL	O. lupi female	0	0	0	0
12	28	DESHNKLVALESDLK	O. lupi female	687.5	127.5	0.185455	687.5
12	29	ESHNKLVALESDLKR	O. lupi female	505.5	49.5	0.0979228	505.5
12	30	SHNKLVALESDLKRT	O. lupi female	509.75	41.75	0.0819029	509.75
12	31	HNKLVALESDLKRTR	O. lupi female	360	95	0.263889	360
12	32	NKLVALESDLKRTRD	O. lupi female	308	70	0.227273	308
12	33	KLVALESDLKRTRDR	O. lupi female	179	76	0.424581	0
12	34	LVALESDLKRTRDRL	O. lupi female	199	43	0.21608	199
12	35	VALESDLKRTRDRLA	O. lupi female	132.5	17.5	0.132075	132.5
12	36	ALESDLKRTRDRLAE	O. lupi female	222.5	16.5	0.0741573	222.5
12	37	LESDLKRTRDRLAES	O. lupi female	1143	69	0.0603675	1143
12	38	ESDLKRTRDRLAESQ	O. lupi female	534.5	14.5	0.0271282	534.5
12	39	SDLKRTRDRLAESQN	O. lupi female	191	67	0.350785	191
12	40	DLKRTRDRLAESQNA	O. lupi female	0	0	0	0
12	41	LKRTRDRLAESQNAL	O. lupi female	0	0	0	0
12	42	KRTRDRLAESQNALR	O. lupi female	0	0	0	0
12	43	RTRDRLAESQNALRK	O. lupi female	48	23	0.479167	0
12	44	TRDRLAESQNALRKL	O. lupi female	0	0	0	0
12	45	RDRLAESQNALRKLY	O. lupi female	20	18	0.9	0
12	46	DRLAESQNALRKLYD	O. lupi female	22.5	11.5	0.511111	0
12	47	RLAESQNALRKLYDM	O. lupi female	38	4	0.105263	38
12	48	LAESQNALRKLYDMT	O. lupi female	0	0	0	0
12	49	AESQNALRKLYDMTY	O. lupi female	25.5	25.5	1	0
12	50	ESQNALRKLYDMTYS	O. lupi female	0	0	0	0
12	51	SQNALRKLYDMTYSY	O. lupi female	64	1	0.015625	64
12	52	QNALRKLYDMTYSYE	O. lupi female	86	15	0.174419	86
12	53	NALRKLYDMTYSYEI	O. lupi female	27.5	5.5	0.2	27.5
12	54	ALRKLYDMTYSYEIN	O. lupi female	142	33	0.232394	142
12	55	LRKLYDMTYSYEINA	O. lupi female	0	0	0	0
12	56	RKLYDMTYSYEINAE	O. lupi female	68	16	0.235294	68
12	57	KLYDMTYSYEINAEK	O. lupi female	0	0	0	0
12	58	LYDMTYSYEINAEKE	O. lupi female	18	18	1	0
12	59	YDMTYSYEINAEKET	O. lupi female	0	0	0	0
12	60	DMTYSYEINAEKETR	O. lupi female	0	0	0	0
12	61	MTYSYEINAEKETRS	O. lupi female	0	0	0	0
12	62	TYSYEINAEKETRSP	O. lupi female	163	157	0.96319	0
12	63	YSYEINAEKETRSPS	O. lupi female	0	0	0	0
12	64	SYEINAEKETRSPSP	O. lupi female	0	0	0	0
12	65	YEINAEKETRSPSPA	O. lupi female	0	0	0	0
12	66	EINAEKETRSPSPAK	O. lupi female	0	0	0	0
12	67	INAEKETRSPSPAKG	O. lupi female	0	0	0	0
14	2	NAEKETRSPSPAKGY	O. lupi female	0	0	0	0
14	3	AEKETRSPSPAKGYV	O. lupi female	0	0	0	0
14	4	EKETRSPSPAKGYVP	O. lupi female	0	0	0	0
14	5	KETRSPSPAKGYVPP	O. lupi female	14.5	14.5	1	0
14	6	ETRSPSPAKGYVPPP	O. lupi female	296.5	75.5	0.254637	296.5
14	7	TRSPSPAKGYVPPPE	O. lupi female	288	86	0.298611	288
14	8	RSPSPAKGYVPPPEV	O. lupi female	359	44	0.122563	359
14	9	SPSPAKGYVPPPEVV	O. lupi female	282.5	19.5	0.0690265	282.5
14	10	PSPAKGYVPPPEVVR	O. lupi female	172.5	23.5	0.136232	172.5
14	11	SPAKGYVPPPEVVRS	O. lupi female	117	68	0.581197	0
14	12	PAKGYVPPPEVVRSV	O. lupi female	137.5	49.5	0.36	137.5
14	13	AKGYVPPPEVVRSVR	O. lupi female	33.5	33.5	1	0
14	14	KGYVPPPEVVRSVRY	O. lupi female	91.5	36.5	0.398907	91.5
14	15	GYVPPPEVVRSVRYV	O. lupi female	98.5	10.5	0.106599	98.5
14	16	YVPPPEVVRSVRYVL	O. lupi female	182.5	10.5	0.0575342	182.5
14	17	VPPPEVVRSVRYVLN	O. lupi female	229	15	0.0655022	229
14	18	PPPEVVRSVRYVLNS	O. lupi female	3.5	3.5	1	0
14	19	PPEVVRSVRYVLNSR	O. lupi female	23.5	12.5	0.531915	0
14	20	PEVVRSVRYVLNSRA	O. lupi female	0	0	0	0
14	21	EVVRSVRYVLNSRAN	O. lupi female	29	29	1	0
14	22	VVRSVRYVLNSRAND	O. lupi female	0	0	0	0
14	23	VRSVRYVLNSRANDN	O. lupi female	454.25	122.75	0.270226	454.25
14	24	RSVRYVLNSRANDNN	O. lupi female	7155	425	0.059399	7155
14	25	SVRYVLNSRANDNNV	O. lupi female	994	339	0.341046	994
14	26	VRYVLNSRANDNNVL	O. lupi female	313.75	45.25	0.144223	313.75
14	27	RYVLNSRANDNNVLQ	O. lupi female	111.5	23.5	0.210762	111.5
14	28	YVLNSRANDNNVLQR	O. lupi female	68	11	0.161765	68
14	29	VLNSRANDNNVLQRK	O. lupi female	0	0	0	0
14	30	LNSRANDNNVLQRKL	O. lupi female	0	0	0	0
14	31	NSRANDNNVLQRKLK	O. lupi female	75	47	0.626667	0
14	32	SRANDNNVLQRKLKN	O. lupi female	31.5	31.5	1	0
14	33	RANDNNVLQRKLKNA	O. lupi female	0	0	0	0
14	34	ANDNNVLQRKLKNAE	O. lupi female	0	0	0	0
14	35	NDNNVLQRKLKNAEI	O. lupi female	0	0	0	0
14	36	DNNVLQRKLKNAEIQ	O. lupi female	0	0	0	0
14	37	NNVLQRKLKNAEIQI	O. lupi female	0	0	0	0
14	38	NVLQRKLKNAEIQIS	O. lupi female	0	0	0	0
14	39	VLQRKLKNAEIQISE	O. lupi female	0	0	0	0
14	40	LQRKLKNAEIQISEL	O. lupi female	0	0	0	0
14	41	QRKLKNAEIQISELT	O. lupi female	0	0	0	0
14	42	RKLKNAEIQISELTN	O. lupi female	0	0	0	0
14	43	KLKNAEIQISELTNK	O. lupi female	0	0	0	0
14	44	LKNAEIQISELTNKN	O. lupi female	4	4	1	0
14	45	KNAEIQISELTNKND	O. lupi female	0	0	0	0
14	46	NAEIQISELTNKNDS	O. lupi female	100.5	0.5	0.00497512	100.5
14	47	AEIQISELTNKNDSL	O. lupi female	6.5	6.5	1	0
14	48	EIQISELTNKNDSLE	O. lupi female	126	0	0	126
14	49	IQISELTNKNDSLEE	O. lupi female	159	21	0.132075	159
14	50	QISELTNKNDSLEEI	O. lupi female	206.5	24.5	0.118644	206.5
14	51	ISELTNKNDSLEEIR	O. lupi female	78.5	22.5	0.286624	78.5
14	52	SELTNKNDSLEEIRR	O. lupi female	18.25	14.75	0.808219	0
14	53	ELTNKNDSLEEIRRR	O. lupi female	0	0	0	0
14	54	LTNKNDSLEEIRRRL	O. lupi female	0	0	0	0
14	55	TNKNDSLEEIRRRLE	O. lupi female	0	0	0	0
14	56	NKNDSLEEIRRRLEK	O. lupi female	0	0	0	0
14	57	KNDSLEEIRRRLEKQ	O. lupi female	0	0	0	0
14	58	NDSLEEIRRRLEKQI	O. lupi female	0	0	0	0
14	59	DSLEEIRRRLEKQIA	O. lupi female	0	0	0	0
14	60	SLEEIRRRLEKQIAE	O. lupi female	0	0	0	0
14	61	LEEIRRRLEKQIAEA	O. lupi female	387.5	43.5	0.112258	387.5
14	62	EEIRRRLEKQIAEAN	O. lupi female	272.25	26.25	0.0964187	272.25
14	63	EIRRRLEKQIAEANR	O. lupi female	0	0	0	0
14	64	IRRRLEKQIAEANRT	O. lupi female	0	0	0	0
14	65	RRRLEKQIAEANRTI	O. lupi female	133	133	1	0
14	66	RRLEKQIAEANRTIT	O. lupi female	0	0	0	0
14	67	RLEKQIAEANRTITH	O. lupi female	0	0	0	0
16	2	LEKQIAEANRTITHR	O. lupi female	0	0	0	0
16	3	EKQIAEANRTITHRQ	O. lupi female	0	0	0	0
16	4	KQIAEANRTITHRQR	O. lupi female	0	0	0	0
16	5	QIAEANRTITHRQRE	O. lupi female	46.5	31.5	0.677419	0
16	6	IAEANRTITHRQREL	O. lupi female	11.5	11.5	1	0
16	7	AEANRTITHRQRELD	O. lupi female	0	0	0	0
16	8	EANRTITHRQRELDD	O. lupi female	0	0	0	0
16	9	ANRTITHRQRELDDA	O. lupi female	0	0	0	0
16	10	NRTITHRQRELDDAK	O. lupi female	195	54	0.276923	195
16	11	RTITHRQRELDDAKH	O. lupi female	198.5	17.5	0.0881612	198.5
16	12	TITHRQRELDDAKHT	O. lupi female	124.5	61.5	0.493976	0
16	13	ITHRQRELDDAKHTV	O. lupi female	68.5	11.5	0.167883	68.5
16	14	THRQRELDDAKHTVK	O. lupi female	206	45	0.218447	206
16	15	HRQRELDDAKHTVKD	O. lupi female	153.5	19.5	0.127036	153.5
16	16	RQRELDDAKHTVKDL	O. lupi female	17	13	0.764706	0
16	17	QRELDDAKHTVKDLE	O. lupi female	0	0	0	0
16	18	RELDDAKHTVKDLED	O. lupi female	79	16	0.202532	79
16	19	ELDDAKHTVKDLEDR	O. lupi female	30.5	22.5	0.737705	0
16	20	LDDAKHTVKDLEDRL	O. lupi female	85	22	0.258824	85
16	21	DDAKHTVKDLEDRLR	O. lupi female	29.5	25.5	0.864407	0
16	22	DAKHTVKDLEDRLRS	O. lupi female	0	0	0	0
16	23	AKHTVKDLEDRLRSL	O. lupi female	0	0	0	0
16	24	KHTVKDLEDRLRSLE	O. lupi female	0	0	0	0
16	25	HTVKDLEDRLRSLEQ	O. lupi female	0	0	0	0
16	26	TVKDLEDRLRSLEQE	O. lupi female	19.5	6.5	0.333333	19.5
16	27	VKDLEDRLRSLEQEK	O. lupi female	0	0	0	0
16	28	KDLEDRLRSLEQEKA	O. lupi female	0	0	0	0
16	29	DLEDRLRSLEQEKAS	O. lupi female	0	0	0	0
16	30	LEDRLRSLEQEKASI	O. lupi female	9.5	9.5	1	0
16	31	EDRLRSLEQEKASID	O. lupi female	0	0	0	0
16	32	DRLRSLEQEKASIDS	O. lupi female	0	0	0	0
16	33	RLRSLEQEKASIDSA	O. lupi female	0	0	0	0
16	34	LRSLEQEKASIDSAR	O. lupi female	0	0	0	0
16	35	RSLEQEKASIDSARH	O. lupi female	0	0	0	0
16	36	SLEQEKASIDSARHH	O. lupi female	7.75	7.75	1	0
16	37	LEQEKASIDSARHHL	O. lupi female	0	0	0	0
16	38	EQEKASIDSARHHLE	O. lupi female	0	0	0	0
16	39	QEKASIDSARHHLED	O. lupi female	0	0	0	0
16	40	EKASIDSARHHLEDE	O. lupi female	0	0	0	0
16	41	KASIDSARHHLEDEI	O. lupi female	0	0	0	0
16	42	ASIDSARHHLEDEIR	O. lupi female	5.5	5.5	1	0
16	43	SIDSARHHLEDEIRK	O. lupi female	0	0	0	0
16	44	IDSARHHLEDEIRKM	O. lupi female	0	0	0	0
16	45	DSARHHLEDEIRKMR	O. lupi female	0	0	0	0
16	46	SARHHLEDEIRKMRE	O. lupi female	11	11	1	0
16	47	ARHHLEDEIRKMREQ	O. lupi female	0	0	0	0
16	48	RHHLEDEIRKMREQF	O. lupi female	46.5	11.5	0.247312	46.5
16	49	HHLEDEIRKMREQFN	O. lupi female	24	5	0.208333	24
16	50	HLEDEIRKMREQFNS	O. lupi female	0	0	0	0
16	51	LEDEIRKMREQFNST	O. lupi female	400.5	356.5	0.890137	0
16	52	EDEIRKMREQFNSTL	O. lupi female	0	0	0	0
16	53	DEIRKMREQFNSTLL	O. lupi female	0	0	0	0
16	54	EIRKMREQFNSTLLD	O. lupi female	0	0	0	0
16	55	IRKMREQFNSTLLDV	O. lupi female	0	0	0	0
16	56	RKMREQFNSTLLDVE	O. lupi female	53.5	12.5	0.233645	53.5
16	57	KMREQFNSTLLDVER	O. lupi female	0	0	0	0
16	58	MREQFNSTLLDVERR	O. lupi female	0	0	0	0
16	59	REQFNSTLLDVERRA	O. lupi female	0	0	0	0
16	60	EQFNSTLLDVERRAA	O. lupi female	0	0	0	0
16	61	QFNSTLLDVERRAAE	O. lupi female	0	0	0	0
16	62	FNSTLLDVERRAAED	O. lupi female	12	4	0.333333	12
16	63	NSTLLDVERRAAEDA	O. lupi female	0	0	0	0
16	64	STLLDVERRAAEDAD	O. lupi female	7.5	7.5	1	0
16	65	TLLDVERRAAEDADE	O. lupi female	32.5	32.5	1	0
16	66	LLDVERRAAEDADER	O. lupi female	0	0	0	0
16	67	LDVERRAAEDADERI	O. lupi female	0	0	0	0
18	2	DVERRAAEDADERIR	O. lupi female	14.5	14.5	1	0
18	3	VERRAAEDADERIRK	O. lupi female	3.75	3.75	1	0
18	4	ERRAAEDADERIRKI	O. lupi female	21	15	0.714286	0
18	5	RRAAEDADERIRKID	O. lupi female	8	8	1	0
18	6	RAAEDADERIRKIDE	O. lupi female	0	0	0	0
18	7	AAEDADERIRKIDEE	O. lupi female	0	0	0	0
18	8	AEDADERIRKIDEET	O. lupi female	0	0	0	0
18	9	EDADERIRKIDEETK	O. lupi female	12	12	1	0
18	10	DADERIRKIDEETKI	O. lupi female	36	19	0.527778	0
18	11	ADERIRKIDEETKIR	O. lupi female	0	0	0	0
18	12	DERIRKIDEETKIRI	O. lupi female	5	5	1	0
18	13	ERIRKIDEETKIRIS	O. lupi female	104	24	0.230769	104
18	14	RIRKIDEETKIRISE	O. lupi female	12.5	12.5	1	0
18	15	IRKIDEETKIRISEL	O. lupi female	85	6	0.0705882	85
18	16	RKIDEETKIRISELT	O. lupi female	79.5	37.5	0.471698	0
18	17	KIDEETKIRISELTN	O. lupi female	336.25	40.25	0.119703	336.25
18	18	IDEETKIRISELTNR	O. lupi female	117.5	10.5	0.0893617	117.5
18	19	DEETKIRISELTNRI	O. lupi female	0	0	0	0
18	20	EETKIRISELTNRIE	O. lupi female	0	0	0	0
18	21	ETKIRISELTNRIEM	O. lupi female	3.5	3.5	1	0
18	22	TKIRISELTNRIEML	O. lupi female	0	0	0	0
18	23	KIRISELTNRIEMLL	O. lupi female	0	0	0	0
18	24	IRISELTNRIEMLLE	O. lupi female	0	0	0	0
18	25	RISELTNRIEMLLEE	O. lupi female	54.5	4.5	0.0825688	54.5
18	26	ISELTNRIEMLLEEN	O. lupi female	0	0	0	0
18	27	SELTNRIEMLLEENK	O. lupi female	0	0	0	0
18	28	ELTNRIEMLLEENKR	O. lupi female	0	0	0	0
18	29	LTNRIEMLLEENKRL	O. lupi female	0	0	0	0
18	30	TNRIEMLLEENKRLK	O. lupi female	0	0	0	0
18	31	NRIEMLLEENKRLKD	O. lupi female	0	0	0	0
18	32	RIEMLLEENKRLKDE	O. lupi female	0	0	0	0
18	33	IEMLLEENKRLKDEA	O. lupi female	0	0	0	0
18	34	EMLLEENKRLKDEAD	O. lupi female	0	0	0	0
18	35	MLLEENKRLKDEADG	O. lupi female	0	0	0	0
18	36	LLEENKRLKDEADGM	O. lupi female	8.5	8.5	1	0
18	37	LEENKRLKDEADGMK	O. lupi female	0	0	0	0
18	38	EENKRLKDEADGMKN	O. lupi female	0	0	0	0
18	39	ENKRLKDEADGMKNR	O. lupi female	0	0	0	0
18	40	NKRLKDEADGMKNRI	O. lupi female	0	0	0	0
18	41	KRLKDEADGMKNRIQ	O. lupi female	0	0	0	0
18	42	RLKDEADGMKNRIQD	O. lupi female	0	0	0	0
18	43	LKDEADGMKNRIQDI	O. lupi female	0	0	0	0
18	44	KDEADGMKNRIQDIE	O. lupi female	0	0	0	0
18	45	DEADGMKNRIQDIEK	O. lupi female	0	0	0	0
18	46	EADGMKNRIQDIEKE	O. lupi female	1	1	1	0
18	47	ADGMKNRIQDIEKEY	O. lupi female	81	19	0.234568	81
18	48	DGMKNRIQDIEKEYN	O. lupi female	75.75	20.75	0.273927	75.75
18	49	GMKNRIQDIEKEYNT	O. lupi female	0	0	0	0
18	50	MKNRIQDIEKEYNTI	O. lupi female	137	3	0.0218978	137
18	51	KNRIQDIEKEYNTII	O. lupi female	0	0	0	0
18	52	NRIQDIEKEYNTIIR	O. lupi female	0	0	0	0
18	53	RIQDIEKEYNTIIRK	O. lupi female	0	0	0	0
18	54	IQDIEKEYNTIIRKL	O. lupi female	0	0	0	0
18	55	QDIEKEYNTIIRKLE	O. lupi female	0	0	0	0
18	56	DIEKEYNTIIRKLEE	O. lupi female	1	1	1	0
18	57	IEKEYNTIIRKLEEK	O. lupi female	0	0	0	0
18	58	EKEYNTIIRKLEEKD	O. lupi female	0	0	0	0
18	59	KEYNTIIRKLEEKDN	O. lupi female	2	2	1	0
18	60	EYNTIIRKLEEKDNA	O. lupi female	0	0	0	0
18	61	YNTIIRKLEEKDNAL	O. lupi female	42.5	13.5	0.317647	42.5
18	62	NTIIRKLEEKDNALK	O. lupi female	0	0	0	0
18	63	TIIRKLEEKDNALKN	O. lupi female	0	0	0	0
18	64	IIRKLEEKDNALKNL	O. lupi female	0	0	0	0
18	65	IRKLEEKDNALKNLE	O. lupi female	0	0	0	0
18	66	RKLEEKDNALKNLEN	O. lupi female	0	0	0	0
18	67	KLEEKDNALKNLENI	O. lupi female	0	0	0	0
20	2	LEEKDNALKNLENIR	O. lupi female	0	0	0	0
20	3	EEKDNALKNLENIRQ	O. lupi female	0	0	0	0
20	4	EKDNALKNLENIRQR	O. lupi female	1.5	1.5	1	0
20	5	KDNALKNLENIRQRL	O. lupi female	23	21	0.913043	0
20	6	DNALKNLENIRQRLV	O. lupi female	0	0	0	0
20	7	NALKNLENIRQRLVN	O. lupi female	0	0	0	0
20	8	ALKNLENIRQRLVNE	O. lupi female	21	15	0.714286	0
20	9	LKNLENIRQRLVNEL	O. lupi female	0	0	0	0
20	10	KNLENIRQRLVNELE	O. lupi female	0	0	0	0
20	11	NLENIRQRLVNELEE	O. lupi female	2	2	1	0
20	12	LENIRQRLVNELEEQ	O. lupi female	0	0	0	0
20	13	ENIRQRLVNELEEQR	O. lupi female	12.5	7.5	0.6	0
20	14	NIRQRLVNELEEQRT	O. lupi female	99	38	0.383838	99
20	15	IRQRLVNELEEQRTR	O. lupi female	58.5	58.5	1	0
20	16	RQRLVNELEEQRTRF	O. lupi female	147	43	0.292517	147
20	17	QRLVNELEEQRTRFD	O. lupi female	605	113	0.186777	605
20	18	RLVNELEEQRTRFDT	O. lupi female	23.5	18.5	0.787234	0
20	19	LVNELEEQRTRFDTM	O. lupi female	177	24	0.135593	177
20	20	VNELEEQRTRFDTMT	O. lupi female	0	0	0	0
20	21	NELEEQRTRFDTMTS	O. lupi female	0	0	0	0
20	22	ELEEQRTRFDTMTSE	O. lupi female	0	0	0	0
20	23	LEEQRTRFDTMTSEF	O. lupi female	550.5	33.5	0.0608538	550.5
20	24	EEQRTRFDTMTSEFD	O. lupi female	704	2	0.00284091	704
20	25	EQRTRFDTMTSEFDN	O. lupi female	254.5	12.5	0.0491159	254.5
20	26	QRTRFDTMTSEFDNL	O. lupi female	581	5	0.00860585	581
20	27	RTRFDTMTSEFDNLR	O. lupi female	459.5	95.5	0.207835	459.5
20	28	TRFDTMTSEFDNLRT	O. lupi female	187.25	65.25	0.348465	187.25
20	29	RFDTMTSEFDNLRTN	O. lupi female	292.5	50.5	0.17265	292.5
20	30	FDTMTSEFDNLRTNY	O. lupi female	165.5	34.5	0.208459	165.5
20	31	DTMTSEFDNLRTNYD	O. lupi female	737.5	39.5	0.0535593	737.5
20	32	TMTSEFDNLRTNYDS	O. lupi female	114	17	0.149123	114
20	33	MTSEFDNLRTNYDSA	O. lupi female	170.5	54.5	0.319648	170.5
20	34	TSEFDNLRTNYDSAN	O. lupi female	87.5	13.5	0.154286	87.5
20	35	SEFDNLRTNYDSANK	O. lupi female	106	28	0.264151	106
20	36	EFDNLRTNYDSANKN	O. lupi female	51	15	0.294118	51
20	37	FDNLRTNYDSANKNT	O. lupi female	0	0	0	0
20	38	DNLRTNYDSANKNTV	O. lupi female	215.5	7.5	0.0348028	215.5
20	39	NLRTNYDSANKNTVA	O. lupi female	0	0	0	0
20	40	LRTNYDSANKNTVAI	O. lupi female	0	0	0	0
20	41	RTNYDSANKNTVAIE	O. lupi female	0	0	0	0
20	42	TNYDSANKNTVAIEL	O. lupi female	0	0	0	0
20	43	NYDSANKNTVAIELT	O. lupi female	0	0	0	0
20	44	YDSANKNTVAIELTV	O. lupi female	22	22	1	0
20	45	DSANKNTVAIELTVK	O. lupi female	0	0	0	0
20	46	SANKNTVAIELTVKE	O. lupi female	112	54	0.482143	0
20	47	ANKNTVAIELTVKEI	O. lupi female	0	0	0	0
20	48	NKNTVAIELTVKEIK	O. lupi female	0	0	0	0
20	49	KNTVAIELTVKEIKQ	O. lupi female	0	0	0	0
20	50	NTVAIELTVKEIKQQ	O. lupi female	0	0	0	0
20	51	TVAIELTVKEIKQQR	O. lupi female	0	0	0	0
20	52	VAIELTVKEIKQQRD	O. lupi female	0	0	0	0
20	53	AIELTVKEIKQQRDE	O. lupi female	1	1	1	0
20	54	IELTVKEIKQQRDEI	O. lupi female	0	0	0	0
20	55	ELTVKEIKQQRDEII	O. lupi female	0	0	0	0
20	56	LTVKEIKQQRDEIIK	O. lupi female	0	0	0	0
20	57	TVKEIKQQRDEIIKQ	O. lupi female	1	1	1	0
20	58	VKEIKQQRDEIIKQK	O. lupi female	0	0	0	0
20	59	KEIKQQRDEIIKQKD	O. lupi female	0	0	0	0
20	60	EIKQQRDEIIKQKDK	O. lupi female	0	0	0	0
20	61	IKQQRDEIIKQKDKL	O. lupi female	0	0	0	0
20	62	KQQRDEIIKQKDKLV	O. lupi female	0	0	0	0
20	63	QQRDEIIKQKDKLVK	O. lupi female	8.25	1.25	0.151515	8.25
20	64	QRDEIIKQKDKLVKE	O. lupi female	0	0	0	0
20	65	RDEIIKQKDKLVKEL	O. lupi female	0	0	0	0
20	66	DEIIKQKDKLVKELA	O. lupi female	0	0	0	0
20	67	EIIKQKDKLVKELAD	O. lupi female	0	0	0	0
22	2	IIKQKDKLVKELADL	O. lupi female	0	0	0	0
22	3	IKQKDKLVKELADLE	O. lupi female	0	0	0	0
22	4	KQKDKLVKELADLEN	O. lupi female	0	0	0	0
22	5	QKDKLVKELADLENK	O. lupi female	0	0	0	0
22	6	KDKLVKELADLENKL	O. lupi female	0	0	0	0
22	7	DKLVKELADLENKLN	O. lupi female	0	0	0	0
22	8	KLVKELADLENKLNN	O. lupi female	0	0	0	0
22	9	LVKELADLENKLNNE	O. lupi female	61.5	61.5	1	0
22	10	VKELADLENKLNNET	O. lupi female	375	43	0.114667	375
22	11	KELADLENKLNNETK	O. lupi female	83.75	49.75	0.59403	0
22	12	ELADLENKLNNETKM	O. lupi female	383.75	103.75	0.270358	383.75
22	13	LADLENKLNNETKMR	O. lupi female	80	13	0.1625	80
22	14	ADLENKLNNETKMRG	O. lupi female	12	12	1	0
22	15	DLENKLNNETKMRGD	O. lupi female	48	22	0.458333	0
22	16	LENKLNNETKMRGDV	O. lupi female	0	0	0	0
22	17	ENKLNNETKMRGDVE	O. lupi female	0	0	0	0
22	18	NKLNNETKMRGDVEK	O. lupi female	0	0	0	0
22	19	KLNNETKMRGDVEKL	O. lupi female	14	14	1	0
22	20	LNNETKMRGDVEKLN	O. lupi female	137.5	3.5	0.0254545	137.5
22	21	NNETKMRGDVEKLNQ	O. lupi female	0	0	0	0
22	22	NETKMRGDVEKLNQR	O. lupi female	0	0	0	0
22	23	ETKMRGDVEKLNQRH	O. lupi female	0	0	0	0
22	24	TKMRGDVEKLNQRHL	O. lupi female	0	0	0	0
22	25	KMRGDVEKLNQRHLD	O. lupi female	0	0	0	0
22	26	MRGDVEKLNQRHLDE	O. lupi female	0	0	0	0
22	27	RGDVEKLNQRHLDEI	O. lupi female	0	0	0	0
22	28	GDVEKLNQRHLDEID	O. lupi female	0	0	0	0
22	29	DVEKLNQRHLDEIDN	O. lupi female	0.75	0.75	1	0
22	30	VEKLNQRHLDEIDNF	O. lupi female	129	7	0.0542636	129
22	31	EKLNQRHLDEIDNFK	O. lupi female	0	0	0	0
22	32	KLNQRHLDEIDNFKK	O. lupi female	0	0	0	0
22	33	LNQRHLDEIDNFKKQ	O. lupi female	0	0	0	0
22	34	NQRHLDEIDNFKKQI	O. lupi female	0	0	0	0
22	35	QRHLDEIDNFKKQIN	O. lupi female	0	0	0	0
22	36	RHLDEIDNFKKQINE	O. lupi female	10	1	0.1	10
22	37	HLDEIDNFKKQINEY	O. lupi female	315.25	48.25	0.153053	315.25
22	38	LDEIDNFKKQINEYI	O. lupi female	134	0	0	134
22	39	DEIDNFKKQINEYIT	O. lupi female	19	15	0.789474	0
22	40	EIDNFKKQINEYITE	O. lupi female	1	1	1	0
22	41	IDNFKKQINEYITEV	O. lupi female	1.5	0.5	0.333333	1.5
22	42	DNFKKQINEYITEVT	O. lupi female	0	0	0	0
22	43	NFKKQINEYITEVTT	O. lupi female	1	1	1	0
22	44	FKKQINEYITEVTTI	O. lupi female	30	6	0.2	30
22	45	KKQINEYITEVTTIR	O. lupi female	0	0	0	0
22	46	KQINEYITEVTTIRR	O. lupi female	0	0	0	0
22	47	QINEYITEVTTIRRQ	O. lupi female	1	1	1	0
22	48	INEYITEVTTIRRQN	O. lupi female	0	0	0	0
22	49	NEYITEVTTIRRQND	O. lupi female	40	36	0.9	0
22	50	EYITEVTTIRRQNDD	O. lupi female	719.5	49.5	0.0687978	719.5
22	51	YITEVTTIRRQNDDF	O. lupi female	632.25	67.25	0.106366	632.25
22	52	ITEVTTIRRQNDDFD	O. lupi female	1183.5	78.5	0.0663287	1183.5
22	53	TEVTTIRRQNDDFDT	O. lupi female	209	20	0.0956938	209
22	54	EVTTIRRQNDDFDTQ	O. lupi female	222.5	10.5	0.047191	222.5
22	55	VTTIRRQNDDFDTQM	O. lupi female	232.5	73.5	0.316129	232.5
22	56	TTIRRQNDDFDTQMK	O. lupi female	95.5	17.5	0.183246	95.5
22	57	TIRRQNDDFDTQMKT	O. lupi female	48	13	0.270833	48
22	58	IRRQNDDFDTQMKTN	O. lupi female	0	0	0	0
22	59	RRQNDDFDTQMKTNQ	O. lupi female	0	0	0	0
22	60	RQNDDFDTQMKTNQA	O. lupi female	0	0	0	0
22	61	QNDDFDTQMKTNQAK	O. lupi female	0	0	0	0
22	62	NDDFDTQMKTNQAKL	O. lupi female	0	0	0	0
22	63	DDFDTQMKTNQAKLS	O. lupi female	0	0	0	0
22	64	DFDTQMKTNQAKLSS	O. lupi female	0	0	0	0
22	65	FDTQMKTNQAKLSSM	O. lupi female	17	0	0	17
22	66	DTQMKTNQAKLSSME	O. lupi female	2	2	1	0
22	67	TQMKTNQAKLSSMEN	O. lupi female	0	0	0	0
24	2	QMKTNQAKLSSMENS	O. lupi female	0	0	0	0
24	3	MKTNQAKLSSMENSL	O. lupi female	7	5	0.714286	0
24	4	KTNQAKLSSMENSLI	O. lupi female	0	0	0	0
24	5	TNQAKLSSMENSLIA	O. lupi female	0	0	0	0
24	6	NQAKLSSMENSLIAA	O. lupi female	0	0	0	0
24	7	QAKLSSMENSLIAAK	O. lupi female	0	0	0	0
24	8	AKLSSMENSLIAAKK	O. lupi female	1388	241	0.173631	1388
24	9	KLSSMENSLIAAKKE	O. lupi female	929	105	0.113025	929
24	10	LSSMENSLIAAKKEI	O. lupi female	1167	167	0.143102	1167
24	11	SSMENSLIAAKKEIE	O. lupi female	744	149	0.200269	744
24	12	SMENSLIAAKKEIEK	O. lupi female	973.5	217.5	0.223421	973.5
24	13	MENSLIAAKKEIEKL	O. lupi female	775.5	98.5	0.127015	775.5
24	14	ENSLIAAKKEIEKLS	O. lupi female	1206.25	177.75	0.147358	1206.25
24	15	NSLIAAKKEIEKLSE	O. lupi female	1008.5	96.5	0.0956867	1008.5
24	16	SLIAAKKEIEKLSEM	O. lupi female	269.5	6.5	0.0241187	269.5
24	17	LIAAKKEIEKLSEMN	O. lupi female	43.5	20.5	0.471264	0
24	18	IAAKKEIEKLSEMNN	O. lupi female	0	0	0	0
24	19	AAKKEIEKLSEMNNR	O. lupi female	18.5	18.5	1	0
24	20	AKKEIEKLSEMNNRL	O. lupi female	2.5	2.5	1	0
24	21	KKEIEKLSEMNNRLQ	O. lupi female	0	0	0	0
24	22	KEIEKLSEMNNRLQQ	O. lupi female	5.5	5.5	1	0
24	23	EIEKLSEMNNRLQQD	O. lupi female	49	5	0.102041	49
24	24	IEKLSEMNNRLQQDK	O. lupi female	0	0	0	0
24	25	EKLSEMNNRLQQDKN	O. lupi female	32.5	30.5	0.938462	0
24	26	KLSEMNNRLQQDKND	O. lupi female	2.75	2.75	1	0
24	27	LSEMNNRLQQDKNDL	O. lupi female	141	13	0.0921986	141
24	28	SEMNNRLQQDKNDLI	O. lupi female	0	0	0	0
24	29	EMNNRLQQDKNDLIG	O. lupi female	19	2	0.105263	19
24	30	MNNRLQQDKNDLIGA	O. lupi female	0	0	0	0
24	31	NNRLQQDKNDLIGAK	O. lupi female	0	0	0	0
24	32	NRLQQDKNDLIGAKQ	O. lupi female	0	0	0	0
24	33	RLQQDKNDLIGAKQK	O. lupi female	237	1	0.00421941	237
24	34	LQQDKNDLIGAKQKG	O. lupi female	5.75	5.75	1	0
24	35	QQDKNDLIGAKQKGD	O. lupi female	0	0	0	0
24	36	QDKNDLIGAKQKGDT	O. lupi female	0	0	0	0
24	37	DKNDLIGAKQKGDTE	O. lupi female	0	0	0	0
24	38	KNDLIGAKQKGDTEL	O. lupi female	17	2	0.117647	17
24	39	NDLIGAKQKGDTELN	O. lupi female	38	13	0.342105	38
24	40	DLIGAKQKGDTELNL	O. lupi female	0	0	0	0
24	41	LIGAKQKGDTELNLL	O. lupi female	105	105	1	0
24	42	IGAKQKGDTELNLLN	O. lupi female	16.25	16.25	1	0
24	43	GAKQKGDTELNLLNE	O. lupi female	21.5	21.5	1	0
24	44	AKQKGDTELNLLNEK	O. lupi female	0	0	0	0
24	45	KQKGDTELNLLNEKI	O. lupi female	0	0	0	0
24	46	QKGDTELNLLNEKIR	O. lupi female	0	0	0	0
24	47	KGDTELNLLNEKIRK	O. lupi female	0	0	0	0
24	48	GDTELNLLNEKIRKV	O. lupi female	0	0	0	0
24	49	DTELNLLNEKIRKVE	O. lupi female	0	0	0	0
24	50	TELNLLNEKIRKVEL	O. lupi female	0	0	0	0
24	51	ELNLLNEKIRKVELE	O. lupi female	10	10	1	0
24	52	LNLLNEKIRKVELEF	O. lupi female	27.5	12.5	0.454545	0
24	53	NLLNEKIRKVELEFE	O. lupi female	77	12	0.155844	77
24	54	LLNEKIRKVELEFER	O. lupi female	15.5	7.5	0.483871	0
24	55	LNEKIRKVELEFERI	O. lupi female	45.5	21.5	0.472527	0
24	56	NEKIRKVELEFERIK	O. lupi female	0	0	0	0
24	57	EKIRKVELEFERIKK	O. lupi female	0	0	0	0
24	58	KIRKVELEFERIKKD	O. lupi female	0	0	0	0
24	59	IRKVELEFERIKKDN	O. lupi female	0	0	0	0
24	60	RKVELEFERIKKDNQ	O. lupi female	0	0	0	0
24	61	KVELEFERIKKDNQE	O. lupi female	20	20	1	0
24	62	VELEFERIKKDNQEL	O. lupi female	138.25	3.25	0.0235081	138.25
24	63	ELEFERIKKDNQELE	O. lupi female	0	0	0	0
24	64	LEFERIKKDNQELED	O. lupi female	0	0	0	0
24	65	EFERIKKDNQELEDH	O. lupi female	11.5	7.5	0.652174	0
24	66	FERIKKDNQELEDHE	O. lupi female	0	0	0	0
24	67	ERIKKDNQELEDHER	O. lupi female	0	0	0	0
26	2	RIKKDNQELEDHERT	O. lupi female	0	0	0	0
26	3	IKKDNQELEDHERTA	O. lupi female	0	0	0	0
26	4	KKDNQELEDHERTAR	O. lupi female	0	0	0	0
26	5	KDNQELEDHERTARD	O. lupi female	35.5	35.5	1	0
26	6	DNQELEDHERTARDD	O. lupi female	66	66	1	0
26	7	NQELEDHERTARDDL	O. lupi female	0	0	0	0
26	8	QELEDHERTARDDLK	O. lupi female	112.5	24.5	0.217778	112.5
26	9	ELEDHERTARDDLKQ	O. lupi female	0	0	0	0
26	10	LEDHERTARDDLKQE	O. lupi female	79.5	22.5	0.283019	79.5
26	11	EDHERTARDDLKQET	O. lupi female	0	0	0	0
26	12	DHERTARDDLKQETN	O. lupi female	35.5	33.5	0.943662	0
26	13	HERTARDDLKQETNR	O. lupi female	0	0	0	0
26	14	ERTARDDLKQETNRN	O. lupi female	77.5	16.5	0.212903	77.5
26	15	RTARDDLKQETNRNH	O. lupi female	22	22	1	0
26	16	TARDDLKQETNRNHL	O. lupi female	0	0	0	0
26	17	ARDDLKQETNRNHLL	O. lupi female	23.5	23.5	1	0
26	18	RDDLKQETNRNHLLT	O. lupi female	35.5	35.5	1	0
26	19	DDLKQETNRNHLLTK	O. lupi female	1	1	1	0
26	20	DLKQETNRNHLLTKE	O. lupi female	0	0	0	0
26	21	LKQETNRNHLLTKEL	O. lupi female	0	0	0	0
26	22	KQETNRNHLLTKELE	O. lupi female	0	0	0	0
26	23	QETNRNHLLTKELEE	O. lupi female	0	0	0	0
26	24	ETNRNHLLTKELEEA	O. lupi female	7.5	7.5	1	0
26	25	TNRNHLLTKELEEAR	O. lupi female	0	0	0	0
26	26	NRNHLLTKELEEARA	O. lupi female	0	0	0	0
26	27	RNHLLTKELEEARAD	O. lupi female	14	14	1	0
26	28	NHLLTKELEEARADI	O. lupi female	58.25	58.25	1	0
26	29	HLLTKELEEARADIV	O. lupi female	4.5	4.5	1	0
26	30	LLTKELEEARADIVA	O. lupi female	2	2	1	0
26	31	LTKELEEARADIVAL	O. lupi female	0	0	0	0
26	32	TKELEEARADIVALN	O. lupi female	55	43	0.781818	0
26	33	KELEEARADIVALND	O. lupi female	0	0	0	0
26	34	ELEEARADIVALNDR	O. lupi female	0	0	0	0
26	35	LEEARADIVALNDRL	O. lupi female	0	0	0	0
26	36	EEARADIVALNDRLA	O. lupi female	0	0	0	0
26	37	EARADIVALNDRLAK	O. lupi female	0	0	0	0
26	38	ARADIVALNDRLAKM	O. lupi female	0	0	0	0
26	39	RADIVALNDRLAKMD	O. lupi female	0	0	0	0
26	40	ADIVALNDRLAKMDA	O. lupi female	3	3	1	0
26	41	DIVALNDRLAKMDAN	O. lupi female	0	0	0	0
26	42	IVALNDRLAKMDANF	O. lupi female	41.5	4.5	0.108434	41.5
26	43	VALNDRLAKMDANFK	O. lupi female	0	0	0	0
26	44	ALNDRLAKMDANFKI	O. lupi female	0	0	0	0
26	45	LNDRLAKMDANFKIK	O. lupi female	0	0	0	0
26	46	NDRLAKMDANFKIKL	O. lupi female	0	0	0	0
26	47	DRLAKMDANFKIKLD	O. lupi female	0	0	0	0
26	48	RLAKMDANFKIKLDE	O. lupi female	0	0	0	0
26	49	LAKMDANFKIKLDET	O. lupi female	0	0	0	0
26	50	AKMDANFKIKLDETV	O. lupi female	0	0	0	0
26	51	KMDANFKIKLDETVK	O. lupi female	0	0	0	0
26	52	MDANFKIKLDETVKK	O. lupi female	16.5	16.5	1	0
26	53	DANFKIKLDETVKKS	O. lupi female	0	0	0	0
26	54	ANFKIKLDETVKKSS	O. lupi female	0	0	0	0
26	55	NFKIKLDETVKKSSA	O. lupi female	0	0	0	0
26	56	FKIKLDETVKKSSAD	O. lupi female	8.5	4.5	0.529412	0
26	57	KIKLDETVKKSSADH	O. lupi female	0	0	0	0
26	58	IKLDETVKKSSADHE	O. lupi female	0	0	0	0
26	59	KLDETVKKSSADHET	O. lupi female	0	0	0	0
26	60	LDETVKKSSADHETI	O. lupi female	26	26	1	0
26	61	DETVKKSSADHETIK	O. lupi female	0	0	0	0
26	62	ETVKKSSADHETIKS	O. lupi female	0	0	0	0
26	63	TVKKSSADHETIKSR	O. lupi female	0	0	0	0
26	64	VKKSSADHETIKSRD	O. lupi female	0	0	0	0
26	65	KKSSADHETIKSRDS	O. lupi female	0	0	0	0
26	66	KSSADHETIKSRDSK	O. lupi female	0	0	0	0
26	67	SSADHETIKSRDSKS	O. lupi female	0	0	0	0
28	2	SADHETIKSRDSKSE	O. lupi female	7.5	7.5	1	0
28	3	ADHETIKSRDSKSEK	O. lupi female	0	0	0	0
28	4	DHETIKSRDSKSEKI	O. lupi female	14.5	14.5	1	0
28	5	HETIKSRDSKSEKII	O. lupi female	32	3	0.09375	32
28	6	ETIKSRDSKSEKIIV	O. lupi female	2987	375	0.125544	2987
28	7	TIKSRDSKSEKIIVK	O. lupi female	624	3	0.00480769	624
28	8	IKSRDSKSEKIIVKH	O. lupi female	200.25	50.25	0.250936	200.25
28	9	KSRDSKSEKIIVKHE	O. lupi female	0	0	0	0
28	10	SRDSKSEKIIVKHET	O. lupi female	0	0	0	0
28	11	RDSKSEKIIVKHETE	O. lupi female	0	0	0	0
28	12	DSKSEKIIVKHETEI	O. lupi female	0	0	0	0
28	13	SKSEKIIVKHETEIY	O. lupi female	0	0	0	0
28	14	KSEKIIVKHETEIYE	O. lupi female	5	5	1	0
28	15	SEKIIVKHETEIYEV	O. lupi female	48	17	0.354167	48
28	16	EKIIVKHETEIYEVN	O. lupi female	433.5	14.5	0.0334487	433.5
28	17	KIIVKHETEIYEVNK	O. lupi female	0	0	0	0
28	18	IIVKHETEIYEVNKY	O. lupi female	0	0	0	0
28	19	IVKHETEIYEVNKYK	O. lupi female	0	0	0	0
28	20	VKHETEIYEVNKYKA	O. lupi female	0	0	0	0
28	21	KHETEIYEVNKYKAE	O. lupi female	0	0	0	0
28	22	HETEIYEVNKYKAEL	O. lupi female	0	0	0	0
28	23	ETEIYEVNKYKAELE	O. lupi female	0	0	0	0
28	24	TEIYEVNKYKAELEK	O. lupi female	0	0	0	0
28	25	EIYEVNKYKAELEKL	O. lupi female	0	0	0	0
28	26	IYEVNKYKAELEKLE	O. lupi female	0	0	0	0
28	27	YEVNKYKAELEKLES	O. lupi female	0	0	0	0
28	28	EVNKYKAELEKLESD	O. lupi female	0	0	0	0
28	29	VNKYKAELEKLESDK	O. lupi female	0	0	0	0
28	30	NKYKAELEKLESDKD	O. lupi female	0	0	0	0
28	31	KYKAELEKLESDKDD	O. lupi female	0	0	0	0
28	32	YKAELEKLESDKDDL	O. lupi female	0	0	0	0
28	33	KAELEKLESDKDDLE	O. lupi female	0	0	0	0
28	34	AELEKLESDKDDLEK	O. lupi female	0	0	0	0
28	35	ELEKLESDKDDLEKR	O. lupi female	0	0	0	0
28	36	LEKLESDKDDLEKRI	O. lupi female	0	0	0	0
28	37	EKLESDKDDLEKRII	O. lupi female	0	0	0	0
28	38	KLESDKDDLEKRIIG	O. lupi female	0	0	0	0
28	39	LESDKDDLEKRIIGL	O. lupi female	8	8	1	0
28	40	ESDKDDLEKRIIGLQ	O. lupi female	0	0	0	0
28	41	SDKDDLEKRIIGLQD	O. lupi female	0	0	0	0
28	42	DKDDLEKRIIGLQDE	O. lupi female	0	0	0	0
28	43	KDDLEKRIIGLQDEL	O. lupi female	0	0	0	0
28	44	DDLEKRIIGLQDELN	O. lupi female	89	22	0.247191	89
28	45	DLEKRIIGLQDELNE	O. lupi female	33.5	5.5	0.164179	33.5
28	46	LEKRIIGLQDELNEK	O. lupi female	0	0	0	0
28	47	EKRIIGLQDELNEKD	O. lupi female	3	3	1	0
28	48	KRIIGLQDELNEKDR	O. lupi female	0	0	0	0
28	49	RIIGLQDELNEKDRD	O. lupi female	22	3	0.136364	22
28	50	IIGLQDELNEKDRDN	O. lupi female	38	6	0.157895	38
28	51	IGLQDELNEKDRDND	O. lupi female	153.5	25.5	0.166124	153.5
28	52	GLQDELNEKDRDNDR	O. lupi female	50	17	0.34	50
28	53	LQDELNEKDRDNDRL	O. lupi female	75.5	17.5	0.231788	75.5
28	54	QDELNEKDRDNDRLN	O. lupi female	30.5	1.5	0.0491803	30.5
28	55	DELNEKDRDNDRLNA	O. lupi female	0	0	0	0
28	56	ELNEKDRDNDRLNAE	O. lupi female	5.5	5.5	1	0
28	57	LNEKDRDNDRLNAEI	O. lupi female	0	0	0	0
28	58	NEKDRDNDRLNAEID	O. lupi female	20.5	13.5	0.658537	0
28	59	EKDRDNDRLNAEIDD	O. lupi female	42.5	1.5	0.0352941	42.5
28	60	KDRDNDRLNAEIDDL	O. lupi female	37	14	0.378378	37
28	61	DRDNDRLNAEIDDLK	O. lupi female	64.5	13.5	0.209302	64.5
28	62	RDNDRLNAEIDDLKR	O. lupi female	10.5	10.5	1	0
28	63	DNDRLNAEIDDLKRK	O. lupi female	0	0	0	0
28	64	NDRLNAEIDDLKRKL	O. lupi female	0	0	0	0
28	65	DRLNAEIDDLKRKLQ	O. lupi female	0	0	0	0
28	66	RLNAEIDDLKRKLQT	O. lupi female	0	0	0	0
28	67	LNAEIDDLKRKLQTE	O. lupi female	0	0	0	0
30	2	NAEIDDLKRKLQTEI	O. lupi female	256.25	142.25	0.555122	0
30	3	AEIDDLKRKLQTEIE	O. lupi female	19.75	19.75	1	0
30	4	EIDDLKRKLQTEIEK	O. lupi female	224.75	11.75	0.0522803	224.75
30	5	IDDLKRKLQTEIEKV	O. lupi female	107	28	0.261682	107
30	6	DDLKRKLQTEIEKVR	O. lupi female	0.5	0.5	1	0
30	7	DLKRKLQTEIEKVRK	O. lupi female	152	94	0.618421	0
30	8	LKRKLQTEIEKVRKE	O. lupi female	0	0	0	0
30	9	KRKLQTEIEKVRKET	O. lupi female	61	61	1	0
30	10	RKLQTEIEKVRKETT	O. lupi female	175.5	53.5	0.304843	175.5
30	11	KLQTEIEKVRKETTT	O. lupi female	51.5	51.5	1	0
30	12	LQTEIEKVRKETTTV	O. lupi female	30.5	6.5	0.213115	30.5
30	13	QTEIEKVRKETTTVQ	O. lupi female	0	0	0	0
30	14	TEIEKVRKETTTVQE	O. lupi female	0	0	0	0
30	15	EIEKVRKETTTVQER	O. lupi female	1591.25	108.25	0.0680283	1591.25
30	16	IEKVRKETTTVQERY	O. lupi female	1392.5	132.5	0.0951526	1392.5
30	17	EKVRKETTTVQERYH	O. lupi female	368.5	18.5	0.0502035	368.5
30	18	KVRKETTTVQERYHI	O. lupi female	15.5	15.5	1	0
30	19	VRKETTTVQERYHIE	O. lupi female	17	17	1	0
30	20	RKETTTVQERYHIEL	O. lupi female	4	4	1	0
30	21	KETTTVQERYHIELD	O. lupi female	0	0	0	0
30	22	ETTTVQERYHIELDE	O. lupi female	26.5	22.5	0.849057	0
30	23	TTTVQERYHIELDEE	O. lupi female	0	0	0	0
30	24	TTVQERYHIELDEER	O. lupi female	0	0	0	0
30	25	TVQERYHIELDEERD	O. lupi female	12.5	12.5	1	0
30	26	VQERYHIELDEERDN	O. lupi female	12.5	12.5	1	0
30	27	QERYHIELDEERDNH	O. lupi female	262.5	14.5	0.0552381	262.5
30	28	ERYHIELDEERDNHQ	O. lupi female	441	130	0.294785	441
30	29	RYHIELDEERDNHQK	O. lupi female	0	0	0	0
30	30	YHIELDEERDNHQKK	O. lupi female	0	0	0	0
30	31	HIELDEERDNHQKKI	O. lupi female	0	0	0	0
30	32	IELDEERDNHQKKID	O. lupi female	21	21	1	0
30	33	ELDEERDNHQKKIDS	O. lupi female	0	0	0	0
30	34	LDEERDNHQKKIDSM	O. lupi female	11.5	11.5	1	0
30	35	DEERDNHQKKIDSMN	O. lupi female	178.5	47.5	0.266106	178.5
30	36	EERDNHQKKIDSMNA	O. lupi female	76.5	8.5	0.111111	76.5
30	37	ERDNHQKKIDSMNAL	O. lupi female	54.5	4.5	0.0825688	54.5
30	38	RDNHQKKIDSMNALI	O. lupi female	20.5	2.5	0.121951	20.5
30	39	DNHQKKIDSMNALIE	O. lupi female	6.75	6.75	1	0
30	40	NHQKKIDSMNALIEE	O. lupi female	113	23	0.20354	113
30	41	HQKKIDSMNALIEEL	O. lupi female	25	13	0.52	0
30	42	QKKIDSMNALIEELR	O. lupi female	31.75	24.75	0.779528	0
30	43	KKIDSMNALIEELRA	O. lupi female	0	0	0	0
30	44	KIDSMNALIEELRAK	O. lupi female	0	0	0	0
30	45	IDSMNALIEELRAKL	O. lupi female	0	0	0	0
30	46	DSMNALIEELRAKLS	O. lupi female	51.5	51.5	1	0
30	47	SMNALIEELRAKLSD	O. lupi female	0	0	0	0
30	48	MNALIEELRAKLSDA	O. lupi female	0	0	0	0
30	49	NALIEELRAKLSDAE	O. lupi female	0	0	0	0
30	50	ALIEELRAKLSDAER	O. lupi female	0	0	0	0
30	51	LIEELRAKLSDAERA	O. lupi female	0	0	0	0
30	52	IEELRAKLSDAERAM	O. lupi female	0	0	0	0
30	53	EELRAKLSDAERAMA	O. lupi female	6.5	6.5	1	0
30	54	ELRAKLSDAERAMAD	O. lupi female	142	14	0.0985915	142
30	55	LRAKLSDAERAMADL	O. lupi female	0	0	0	0
30	56	RAKLSDAERAMADLQ	O. lupi female	0	0	0	0
30	57	AKLSDAERAMADLQN	O. lupi female	0	0	0	0
30	58	KLSDAERAMADLQNR	O. lupi female	0	0	0	0
30	59	LSDAERAMADLQNRD	O. lupi female	118.5	3.5	0.0295359	118.5
30	60	SDAERAMADLQNRDS	O. lupi female	0	0	0	0
30	61	DAERAMADLQNRDSI	O. lupi female	18.5	5.5	0.297297	18.5
30	62	AERAMADLQNRDSIL	O. lupi female	0	0	0	0
30	63	ERAMADLQNRDSILE	O. lupi female	0	0	0	0
30	64	RAMADLQNRDSILER	O. lupi female	0	0	0	0
30	65	AMADLQNRDSILERE	O. lupi female	3	2	0.666667	0
30	66	MADLQNRDSILEREN	O. lupi female	0	0	0	0
30	67	ADLQNRDSILERENT	O. lupi female	5.75	5.75	1	0
32	2	DLQNRDSILERENTD	O. lupi female	524	35	0.0667939	524
32	3	LQNRDSILERENTDW	O. lupi female	338.5	76.5	0.225997	338.5
32	4	QNRDSILERENTDWK	O. lupi female	112.5	42.5	0.377778	112.5
32	5	NRDSILERENTDWKE	O. lupi female	35	21	0.6	0
32	6	RDSILERENTDWKEK	O. lupi female	535	479	0.895327	0
32	7	DSILERENTDWKEKS	O. lupi female	2982.25	2980.25	0.999329	0
32	8	SILERENTDWKEKSD	O. lupi female	0	0	0	0
32	9	ILERENTDWKEKSDA	O. lupi female	64	64	1	0
32	10	LERENTDWKEKSDAL	O. lupi female	415.5	61.5	0.148014	415.5
32	11	ERENTDWKEKSDALN	O. lupi female	0	0	0	0
32	12	RENTDWKEKSDALNM	O. lupi female	0	0	0	0
32	13	ENTDWKEKSDALNME	O. lupi female	0	0	0	0
32	14	NTDWKEKSDALNMEL	O. lupi female	0	0	0	0
32	15	TDWKEKSDALNMELD	O. lupi female	0	0	0	0
32	16	DWKEKSDALNMELDR	O. lupi female	21	21	1	0
32	17	WKEKSDALNMELDRL	O. lupi female	365	78	0.213699	365
32	18	KEKSDALNMELDRLR	O. lupi female	0	0	0	0
32	19	EKSDALNMELDRLRD	O. lupi female	17.25	17.25	1	0
32	20	KSDALNMELDRLRDE	O. lupi female	0	0	0	0
32	21	SDALNMELDRLRDEL	O. lupi female	40	40	1	0
32	22	DALNMELDRLRDELL	O. lupi female	799	66	0.0826033	799
32	23	ALNMELDRLRDELLS	O. lupi female	168.5	18.5	0.109792	168.5
32	24	LNMELDRLRDELLSV	O. lupi female	489	368	0.752556	0
32	25	NMELDRLRDELLSVR	O. lupi female	1555.75	893.75	0.574482	0
32	26	MELDRLRDELLSVRR	O. lupi female	0	0	0	0
32	27	ELDRLRDELLSVRRD	O. lupi female	359	82	0.228412	359
32	28	LDRLRDELLSVRRDA	O. lupi female	76.5	41.5	0.542484	0
32	29	DRLRDELLSVRRDAE	O. lupi female	0	0	0	0
32	30	RLRDELLSVRRDAEK	O. lupi female	0	0	0	0
32	31	LRDELLSVRRDAEKE	O. lupi female	16	12	0.75	0
32	32	RDELLSVRRDAEKEI	O. lupi female	0	0	0	0
32	33	DELLSVRRDAEKEIN	O. lupi female	38.5	5.5	0.142857	38.5
32	34	ELLSVRRDAEKEINR	O. lupi female	0	0	0	0
32	35	LLSVRRDAEKEINRY	O. lupi female	36.5	5.5	0.150685	36.5
32	36	LSVRRDAEKEINRYN	O. lupi female	97.5	66.5	0.682051	0
32	37	SVRRDAEKEINRYNT	O. lupi female	0	0	0	0
32	38	VRRDAEKEINRYNTD	O. lupi female	668.5	41.5	0.0620793	668.5
32	39	RRDAEKEINRYNTDL	O. lupi female	300	78	0.26	300
32	40	RDAEKEINRYNTDLQ	O. lupi female	111	25	0.225225	111
32	41	DAEKEINRYNTDLQT	O. lupi female	0	0	0	0
32	42	AEKEINRYNTDLQTA	O. lupi female	0	0	0	0
32	43	EKEINRYNTDLQTAR	O. lupi female	0	0	0	0
32	44	KEINRYNTDLQTARN	O. lupi female	0	0	0	0
32	45	EINRYNTDLQTARNE	O. lupi female	12	5	0.416667	0
32	46	INRYNTDLQTARNEI	O. lupi female	129.5	32.5	0.250965	129.5
32	47	NRYNTDLQTARNEIK	O. lupi female	0	0	0	0
32	48	RYNTDLQTARNEIKL	O. lupi female	0	0	0	0
32	49	YNTDLQTARNEIKLL	O. lupi female	0	0	0	0
32	50	NTDLQTARNEIKLLT	O. lupi female	0	0	0	0
32	51	TDLQTARNEIKLLTS	O. lupi female	0	0	0	0
32	52	DLQTARNEIKLLTST	O. lupi female	0	0	0	0
32	53	LQTARNEIKLLTSTN	O. lupi female	0	0	0	0
32	54	QTARNEIKLLTSTNN	O. lupi female	846.5	256.5	0.303012	846.5
32	55	TARNEIKLLTSTNNE	O. lupi female	387.25	171.75	0.443512	0
32	56	ARNEIKLLTSTNNEM	O. lupi female	267	162	0.606742	0
32	57	RNEIKLLTSTNNEMK	O. lupi female	40.5	3.5	0.0864198	40.5
32	58	NEIKLLTSTNNEMKS	O. lupi female	30	30	1	0
32	59	EIKLLTSTNNEMKSQ	O. lupi female	0	0	0	0
32	60	IKLLTSTNNEMKSQL	O. lupi female	0	0	0	0
32	61	KLLTSTNNEMKSQLN	O. lupi female	0.5	0.5	1	0
32	62	LLTSTNNEMKSQLNV	O. lupi female	0	0	0	0
32	63	LTSTNNEMKSQLNVA	O. lupi female	0	0	0	0
32	64	TSTNNEMKSQLNVAE	O. lupi female	0	0	0	0
32	65	STNNEMKSQLNVAED	O. lupi female	132	40	0.30303	132
32	66	TNNEMKSQLNVAEDK	O. lupi female	0	0	0	0
32	67	NNEMKSQLNVAEDKI	O. lupi female	22	22	1	0
34	2	NEMKSQLNVAEDKIN	O. lupi female	95	15	0.157895	95
34	3	EMKSQLNVAEDKINS	O. lupi female	0	0	0	0
34	4	MKSQLNVAEDKINSL	O. lupi female	0	0	0	0
34	5	KSQLNVAEDKINSLN	O. lupi female	1386.5	1330.5	0.959611	0
34	6	SQLNVAEDKINSLNK	O. lupi female	370.75	239.75	0.646662	0
34	7	QLNVAEDKINSLNKV	O. lupi female	55.25	4.25	0.0769231	55.25
34	8	LNVAEDKINSLNKVI	O. lupi female	0	0	0	0
34	9	NVAEDKINSLNKVIT	O. lupi female	116.25	34.75	0.298925	116.25
34	10	VAEDKINSLNKVITD	O. lupi female	533	268.5	0.503752	0
34	11	AEDKINSLNKVITDQ	O. lupi female	36.5	26.5	0.726027	0
34	12	EDKINSLNKVITDQQ	O. lupi female	52.5	52.5	1	0
34	13	DKINSLNKVITDQQN	O. lupi female	125.5	11.5	0.0916335	125.5
34	14	KINSLNKVITDQQNK	O. lupi female	70	37	0.528571	0
34	15	INSLNKVITDQQNKI	O. lupi female	83	66	0.795181	0
34	16	NSLNKVITDQQNKIR	O. lupi female	84.5	49.5	0.585799	0
34	17	SLNKVITDQQNKIRD	O. lupi female	109	2	0.0183486	109
34	18	LNKVITDQQNKIRDL	O. lupi female	0	0	0	0
34	19	NKVITDQQNKIRDLT	O. lupi female	0	0	0	0
34	20	KVITDQQNKIRDLTG	O. lupi female	8.5	8.5	1	0
34	21	VITDQQNKIRDLTGE	O. lupi female	0	0	0	0
34	22	ITDQQNKIRDLTGEI	O. lupi female	0	0	0	0
34	23	TDQQNKIRDLTGEIR	O. lupi female	0	0	0	0
34	24	DQQNKIRDLTGEIRH	O. lupi female	17	8	0.470588	0
34	25	QQNKIRDLTGEIRHL	O. lupi female	3	3	1	0
34	26	QNKIRDLTGEIRHLE	O. lupi female	0	0	0	0
34	27	NKIRDLTGEIRHLEG	O. lupi female	0	0	0	0
34	28	KIRDLTGEIRHLEGE	O. lupi female	15	15	1	0
34	29	IRDLTGEIRHLEGEL	O. lupi female	0	0	0	0
34	30	RDLTGEIRHLEGELK	O. lupi female	0	0	0	0
34	31	DLTGEIRHLEGELKD	O. lupi female	0	0	0	0
34	32	LTGEIRHLEGELKDA	O. lupi female	0	0	0	0
34	33	TGEIRHLEGELKDAK	O. lupi female	0	0	0	0
34	34	GEIRHLEGELKDAKG	O. lupi female	1.5	1.5	1	0
34	35	EIRHLEGELKDAKGN	O. lupi female	5	5	1	0
34	36	IRHLEGELKDAKGNV	O. lupi female	0	0	0	0
34	37	RHLEGELKDAKGNVA	O. lupi female	0	0	0	0
34	38	HLEGELKDAKGNVAN	O. lupi female	4.5	4.5	1	0
34	39	LEGELKDAKGNVANL	O. lupi female	10.5	10.5	1	0
34	40	EGELKDAKGNVANLE	O. lupi female	0	0	0	0
34	41	GELKDAKGNVANLES	O. lupi female	0	0	0	0
34	42	ELKDAKGNVANLESE	O. lupi female	4.5	4.5	1	0
34	43	LKDAKGNVANLESEL	O. lupi female	0	0	0	0
34	44	KDAKGNVANLESELD	O. lupi female	5	4	0.8	0
34	45	DAKGNVANLESELDT	O. lupi female	11.5	11.5	1	0
34	46	AKGNVANLESELDTT	O. lupi female	0	0	0	0
34	47	KGNVANLESELDTTR	O. lupi female	8.5	8.5	1	0
34	48	GNVANLESELDTTRE	O. lupi female	98	37	0.377551	98
34	49	NVANLESELDTTRER	O. lupi female	261.25	80.25	0.307177	261.25
34	50	VANLESELDTTRERI	O. lupi female	456	40	0.0877193	456
34	51	ANLESELDTTRERIH	O. lupi female	227.75	11.25	0.0493963	227.75
34	52	NLESELDTTRERIHL	O. lupi female	251.5	101.5	0.403579	0
34	53	LESELDTTRERIHLL	O. lupi female	99.5	40.5	0.407035	0
34	54	ESELDTTRERIHLLG	O. lupi female	0	0	0	0
34	55	SELDTTRERIHLLGE	O. lupi female	1	1	1	0
34	56	ELDTTRERIHLLGEQ	O. lupi female	0	0	0	0
34	57	LDTTRERIHLLGEQN	O. lupi female	87.5	8.5	0.0971429	87.5
34	58	DTTRERIHLLGEQNA	O. lupi female	0	0	0	0
34	59	TTRERIHLLGEQNAS	O. lupi female	0	0	0	0
34	60	TRERIHLLGEQNASL	O. lupi female	0	0	0	0
34	61	RERIHLLGEQNASLQ	O. lupi female	13.25	13.25	1	0
34	62	ERIHLLGEQNASLQT	O. lupi female	0	0	0	0
34	63	RIHLLGEQNASLQTE	O. lupi female	0	0	0	0
34	64	IHLLGEQNASLQTEL	O. lupi female	0	0	0	0
34	65	HLLGEQNASLQTELN	O. lupi female	0	0	0	0
34	66	LLGEQNASLQTELNK	O. lupi female	0	0	0	0
34	67	LGEQNASLQTELNKI	O. lupi female	0	0	0	0
36	2	GEQNASLQTELNKIK	O. lupi female	90	49	0.544444	0
36	3	EQNASLQTELNKIKG	O. lupi female	0	0	0	0
36	4	QNASLQTELNKIKGD	O. lupi female	0	0	0	0
36	5	NASLQTELNKIKGDI	O. lupi female	0	0	0	0
36	6	ASLQTELNKIKGDID	O. lupi female	5	5	1	0
36	7	SLQTELNKIKGDIDS	O. lupi female	0	0	0	0
36	8	LQTELNKIKGDIDSL	O. lupi female	0	0	0	0
36	9	QTELNKIKGDIDSLL	O. lupi female	0	0	0	0
36	10	TELNKIKGDIDSLLG	O. lupi female	0	0	0	0
36	11	ELNKIKGDIDSLLGE	O. lupi female	0	0	0	0
36	12	LNKIKGDIDSLLGEN	O. lupi female	0	0	0	0
36	13	NKIKGDIDSLLGEND	O. lupi female	0	0	0	0
36	14	KIKGDIDSLLGENDM	O. lupi female	8.5	8.5	1	0
36	15	IKGDIDSLLGENDML	O. lupi female	0	0	0	0
36	16	KGDIDSLLGENDMLK	O. lupi female	0	0	0	0
36	17	GDIDSLLGENDMLKT	O. lupi female	0	0	0	0
36	18	DIDSLLGENDMLKTA	O. lupi female	0	0	0	0
36	19	IDSLLGENDMLKTAK	O. lupi female	93	2	0.0215054	93
36	20	DSLLGENDMLKTAKE	O. lupi female	0	0	0	0
36	21	SLLGENDMLKTAKES	O. lupi female	55	9	0.163636	55
36	22	LLGENDMLKTAKESN	O. lupi female	0	0	0	0
36	23	LGENDMLKTAKESNE	O. lupi female	0	0	0	0
36	24	GENDMLKTAKESNEA	O. lupi female	0	0	0	0
36	25	ENDMLKTAKESNEAE	O. lupi female	47	10	0.212766	47
36	26	NDMLKTAKESNEAEI	O. lupi female	279.5	8.5	0.0304114	279.5
36	27	DMLKTAKESNEAEID	O. lupi female	378.5	12.5	0.0330251	378.5
36	28	MLKTAKESNEAEIDR	O. lupi female	108	33	0.305556	108
36	29	LKTAKESNEAEIDRL	O. lupi female	128	23	0.179688	128
36	30	KTAKESNEAEIDRLK	O. lupi female	0	0	0	0
36	31	TAKESNEAEIDRLKQ	O. lupi female	0	0	0	0
36	32	AKESNEAEIDRLKQK	O. lupi female	0	0	0	0
36	33	KESNEAEIDRLKQKL	O. lupi female	0	0	0	0
36	34	ESNEAEIDRLKQKLQ	O. lupi female	0	0	0	0
36	35	SNEAEIDRLKQKLQR	O. lupi female	0	0	0	0
36	36	NEAEIDRLKQKLQRS	O. lupi female	0	0	0	0
36	37	EAEIDRLKQKLQRSI	O. lupi female	239	0	0	239
36	38	AEIDRLKQKLQRSIE	O. lupi female	0	0	0	0
36	39	EIDRLKQKLQRSIEN	O. lupi female	0	0	0	0
36	40	IDRLKQKLQRSIENA	O. lupi female	0	0	0	0
36	41	DRLKQKLQRSIENAK	O. lupi female	0	0	0	0
36	42	RLKQKLQRSIENAKK	O. lupi female	15	15	1	0
36	43	LKQKLQRSIENAKKH	O. lupi female	0	0	0	0
36	44	KQKLQRSIENAKKHS	O. lupi female	0	0	0	0
36	45	QKLQRSIENAKKHSD	O. lupi female	0	0	0	0
36	46	KLQRSIENAKKHSDA	O. lupi female	0	0	0	0
36	47	LQRSIENAKKHSDAL	O. lupi female	82.5	4.5	0.0545455	82.5
36	48	QRSIENAKKHSDALD	O. lupi female	0	0	0	0
36	49	RSIENAKKHSDALDK	O. lupi female	0	0	0	0
36	50	SIENAKKHSDALDKL	O. lupi female	0	0	0	0
36	51	IENAKKHSDALDKLR	O. lupi female	0	0	0	0
36	52	ENAKKHSDALDKLRP	O. lupi female	0	0	0	0
36	53	NAKKHSDALDKLRPE	O. lupi female	0	0	0	0
36	54	AKKHSDALDKLRPEH	O. lupi female	0	0	0	0
36	55	KKHSDALDKLRPEHD	O. lupi female	0	0	0	0
36	56	KHSDALDKLRPEHDR	O. lupi female	0	0	0	0
36	57	HSDALDKLRPEHDRL	O. lupi female	112	26	0.232143	112
36	58	SDALDKLRPEHDRLQ	O. lupi female	0	0	0	0
36	59	DALDKLRPEHDRLQN	O. lupi female	19.5	19.5	1	0
36	60	ALDKLRPEHDRLQNL	O. lupi female	16	16	1	0
36	61	LDKLRPEHDRLQNLY	O. lupi female	129.5	15.5	0.119691	129.5
36	62	DKLRPEHDRLQNLYR	O. lupi female	23.5	10.5	0.446809	0
36	63	KLRPEHDRLQNLYRE	O. lupi female	18	3	0.166667	18
36	64	LRPEHDRLQNLYREK	O. lupi female	0	0	0	0
36	65	RPEHDRLQNLYREKL	O. lupi female	0	0	0	0
36	66	PEHDRLQNLYREKLK	O. lupi female	0	0	0	0
36	67	EHDRLQNLYREKLKQ	O. lupi female	0	0	0	0
38	2	HDRLQNLYREKLKQS	O. lupi female	0	0	0	0
38	3	DRLQNLYREKLKQSE	O. lupi female	0	0	0	0
38	4	RLQNLYREKLKQSEN	O. lupi female	0	0	0	0
38	5	LQNLYREKLKQSENL	O. lupi female	0	0	0	0
38	6	QNLYREKLKQSENLT	O. lupi female	9	9	1	0
38	7	NLYREKLKQSENLTQ	O. lupi female	0	0	0	0
38	8	LYREKLKQSENLTQA	O. lupi female	22.5	3.5	0.155556	22.5
38	9	YREKLKQSENLTQAI	O. lupi female	41	11	0.268293	41
38	10	REKLKQSENLTQAIQ	O. lupi female	0	0	0	0
38	11	EKLKQSENLTQAIQD	O. lupi female	0	0	0	0
38	12	KLKQSENLTQAIQDL	O. lupi female	23.5	6.5	0.276596	23.5
38	13	LKQSENLTQAIQDLE	O. lupi female	11.5	9.5	0.826087	0
38	14	KQSENLTQAIQDLES	O. lupi female	19.5	6.5	0.333333	19.5
38	15	QSENLTQAIQDLESR	O. lupi female	7	4	0.571429	0
38	16	SENLTQAIQDLESRL	O. lupi female	0	0	0	0
38	17	ENLTQAIQDLESRLN	O. lupi female	2.5	2.5	1	0
38	18	NLTQAIQDLESRLNQ	O. lupi female	3	3	1	0
38	19	LTQAIQDLESRLNQS	O. lupi female	0	0	0	0
38	20	TQAIQDLESRLNQSR	O. lupi female	0	0	0	0
38	21	QAIQDLESRLNQSRR	O. lupi female	0	0	0	0
38	22	AIQDLESRLNQSRRE	O. lupi female	130	6	0.0461538	130
38	23	IQDLESRLNQSRREL	O. lupi female	21	17	0.809524	0
38	24	QDLESRLNQSRRELR	O. lupi female	33	1	0.030303	33
38	25	DLESRLNQSRRELRD	O. lupi female	67.5	29.5	0.437037	0
38	26	LESRLNQSRRELRDA	O. lupi female	12	12	1	0
38	27	ESRLNQSRRELRDAT	O. lupi female	0	0	0	0
38	28	SRLNQSRRELRDATD	O. lupi female	2	2	1	0
38	29	RLNQSRRELRDATDK	O. lupi female	0	0	0	0
38	30	LNQSRRELRDATDKL	O. lupi female	0	0	0	0
38	31	NQSRRELRDATDKLI	O. lupi female	1	1	1	0
38	32	QSRRELRDATDKLIA	O. lupi female	0	0	0	0
38	33	SRRELRDATDKLIAS	O. lupi female	0	0	0	0
38	34	RRELRDATDKLIASE	O. lupi female	0	0	0	0
38	35	RELRDATDKLIASEG	O. lupi female	0	0	0	0
38	36	ELRDATDKLIASEGD	O. lupi female	83	3	0.0361446	83
38	37	LRDATDKLIASEGDR	O. lupi female	0	0	0	0
38	38	RDATDKLIASEGDRN	O. lupi female	0	0	0	0
38	39	DATDKLIASEGDRNA	O. lupi female	23.5	23.5	1	0
38	40	ATDKLIASEGDRNAL	O. lupi female	0	0	0	0
38	41	TDKLIASEGDRNALR	O. lupi female	0	0	0	0
38	42	DKLIASEGDRNALRS	O. lupi female	0	0	0	0
38	43	KLIASEGDRNALRSE	O. lupi female	0	0	0	0
38	44	LIASEGDRNALRSEV	O. lupi female	0	0	0	0
38	45	IASEGDRNALRSEVE	O. lupi female	48.25	33.25	0.689119	0
38	46	ASEGDRNALRSEVER	O. lupi female	1	1	1	0
38	47	SEGDRNALRSEVERL	O. lupi female	2	2	1	0
38	48	EGDRNALRSEVERLQ	O. lupi female	0	0	0	0
38	49	GDRNALRSEVERLQH	O. lupi female	14.5	14.5	1	0
38	50	DRNALRSEVERLQHE	O. lupi female	0	0	0	0
38	51	RNALRSEVERLQHEV	O. lupi female	0	0	0	0
38	52	NALRSEVERLQHEVQ	O. lupi female	0	0	0	0
38	53	ALRSEVERLQHEVQF	O. lupi female	55	11	0.2	55
38	54	LRSEVERLQHEVQFM	O. lupi female	88	12	0.136364	88
38	55	RSEVERLQHEVQFMR	O. lupi female	23	13	0.565217	0
38	56	SEVERLQHEVQFMRE	O. lupi female	48.5	18.5	0.381443	48.5
38	57	EVERLQHEVQFMREQ	O. lupi female	15	2	0.133333	15
38	58	VERLQHEVQFMREQL	O. lupi female	36	8	0.222222	36
38	59	ERLQHEVQFMREQLL	O. lupi female	151.5	12.5	0.0825083	151.5
38	60	RLQHEVQFMREQLLR	O. lupi female	28	13	0.464286	0
38	61	LQHEVQFMREQLLRK	O. lupi female	7.5	7.5	1	0
38	62	QHEVQFMREQLLRKT	O. lupi female	0	0	0	0
38	63	HEVQFMREQLLRKTD	O. lupi female	0	0	0	0
38	64	EVQFMREQLLRKTDE	O. lupi female	0	0	0	0
38	65	VQFMREQLLRKTDEY	O. lupi female	0	0	0	0
38	66	QFMREQLLRKTDEYQ	O. lupi female	0	0	0	0
38	67	FMREQLLRKTDEYQA	O. lupi female	0	0	0	0
40	2	MREQLLRKTDEYQAA	O. lupi female	0	0	0	0
40	3	REQLLRKTDEYQAAL	O. lupi female	0	0	0	0
40	4	EQLLRKTDEYQAALS	O. lupi female	63	63	1	0
40	5	QLLRKTDEYQAALSD	O. lupi female	0	0	0	0
40	6	LLRKTDEYQAALSDL	O. lupi female	0	0	0	0
40	7	LRKTDEYQAALSDLV	O. lupi female	0	0	0	0
40	8	RKTDEYQAALSDLVN	O. lupi female	49	14	0.285714	49
40	9	KTDEYQAALSDLVNA	O. lupi female	0	0	0	0
40	10	TDEYQAALSDLVNAH	O. lupi female	0	0	0	0
40	11	DEYQAALSDLVNAHR	O. lupi female	9.5	9.5	1	0
40	12	EYQAALSDLVNAHRT	O. lupi female	0	0	0	0
40	13	YQAALSDLVNAHRTA	O. lupi female	2.5	2.5	1	0
40	14	QAALSDLVNAHRTAE	O. lupi female	0	0	0	0
40	15	AALSDLVNAHRTAED	O. lupi female	28.5	11.5	0.403509	0
40	16	ALSDLVNAHRTAEDG	O. lupi female	0	0	0	0
40	17	LSDLVNAHRTAEDGR	O. lupi female	0	0	0	0
40	18	SDLVNAHRTAEDGRV	O. lupi female	16.5	16.5	1	0
40	19	DLVNAHRTAEDGRVN	O. lupi female	51	28	0.54902	0
40	20	LVNAHRTAEDGRVNA	O. lupi female	11.5	11.5	1	0
40	21	VNAHRTAEDGRVNAV	O. lupi female	0	0	0	0
40	22	NAHRTAEDGRVNAVQ	O. lupi female	0	0	0	0
40	23	AHRTAEDGRVNAVQE	O. lupi female	42.75	16.25	0.380117	42.75
40	24	HRTAEDGRVNAVQEL	O. lupi female	750	48	0.064	750
40	25	RTAEDGRVNAVQELE	O. lupi female	0	0	0	0
40	26	TAEDGRVNAVQELEA	O. lupi female	0	0	0	0
40	27	AEDGRVNAVQELEAR	O. lupi female	24	24	1	0
40	28	EDGRVNAVQELEARK	O. lupi female	0	0	0	0
40	29	DGRVNAVQELEARKY	O. lupi female	9	9	1	0
40	30	GRVNAVQELEARKYE	O. lupi female	40.5	11.5	0.283951	40.5
40	31	RVNAVQELEARKYEI	O. lupi female	0	0	0	0
40	32	VNAVQELEARKYEIN	O. lupi female	48.5	1.5	0.0309278	48.5
40	33	NAVQELEARKYEIND	O. lupi female	68	20	0.294118	68
40	34	AVQELEARKYEINDL	O. lupi female	87.5	8.5	0.0971429	87.5
40	35	VQELEARKYEINDLQ	O. lupi female	3.5	3.5	1	0
40	36	QELEARKYEINDLQS	O. lupi female	0	0	0	0
40	37	ELEARKYEINDLQSR	O. lupi female	0	0	0	0
40	38	LEARKYEINDLQSRL	O. lupi female	45.5	13.5	0.296703	45.5
40	39	EARKYEINDLQSRLD	O. lupi female	4.5	2.5	0.555556	0
40	40	ARKYEINDLQSRLDN	O. lupi female	13	4	0.307692	13
40	41	RKYEINDLQSRLDNA	O. lupi female	0	0	0	0
40	42	KYEINDLQSRLDNAE	O. lupi female	0	0	0	0
40	43	YEINDLQSRLDNAEQ	O. lupi female	0	0	0	0
40	44	EINDLQSRLDNAEQY	O. lupi female	80	8	0.1	80
40	45	INDLQSRLDNAEQYL	O. lupi female	132	4	0.030303	132
40	46	NDLQSRLDNAEQYLV	O. lupi female	38	1	0.0263158	38
40	47	DLQSRLDNAEQYLVT	O. lupi female	16	10	0.625	0
40	48	LQSRLDNAEQYLVTL	O. lupi female	5.5	2	0.363636	5.5
40	49	QSRLDNAEQYLVTLQ	O. lupi female	0	0	0	0
40	50	SRLDNAEQYLVTLQQ	O. lupi female	0	0	0	0
40	51	RLDNAEQYLVTLQQN	O. lupi female	14	3	0.214286	14
40	52	LDNAEQYLVTLQQNY	O. lupi female	94.25	16.25	0.172414	94.25
40	53	DNAEQYLVTLQQNYV	O. lupi female	4	4	1	0
40	54	NAEQYLVTLQQNYVA	O. lupi female	0	0	0	0
40	55	AEQYLVTLQQNYVAV	O. lupi female	0	0	0	0
40	56	EQYLVTLQQNYVAVE	O. lupi female	0	0	0	0
40	57	QYLVTLQQNYVAVEN	O. lupi female	0	0	0	0
40	58	YLVTLQQNYVAVENE	O. lupi female	22	14	0.636364	0
40	59	LVTLQQNYVAVENER	O. lupi female	14.5	14.5	1	0
40	60	VTLQQNYVAVENERD	O. lupi female	61	23	0.377049	61
40	61	TLQQNYVAVENERDM	O. lupi female	71	13	0.183099	71
40	62	LQQNYVAVENERDML	O. lupi female	12	3	0.25	12
40	63	QQNYVAVENERDMLY	O. lupi female	82.5	16.5	0.2	82.5
40	64	QNYVAVENERDMLYD	O. lupi female	86.5	1.5	0.017341	86.5
40	65	NYVAVENERDMLYDA	O. lupi female	0	0	0	0
40	66	YVAVENERDMLYDAL	O. lupi female	262.25	24.75	0.0943756	262.25
40	67	VAVENERDMLYDALR	O. lupi female	85	20	0.235294	85
42	2	AVENERDMLYDALRR	O. lupi female	98	12	0.122449	98
42	3	VENERDMLYDALRRL	O. lupi female	0	0	0	0
42	4	ENERDMLYDALRRLH	O. lupi female	8	2	0.25	8
42	5	NERDMLYDALRRLHS	O. lupi female	0	0	0	0
42	6	ERDMLYDALRRLHSM	O. lupi female	122	7	0.057377	122
42	7	RDMLYDALRRLHSMI	O. lupi female	0	0	0	0
42	8	DMLYDALRRLHSMID	O. lupi female	12.5	12.5	1	0
42	9	MLYDALRRLHSMIDR	O. lupi female	35.5	14.5	0.408451	0
42	10	LYDALRRLHSMIDRT	O. lupi female	0	0	0	0
42	11	YDALRRLHSMIDRTV	O. lupi female	0	0	0	0
42	12	DALRRLHSMIDRTVT	O. lupi female	0	0	0	0
42	13	ALRRLHSMIDRTVTI	O. lupi female	0	0	0	0
42	14	LRRLHSMIDRTVTIN	O. lupi female	0	0	0	0
42	15	RRLHSMIDRTVTINR	O. lupi female	19	19	1	0
42	16	RLHSMIDRTVTINRF	O. lupi female	160.5	40.5	0.252336	160.5
42	17	LHSMIDRTVTINRFL	O. lupi female	2.5	2.5	1	0
42	18	HSMIDRTVTINRFLI	O. lupi female	0	0	0	0
42	19	SMIDRTVTINRFLIG	O. lupi female	0	0	0	0
42	20	MIDRTVTINRFLIGV	O. lupi female	0	0	0	0
42	21	IDRTVTINRFLIGVD	O. lupi female	153.5	82.5	0.537459	0
42	22	DRTVTINRFLIGVDE	O. lupi female	4.5	4.5	1	0
42	23	RTVTINRFLIGVDES	O. lupi female	0	0	0	0
42	24	TVTINRFLIGVDESM	O. lupi female	0	0	0	0
42	25	VTINRFLIGVDESME	O. lupi female	8	8	1	0
42	26	TINRFLIGVDESMEE	O. lupi female	0	0	0	0
42	27	INRFLIGVDESMEEK	O. lupi female	4	4	1	0
42	28	NRFLIGVDESMEEKK	O. lupi female	109	26	0.238532	109
42	29	RFLIGVDESMEEKKE	O. lupi female	34.5	15.5	0.449275	0
42	30	FLIGVDESMEEKKET	O. lupi female	31.75	2.75	0.0866142	31.75
42	31	LIGVDESMEEKKETV	O. lupi female	111.5	1.5	0.0134529	111.5
42	32	IGVDESMEEKKETVP	O. lupi female	225.5	13.5	0.059867	225.5
42	33	GVDESMEEKKETVPQ	O. lupi female	128	4	0.03125	128
42	34	VDESMEEKKETVPQT	O. lupi female	239	94	0.393305	239
42	35	DESMEEKKETVPQTQ	O. lupi female	108	18	0.166667	108
42	36	ESMEEKKETVPQTQK	O. lupi female	70.5	21.5	0.304965	70.5
42	37	SMEEKKETVPQTQKS	O. lupi female	87	30	0.344828	87
42	38	MEEKKETVPQTQKSP	O. lupi female	82.5	43.5	0.527273	0
42	39	EEKKETVPQTQKSPD	O. lupi female	1.5	1.5	1	0
42	40	EKKETVPQTQKSPDG	O. lupi female	9.5	9.5	1	0
42	41	KKETVPQTQKSPDGK	O. lupi female	0	0	0	0
42	42	KETVPQTQKSPDGKT	O. lupi female	0	0	0	0
42	43	ETVPQTQKSPDGKTK	O. lupi female	0	0	0	0
42	44	TVPQTQKSPDGKTKE	O. lupi female	7.5	7.5	1	0
42	45	VPQTQKSPDGKTKER	O. lupi female	0	0	0	0
42	46	PQTQKSPDGKTKERF	O. lupi female	0.5	0.5	1	0
42	47	QTQKSPDGKTKERFD	O. lupi female	19.5	14.5	0.74359	0
42	48	TQKSPDGKTKERFDI	O. lupi female	0	0	0	0
42	49	QKSPDGKTKERFDIS	O. lupi female	0	0	0	0
42	50	KSPDGKTKERFDISD	O. lupi female	0	0	0	0
42	51	SPDGKTKERFDISDL	O. lupi female	0	0	0	0
42	52	PDGKTKERFDISDLD	O. lupi female	0	0	0	0
42	53	DGKTKERFDISDLDT	O. lupi female	0	0	0	0
42	54	GKTKERFDISDLDTN	O. lupi female	68	6	0.0882353	68
42	55	KTKERFDISDLDTNI	O. lupi female	0	0	0	0
42	56	TKERFDISDLDTNIQ	O. lupi female	0	0	0	0
42	57	KERFDISDLDTNIQK	O. lupi female	0	0	0	0
42	58	ERFDISDLDTNIQKL	O. lupi female	0	0	0	0
42	59	RFDISDLDTNIQKLI	O. lupi female	0	0	0	0
42	60	FDISDLDTNIQKLIG	O. lupi female	0	0	0	0
42	61	DISDLDTNIQKLIGR	O. lupi female	0	0	0	0
42	62	ISDLDTNIQKLIGRI	O. lupi female	0	0	0	0
42	63	SDLDTNIQKLIGRIE	O. lupi female	0	0	0	0
42	64	DLDTNIQKLIGRIEK	O. lupi female	0	0	0	0
42	65	LDTNIQKLIGRIEKL	O. lupi female	0	0	0	0
42	66	DTNIQKLIGRIEKLE	O. lupi female	0	0	0	0
42	67	TNIQKLIGRIEKLEL	O. lupi female	0	0	0	0
44	2	NIQKLIGRIEKLELE	O. lupi female	0	0	0	0
44	3	IQKLIGRIEKLELER	O. lupi female	0	0	0	0
44	4	QKLIGRIEKLELERN	O. lupi female	2	2	1	0
44	5	KLIGRIEKLELERNE	O. lupi female	41	41	1	0
44	6	LIGRIEKLELERNEY	O. lupi female	245.5	6.5	0.0264766	245.5
44	7	IGRIEKLELERNEYR	O. lupi female	187.25	26.75	0.142857	187.25
44	8	GRIEKLELERNEYRD	O. lupi female	224.5	14.5	0.064588	224.5
44	9	RIEKLELERNEYRDA	O. lupi female	3.25	3.25	1	0
44	10	IEKLELERNEYRDAL	O. lupi female	525.5	55.5	0.105614	525.5
44	11	EKLELERNEYRDALD	O. lupi female	123.5	77.5	0.62753	0
44	12	KLELERNEYRDALDR	O. lupi female	124.5	104.5	0.839357	0
44	13	LELERNEYRDALDRI	O. lupi female	258	65	0.251938	258
44	14	ELERNEYRDALDRIK	O. lupi female	11.5	11.5	1	0
44	15	LERNEYRDALDRIKK	O. lupi female	58.75	19.75	0.33617	58.75
44	16	ERNEYRDALDRIKKK	O. lupi female	385	94	0.244156	385
44	17	RNEYRDALDRIKKKS	O. lupi female	228.5	14.5	0.0634573	228.5
44	18	NEYRDALDRIKKKSI	O. lupi female	135.5	11.5	0.0848708	135.5
44	19	EYRDALDRIKKKSIE	O. lupi female	6.5	2.5	0.384615	6.5
44	20	YRDALDRIKKKSIES	O. lupi female	37.5	17.5	0.466667	0
44	21	RDALDRIKKKSIESH	O. lupi female	12.75	12.75	1	0
44	22	DALDRIKKKSIESHI	O. lupi female	0	0	0	0
44	23	ALDRIKKKSIESHIK	O. lupi female	86	4	0.0465116	86
44	24	LDRIKKKSIESHIKI	O. lupi female	136.5	18.5	0.135531	136.5
44	25	DRIKKKSIESHIKIN	O. lupi female	0	0	0	0
44	26	RIKKKSIESHIKINK	O. lupi female	407	84	0.206388	407
44	27	IKKKSIESHIKINKQ	O. lupi female	0	0	0	0
44	28	KKKSIESHIKINKQE	O. lupi female	0	0	0	0
44	29	KKSIESHIKINKQET	O. lupi female	0	0	0	0
44	30	KSIESHIKINKQETI	O. lupi female	1495	27	0.0180602	1495
44	31	SIESHIKINKQETIF	O. lupi female	0	0	0	0
44	32	IESHIKINKQETIFT	O. lupi female	0	0	0	0
44	33	ESHIKINKQETIFTN	O. lupi female	0	0	0	0
44	34	SHIKINKQETIFTNI	O. lupi female	0	0	0	0
44	35	HIKINKQETIFTNIE	O. lupi female	0	0	0	0
44	36	IKINKQETIFTNIED	O. lupi female	11.5	9.5	0.826087	0
44	37	KINKQETIFTNIEDQ	O. lupi female	16.5	4.5	0.272727	16.5
44	38	INKQETIFTNIEDQL	O. lupi female	93.5	4.5	0.0481283	93.5
44	39	NKQETIFTNIEDQLV	O. lupi female	10.5	10.5	1	0
44	40	KQETIFTNIEDQLVD	O. lupi female	0	0	0	0
44	41	QETIFTNIEDQLVDV	O. lupi female	26.5	1.5	0.0566038	26.5
44	42	ETIFTNIEDQLVDVE	O. lupi female	70.5	31.5	0.446809	0
44	43	TIFTNIEDQLVDVEE	O. lupi female	140	28	0.2	140
44	44	IFTNIEDQLVDVEEE	O. lupi female	106.25	2.75	0.0258824	106.25
44	45	FTNIEDQLVDVEEEK	O. lupi female	125.5	33.5	0.266932	125.5
44	46	TNIEDQLVDVEEEKR	O. lupi female	3.5	3.5	1	0
44	47	NIEDQLVDVEEEKRT	O. lupi female	0	0	0	0
44	48	IEDQLVDVEEEKRTL	O. lupi female	19	19	1	0
44	49	EDQLVDVEEEKRTLE	O. lupi female	0	0	0	0
44	50	DQLVDVEEEKRTLEM	O. lupi female	41	20	0.487805	0
44	51	QLVDVEEEKRTLEMR	O. lupi female	30	4	0.133333	30
44	52	LVDVEEEKRTLEMRL	O. lupi female	168	62	0.369048	168
44	53	VDVEEEKRTLEMRLA	O. lupi female	101	57	0.564356	0
44	54	DVEEEKRTLEMRLAS	O. lupi female	0	0	0	0
44	55	VEEEKRTLEMRLASA	O. lupi female	3	3	1	0
44	56	EEEKRTLEMRLASAK	O. lupi female	0	0	0	0
44	57	EEKRTLEMRLASAKQ	O. lupi female	0	0	0	0
44	58	EKRTLEMRLASAKQL	O. lupi female	0	0	0	0
44	59	KRTLEMRLASAKQLL	O. lupi female	0	0	0	0
44	60	RTLEMRLASAKQLLR	O. lupi female	43	43	1	0
44	61	TLEMRLASAKQLLRS	O. lupi female	0	0	0	0
44	62	LEMRLASAKQLLRSQ	O. lupi female	0	0	0	0
44	63	EMRLASAKQLLRSQE	O. lupi female	0	0	0	0
44	64	MRLASAKQLLRSQEE	O. lupi female	3	3	1	0
44	65	RLASAKQLLRSQEEA	O. lupi female	1.5	1.5	1	0
44	66	LASAKQLLRSQEEAL	O. lupi female	0	0	0	0
44	67	ASAKQLLRSQEEALK	O. lupi female	0	0	0	0
46	2	SAKQLLRSQEEALKQ	O. lupi female	0	0	0	0
46	3	AKQLLRSQEEALKQR	O. lupi female	0	0	0	0
46	4	KQLLRSQEEALKQRD	O. lupi female	0	0	0	0
46	5	QLLRSQEEALKQRDE	O. lupi female	2	2	1	0
46	6	LLRSQEEALKQRDEE	O. lupi female	0	0	0	0
46	7	LRSQEEALKQRDEER	O. lupi female	22	18	0.818182	0
46	8	RSQEEALKQRDEERR	O. lupi female	2	2	1	0
46	9	SQEEALKQRDEERRH	O. lupi female	11.25	11.25	1	0
46	10	QEEALKQRDEERRHM	O. lupi female	65.5	12.5	0.19084	65.5
46	11	EEALKQRDEERRHMK	O. lupi female	0	0	0	0
46	12	EALKQRDEERRHMKL	O. lupi female	0	0	0	0
46	13	ALKQRDEERRHMKLK	O. lupi female	1154.5	115.5	0.100043	1154.5
46	14	LKQRDEERRHMKLKI	O. lupi female	1077.75	336.75	0.312457	1077.75
46	15	KQRDEERRHMKLKIA	O. lupi female	483	67	0.138716	483
46	16	QRDEERRHMKLKIAK	O. lupi female	1305.5	46.5	0.0356185	1305.5
46	17	RDEERRHMKLKIAKF	O. lupi female	1018.5	474.5	0.465881	0
46	18	DEERRHMKLKIAKFE	O. lupi female	0	0	0	0
46	19	EERRHMKLKIAKFEM	O. lupi female	0	0	0	0
46	20	ERRHMKLKIAKFEME	O. lupi female	0	0	0	0
46	21	RRHMKLKIAKFEMEA	O. lupi female	0	0	0	0
46	22	RHMKLKIAKFEMEAR	O. lupi female	0	0	0	0
46	23	HMKLKIAKFEMEARG	O. lupi female	0	0	0	0
46	24	MKLKIAKFEMEARGK	O. lupi female	0	0	0	0
46	25	KLKIAKFEMEARGKE	O. lupi female	0	0	0	0
46	26	LKIAKFEMEARGKEA	O. lupi female	0	0	0	0
46	27	KIAKFEMEARGKEAQ	O. lupi female	0	0	0	0
46	28	IAKFEMEARGKEAQL	O. lupi female	0	0	0	0
46	29	AKFEMEARGKEAQLR	O. lupi female	0	0	0	0
46	30	KFEMEARGKEAQLRQ	O. lupi female	0	0	0	0
46	31	FEMEARGKEAQLRQL	O. lupi female	0	0	0	0
46	32	EMEARGKEAQLRQLN	O. lupi female	0	0	0	0
46	33	MEARGKEAQLRQLNE	O. lupi female	9.5	9.5	1	0
46	34	EARGKEAQLRQLNEL	O. lupi female	0	0	0	0
46	35	ARGKEAQLRQLNELV	O. lupi female	0	0	0	0
46	36	RGKEAQLRQLNELVR	O. lupi female	0	0	0	0
46	37	GKEAQLRQLNELVRN	O. lupi female	0	0	0	0
46	38	KEAQLRQLNELVRNL	O. lupi female	0	0	0	0
46	39	EAQLRQLNELVRNLR	O. lupi female	8.5	8.5	1	0
46	40	AQLRQLNELVRNLRK	O. lupi female	0	0	0	0
46	41	QLRQLNELVRNLRKD	O. lupi female	0	0	0	0
46	42	LRQLNELVRNLRKDL	O. lupi female	0	0	0	0
46	43	RQLNELVRNLRKDLE	O. lupi female	0	0	0	0
46	44	QLNELVRNLRKDLET	O. lupi female	0	0	0	0
46	45	LNELVRNLRKDLETA	O. lupi female	0	0	0	0
46	46	NELVRNLRKDLETAQ	O. lupi female	0	0	0	0
46	47	ELVRNLRKDLETAQG	O. lupi female	0	0	0	0
46	48	LVRNLRKDLETAQGD	O. lupi female	0	0	0	0
46	49	VRNLRKDLETAQGDL	O. lupi female	0	0	0	0
46	50	RNLRKDLETAQGDLG	O. lupi female	0	0	0	0
46	51	NLRKDLETAQGDLGV	O. lupi female	0	0	0	0
46	52	LRKDLETAQGDLGVL	O. lupi female	0	0	0	0
46	53	RKDLETAQGDLGVLH	O. lupi female	0	0	0	0
46	54	KDLETAQGDLGVLHD	O. lupi female	6.5	2.5	0.384615	6.5
46	55	DLETAQGDLGVLHDH	O. lupi female	46.5	8.5	0.182796	46.5
46	56	LETAQGDLGVLHDHE	O. lupi female	10.5	10.5	1	0
46	57	ETAQGDLGVLHDHEE	O. lupi female	11	8	0.727273	0
46	58	TAQGDLGVLHDHEER	O. lupi female	13	12	0.923077	0
46	59	AQGDLGVLHDHEERW	O. lupi female	165.5	3.5	0.021148	165.5
46	60	QGDLGVLHDHEERWY	O. lupi female	264.5	23.5	0.0888469	264.5
46	61	GDLGVLHDHEERWYA	O. lupi female	103	21	0.203883	103
46	62	DLGVLHDHEERWYAH	O. lupi female	116.5	22.5	0.193133	116.5
46	63	LGVLHDHEERWYAHK	O. lupi female	0	0	0	0
46	64	GVLHDHEERWYAHKF	O. lupi female	40	13	0.325	40
46	65	VLHDHEERWYAHKFH	O. lupi female	62	18	0.290323	62
46	66	LHDHEERWYAHKFHL	O. lupi female	51	11	0.215686	51
46	67	HDHEERWYAHKFHLE	O. lupi female	33	1	0.030303	33
48	2	DHEERWYAHKFHLES	O. lupi female	0	0	0	0
48	3	HEERWYAHKFHLESK	O. lupi female	0	0	0	0
48	4	EERWYAHKFHLESKL	O. lupi female	2	2	1	0
48	5	ERWYAHKFHLESKLK	O. lupi female	64.5	32.5	0.503876	0
48	6	RWYAHKFHLESKLKD	O. lupi female	0	0	0	0
48	7	WYAHKFHLESKLKDQ	O. lupi female	0	0	0	0
48	8	YAHKFHLESKLKDQE	O. lupi female	0	0	0	0
48	9	AHKFHLESKLKDQES	O. lupi female	0	0	0	0
48	10	HKFHLESKLKDQESE	O. lupi female	0	0	0	0
48	11	KFHLESKLKDQESES	O. lupi female	223.5	57.5	0.257271	223.5
48	12	FHLESKLKDQESESQ	O. lupi female	258.5	21.5	0.0831721	258.5
48	13	HLESKLKDQESESQQ	O. lupi female	94.75	8.25	0.0870712	94.75
48	14	LESKLKDQESESQQI	O. lupi female	144.5	7.5	0.0519031	144.5
48	15	ESKLKDQESESQQIR	O. lupi female	0	0	0	0
48	16	SKLKDQESESQQIRL	O. lupi female	0	0	0	0
48	17	KLKDQESESQQIRLL	O. lupi female	0	0	0	0
48	18	LKDQESESQQIRLLL	O. lupi female	0	0	0	0
48	19	KDQESESQQIRLLLA	O. lupi female	0	0	0	0
48	20	DQESESQQIRLLLAN	O. lupi female	0	0	0	0
48	21	QESESQQIRLLLANF	O. lupi female	0	0	0	0
48	22	ESESQQIRLLLANFE	O. lupi female	263	49	0.186312	263
48	23	SESQQIRLLLANFES	O. lupi female	117	16	0.136752	117
48	24	ESQQIRLLLANFESE	O. lupi female	383.5	77.5	0.202086	383.5
48	25	SQQIRLLLANFESER	O. lupi female	104.5	1.5	0.0143541	104.5
48	26	QQIRLLLANFESERN	O. lupi female	116.5	0.5	0.00429185	116.5
48	27	QIRLLLANFESERNS	O. lupi female	150	20	0.133333	150
48	28	IRLLLANFESERNSL	O. lupi female	196	16	0.0816327	196
48	29	RLLLANFESERNSLN	O. lupi female	162	18	0.111111	162
48	30	LLLANFESERNSLNE	O. lupi female	151.5	4.5	0.029703	151.5
48	31	LLANFESERNSLNEK	O. lupi female	2	2	1	0
48	32	LANFESERNSLNEKV	O. lupi female	0	0	0	0
48	33	ANFESERNSLNEKVR	O. lupi female	0	0	0	0
48	34	NFESERNSLNEKVRD	O. lupi female	0	0	0	0
48	35	FESERNSLNEKVRDL	O. lupi female	0	0	0	0
48	36	ESERNSLNEKVRDLA	O. lupi female	0	0	0	0
48	37	SERNSLNEKVRDLAS	O. lupi female	0	0	0	0
48	38	ERNSLNEKVRDLASR	O. lupi female	0	0	0	0
48	39	RNSLNEKVRDLASRL	O. lupi female	0	0	0	0
48	40	NSLNEKVRDLASRLQ	O. lupi female	0	0	0	0
48	41	SLNEKVRDLASRLQQ	O. lupi female	0	0	0	0
48	42	LNEKVRDLASRLQQT	O. lupi female	0	0	0	0
48	43	NEKVRDLASRLQQTE	O. lupi female	1	1	1	0
48	44	EKVRDLASRLQQTES	O. lupi female	14.75	6.25	0.423729	0
48	45	KVRDLASRLQQTESK	O. lupi female	0	0	0	0
48	46	VRDLASRLQQTESKN	O. lupi female	5.5	5.5	1	0
48	47	RDLASRLQQTESKNA	O. lupi female	0	0	0	0
48	48	DLASRLQQTESKNAD	O. lupi female	0	0	0	0
48	49	LASRLQQTESKNADI	O. lupi female	1.25	1.25	1	0
48	50	ASRLQQTESKNADIK	O. lupi female	0	0	0	0
48	51	SRLQQTESKNADIKE	O. lupi female	0	0	0	0
48	52	RLQQTESKNADIKED	O. lupi female	13.75	5.25	0.381818	13.75
48	53	LQQTESKNADIKEDN	O. lupi female	5.5	5.5	1	0
48	54	QQTESKNADIKEDND	O. lupi female	0	0	0	0
48	55	QTESKNADIKEDNDR	O. lupi female	0	0	0	0
48	56	TESKNADIKEDNDRL	O. lupi female	0	0	0	0
48	57	ESKNADIKEDNDRLK	O. lupi female	0	0	0	0
48	58	SKNADIKEDNDRLKK	O. lupi female	0	0	0	0
48	59	KNADIKEDNDRLKKD	O. lupi female	0	0	0	0
48	60	NADIKEDNDRLKKDL	O. lupi female	0	0	0	0
48	61	ADIKEDNDRLKKDLI	O. lupi female	0	0	0	0
48	62	DIKEDNDRLKKDLIK	O. lupi female	0	0	0	0
48	63	IKEDNDRLKKDLIKA	O. lupi female	0	0	0	0
48	64	KEDNDRLKKDLIKAS	O. lupi female	0	0	0	0
48	65	EDNDRLKKDLIKAST	O. lupi female	28	16	0.571429	0
48	66	DNDRLKKDLIKASTN	O. lupi female	15	15	1	0
48	67	NDRLKKDLIKASTNE	O. lupi female	0	0	0	0
50	2	DRLKKDLIKASTNEA	O. lupi female	0	0	0	0
50	3	RLKKDLIKASTNEAE	O. lupi female	77.25	17.75	0.229773	77.25
50	4	LKKDLIKASTNEAEL	O. lupi female	33	25	0.757576	0
50	5	KKDLIKASTNEAELR	O. lupi female	0	0	0	0
50	6	KDLIKASTNEAELRR	O. lupi female	92	17	0.184783	92
50	7	DLIKASTNEAELRRT	O. lupi female	0	0	0	0
50	8	LIKASTNEAELRRTI	O. lupi female	0	0	0	0
50	9	IKASTNEAELRRTID	O. lupi female	3	3	1	0
50	10	KASTNEAELRRTIDQ	O. lupi female	0	0	0	0
50	11	ASTNEAELRRTIDQS	O. lupi female	100	77	0.77	0
50	12	STNEAELRRTIDQSS	O. lupi female	0	0	0	0
50	13	TNEAELRRTIDQSSR	O. lupi female	0	0	0	0
50	14	NEAELRRTIDQSSRV	O. lupi female	0	0	0	0
50	15	EAELRRTIDQSSRVI	O. lupi female	0	0	0	0
50	16	AELRRTIDQSSRVIS	O. lupi female	10.5	10.5	1	0
50	17	ELRRTIDQSSRVISD	O. lupi female	0	0	0	0
50	18	LRRTIDQSSRVISDN	O. lupi female	0	0	0	0
50	19	RRTIDQSSRVISDNQ	O. lupi female	0	0	0	0
50	20	RTIDQSSRVISDNQI	O. lupi female	0	0	0	0
50	21	TIDQSSRVISDNQIL	O. lupi female	3	3	1	0
50	22	IDQSSRVISDNQILK	O. lupi female	0	0	0	0
50	23	DQSSRVISDNQILKD	O. lupi female	0	0	0	0
50	24	QSSRVISDNQILKDQ	O. lupi female	0	0	0	0
50	25	SSRVISDNQILKDQL	O. lupi female	0	0	0	0
50	26	SRVISDNQILKDQLE	O. lupi female	0	0	0	0
50	27	RVISDNQILKDQLES	O. lupi female	0	0	0	0
50	28	VISDNQILKDQLESA	O. lupi female	0	0	0	0
50	29	ISDNQILKDQLESAQ	O. lupi female	0	0	0	0
50	30	SDNQILKDQLESAQN	O. lupi female	63.5	2.5	0.0393701	63.5
50	31	DNQILKDQLESAQND	O. lupi female	0	0	0	0
50	32	NQILKDQLESAQNDL	O. lupi female	8	4	0.5	0
50	33	QILKDQLESAQNDLS	O. lupi female	63.5	18.5	0.291339	63.5
50	34	ILKDQLESAQNDLSN	O. lupi female	33.5	8.5	0.253731	33.5
50	35	LKDQLESAQNDLSNA	O. lupi female	14.5	14.5	1	0
50	36	KDQLESAQNDLSNAN	O. lupi female	14	14	1	0
50	37	DQLESAQNDLSNANN	O. lupi female	98.5	31.5	0.319797	98.5
50	38	QLESAQNDLSNANNR	O. lupi female	15.5	15.5	1	0
50	39	LESAQNDLSNANNRK	O. lupi female	0	0	0	0
50	40	ESAQNDLSNANNRKQ	O. lupi female	0	0	0	0
50	41	SAQNDLSNANNRKQQ	O. lupi female	0	0	0	0
50	42	AQNDLSNANNRKQQL	O. lupi female	88	3	0.0340909	88
50	43	QNDLSNANNRKQQLE	O. lupi female	0	0	0	0
50	44	NDLSNANNRKQQLEN	O. lupi female	0	0	0	0
50	45	DLSNANNRKQQLENE	O. lupi female	24.5	5.5	0.22449	24.5
50	46	LSNANNRKQQLENEL	O. lupi female	0.5	0.5	1	0
50	47	SNANNRKQQLENELL	O. lupi female	4.75	2.75	0.578947	0
50	48	NANNRKQQLENELLV	O. lupi female	0	0	0	0
50	49	ANNRKQQLENELLVV	O. lupi female	13.5	13.5	1	0
50	50	NNRKQQLENELLVVR	O. lupi female	0	0	0	0
50	51	NRKQQLENELLVVRS	O. lupi female	0	0	0	0
50	52	RKQQLENELLVVRSE	O. lupi female	0	0	0	0
50	53	KQQLENELLVVRSEL	O. lupi female	0	0	0	0
50	54	QQLENELLVVRSELR	O. lupi female	0	0	0	0
50	55	QLENELLVVRSELRD	O. lupi female	0	0	0	0
50	56	LENELLVVRSELRDL	O. lupi female	9.5	5.5	0.578947	0
50	57	ENELLVVRSELRDLK	O. lupi female	0	0	0	0
50	58	NELLVVRSELRDLKQ	O. lupi female	0	0	0	0
50	59	ELLVVRSELRDLKQR	O. lupi female	7.5	7.5	1	0
50	60	LLVVRSELRDLKQRF	O. lupi female	23	7	0.304348	23
50	61	LVVRSELRDLKQRFS	O. lupi female	0	0	0	0
50	62	VVRSELRDLKQRFSD	O. lupi female	0	0	0	0
50	63	VRSELRDLKQRFSDN	O. lupi female	0	0	0	0
50	64	RSELRDLKQRFSDNA	O. lupi female	0	0	0	0
50	65	SELRDLKQRFSDNAN	O. lupi female	0	0	0	0
50	66	ELRDLKQRFSDNANR	O. lupi female	1	1	1	0
50	67	LRDLKQRFSDNANRI	O. lupi female	0	0	0	0
52	2	RDLKQRFSDNANRIM	O. lupi female	0	0	0	0
52	3	DLKQRFSDNANRIMD	O. lupi female	4	4	1	0
52	4	LKQRFSDNANRIMDL	O. lupi female	0	0	0	0
52	5	KQRFSDNANRIMDLQ	O. lupi female	0	0	0	0
52	6	QRFSDNANRIMDLQR	O. lupi female	30.75	4.25	0.138211	30.75
52	7	RFSDNANRIMDLQRH	O. lupi female	95.5	17.5	0.183246	95.5
52	8	FSDNANRIMDLQRHL	O. lupi female	17	2	0.117647	17
52	9	SDNANRIMDLQRHLT	O. lupi female	0	0	0	0
52	10	DNANRIMDLQRHLTD	O. lupi female	2	2	1	0
52	11	NANRIMDLQRHLTDA	O. lupi female	0	0	0	0
52	12	ANRIMDLQRHLTDAE	O. lupi female	0	0	0	0
52	13	NRIMDLQRHLTDAEN	O. lupi female	0	0	0	0
52	14	RIMDLQRHLTDAEND	O. lupi female	0	0	0	0
52	15	IMDLQRHLTDAENDK	O. lupi female	324	30	0.0925926	324
52	16	MDLQRHLTDAENDKK	O. lupi female	544.5	152.5	0.280073	544.5
52	17	DLQRHLTDAENDKKR	O. lupi female	472.5	40.5	0.0857143	472.5
52	18	LQRHLTDAENDKKRL	O. lupi female	502.5	81.5	0.162189	502.5
52	19	QRHLTDAENDKKRLT	O. lupi female	517.25	45.25	0.0874819	517.25
52	20	RHLTDAENDKKRLTN	O. lupi female	380	61	0.160526	380
52	21	HLTDAENDKKRLTNR	O. lupi female	117	72	0.615385	0
52	22	LTDAENDKKRLTNRL	O. lupi female	141.5	51.5	0.363958	141.5
52	23	TDAENDKKRLTNRLH	O. lupi female	49.5	18.5	0.373737	49.5
52	24	DAENDKKRLTNRLHS	O. lupi female	240.5	116.5	0.484407	0
52	25	AENDKKRLTNRLHSL	O. lupi female	6	0.5	0.0833333	6
52	26	ENDKKRLTNRLHSLE	O. lupi female	0	0	0	0
52	27	NDKKRLTNRLHSLEK	O. lupi female	0	0	0	0
52	28	DKKRLTNRLHSLEKT	O. lupi female	0	0	0	0
52	29	KKRLTNRLHSLEKTV	O. lupi female	8	8	1	0
52	30	KRLTNRLHSLEKTVS	O. lupi female	21.25	21.25	1	0
52	31	RLTNRLHSLEKTVSQ	O. lupi female	1	1	1	0
52	32	LTNRLHSLEKTVSQQ	O. lupi female	0	0	0	0
52	33	TNRLHSLEKTVSQQR	O. lupi female	0	0	0	0
52	34	NRLHSLEKTVSQQRT	O. lupi female	73.5	56.5	0.768707	0
52	35	RLHSLEKTVSQQRTI	O. lupi female	395.5	158.5	0.400759	0
52	36	LHSLEKTVSQQRTIE	O. lupi female	319.25	46.25	0.144871	319.25
52	37	HSLEKTVSQQRTIET	O. lupi female	638.75	128.75	0.201566	638.75
52	38	SLEKTVSQQRTIETE	O. lupi female	202.5	66.5	0.328395	202.5
52	39	LEKTVSQQRTIETEI	O. lupi female	15	11	0.733333	0
52	40	EKTVSQQRTIETEIR	O. lupi female	0	0	0	0
52	41	KTVSQQRTIETEIRQ	O. lupi female	0	0	0	0
52	42	TVSQQRTIETEIRQQ	O. lupi female	0	0	0	0
52	43	VSQQRTIETEIRQQL	O. lupi female	65	14	0.215385	65
52	44	SQQRTIETEIRQQLS	O. lupi female	0	0	0	0
52	45	QQRTIETEIRQQLSL	O. lupi female	3.75	3.75	1	0
52	46	QRTIETEIRQQLSLA	O. lupi female	0	0	0	0
52	47	RTIETEIRQQLSLAL	O. lupi female	0	0	0	0
52	48	TIETEIRQQLSLALN	O. lupi female	0	0	0	0
52	49	IETEIRQQLSLALNE	O. lupi female	0	0	0	0
52	50	ETEIRQQLSLALNER	O. lupi female	0	0	0	0
52	51	TEIRQQLSLALNERN	O. lupi female	0	0	0	0
52	52	EIRQQLSLALNERNT	O. lupi female	11.5	11.5	1	0
52	53	IRQQLSLALNERNTL	O. lupi female	28.25	28.25	1	0
52	54	RQQLSLALNERNTLQ	O. lupi female	0	0	0	0
52	55	QQLSLALNERNTLQN	O. lupi female	0	0	0	0
52	56	QLSLALNERNTLQND	O. lupi female	69	69	1	0
52	57	LSLALNERNTLQNDL	O. lupi female	91	22	0.241758	91
52	58	SLALNERNTLQNDLR	O. lupi female	0	0	0	0
52	59	LALNERNTLQNDLRD	O. lupi female	6.5	6.5	1	0
52	60	ALNERNTLQNDLRDL	O. lupi female	0	0	0	0
52	61	LNERNTLQNDLRDLQ	O. lupi female	0	0	0	0
52	62	NERNTLQNDLRDLQR	O. lupi female	0	0	0	0
52	63	ERNTLQNDLRDLQRR	O. lupi female	0	0	0	0
52	64	RNTLQNDLRDLQRRL	O. lupi female	2.25	2.25	1	0
52	65	NTLQNDLRDLQRRLA	O. lupi female	0	0	0	0
52	66	TLQNDLRDLQRRLAR	O. lupi female	0	0	0	0
52	67	LQNDLRDLQRRLARM	O. lupi female	0	0	0	0
54	2	QNDLRDLQRRLARME	O. lupi female	0	0	0	0
54	3	NDLRDLQRRLARMET	O. lupi female	0	0	0	0
54	4	DLRDLQRRLARMETE	O. lupi female	0	0	0	0
54	5	LRDLQRRLARMETEK	O. lupi female	14.5	14.5	1	0
54	6	RDLQRRLARMETEKK	O. lupi female	106	65	0.613208	0
54	7	DLQRRLARMETEKKI	O. lupi female	153.5	8.5	0.0553746	153.5
54	8	LQRRLARMETEKKIM	O. lupi female	411.5	113.5	0.27582	411.5
54	9	QRRLARMETEKKIMN	O. lupi female	203	9	0.044335	203
54	10	RRLARMETEKKIMND	O. lupi female	66	1	0.0151515	66
54	11	RLARMETEKKIMNDK	O. lupi female	0	0	0	0
54	12	LARMETEKKIMNDKY	O. lupi female	13.5	13.5	1	0
54	13	ARMETEKKIMNDKYD	O. lupi female	0	0	0	0
54	14	RMETEKKIMNDKYDE	O. lupi female	10	10	1	0
54	15	METEKKIMNDKYDEL	O. lupi female	0	0	0	0
54	16	ETEKKIMNDKYDELE	O. lupi female	0	0	0	0
54	17	TEKKIMNDKYDELEK	O. lupi female	0	0	0	0
54	18	EKKIMNDKYDELEKI	O. lupi female	0	0	0	0
54	19	KKIMNDKYDELEKIR	O. lupi female	0	0	0	0
54	20	KIMNDKYDELEKIRA	O. lupi female	0	0	0	0
54	21	IMNDKYDELEKIRAS	O. lupi female	0	0	0	0
54	22	MNDKYDELEKIRASL	O. lupi female	3.5	1	0.285714	3.5
54	23	NDKYDELEKIRASLI	O. lupi female	0	0	0	0
54	24	DKYDELEKIRASLIK	O. lupi female	0	0	0	0
54	25	KYDELEKIRASLIKR	O. lupi female	4	4	1	0
54	26	YDELEKIRASLIKRI	O. lupi female	81.5	25.5	0.312883	81.5
54	27	DELEKIRASLIKRIE	O. lupi female	0	0	0	0
54	28	ELEKIRASLIKRIEL	O. lupi female	0	0	0	0
54	29	LEKIRASLIKRIELL	O. lupi female	0	0	0	0
54	30	EKIRASLIKRIELLD	O. lupi female	0	0	0	0
54	31	KIRASLIKRIELLDE	O. lupi female	45.25	3.25	0.0718232	45.25
54	32	IRASLIKRIELLDEE	O. lupi female	61	0	0	61
54	33	RASLIKRIELLDEEK	O. lupi female	0	0	0	0
54	34	ASLIKRIELLDEEKR	O. lupi female	0	0	0	0
54	35	SLIKRIELLDEEKRT	O. lupi female	0	0	0	0
54	36	LIKRIELLDEEKRTM	O. lupi female	0	0	0	0
54	37	IKRIELLDEEKRTME	O. lupi female	0	0	0	0
54	38	KRIELLDEEKRTMEN	O. lupi female	3	3	1	0
54	39	RIELLDEEKRTMENI	O. lupi female	5	5	1	0
54	40	IELLDEEKRTMENIL	O. lupi female	31	9	0.290323	31
54	41	ELLDEEKRTMENILH	O. lupi female	12.5	12.5	1	0
54	42	LLDEEKRTMENILHE	O. lupi female	0	0	0	0
54	43	LDEEKRTMENILHET	O. lupi female	0	0	0	0
54	44	DEEKRTMENILHETA	O. lupi female	0	0	0	0
54	45	EEKRTMENILHETAL	O. lupi female	0	0	0	0
54	46	EKRTMENILHETALQ	O. lupi female	0	0	0	0
54	47	KRTMENILHETALQR	O. lupi female	16	16	1	0
54	48	RTMENILHETALQRE	O. lupi female	1.5	1.5	1	0
54	49	TMENILHETALQREA	O. lupi female	0	0	0	0
54	50	MENILHETALQREAI	O. lupi female	0	0	0	0
54	51	ENILHETALQREAIE	O. lupi female	103	5	0.0485437	103
54	52	NILHETALQREAIES	O. lupi female	116.5	32.5	0.27897	116.5
54	53	ILHETALQREAIESS	O. lupi female	138	11	0.0797101	138
54	54	LHETALQREAIESSL	O. lupi female	186.25	22.25	0.119463	186.25
54	55	HETALQREAIESSLN	O. lupi female	22	8	0.363636	22
54	56	ETALQREAIESSLNA	O. lupi female	0	0	0	0
54	57	TALQREAIESSLNAL	O. lupi female	0	0	0	0
54	58	ALQREAIESSLNALE	O. lupi female	0	0	0	0
54	59	LQREAIESSLNALER	O. lupi female	0	0	0	0
54	60	QREAIESSLNALERE	O. lupi female	19	19	1	0
54	61	REAIESSLNALEREN	O. lupi female	0	0	0	0
54	62	EAIESSLNALERENK	O. lupi female	0	0	0	0
54	63	AIESSLNALERENKE	O. lupi female	0	0	0	0
54	64	IESSLNALERENKEL	O. lupi female	0	0	0	0
54	65	ESSLNALERENKELH	O. lupi female	0	0	0	0
54	66	SSLNALERENKELHR	O. lupi female	0	0	0	0
54	67	SLNALERENKELHRN	O. lupi female	0	0	0	0
56	2	LNALERENKELHRNC	O. lupi female	236	18	0.0762712	236
56	3	NALERENKELHRNCA	O. lupi female	0	0	0	0
56	4	ALERENKELHRNCAQ	O. lupi female	0	0	0	0
56	5	LERENKELHRNCAQL	O. lupi female	0	0	0	0
56	6	ERENKELHRNCAQLQ	O. lupi female	30.5	6.5	0.213115	30.5
56	7	RENKELHRNCAQLQQ	O. lupi female	0	0	0	0
56	8	ENKELHRNCAQLQQQ	O. lupi female	64.5	32.5	0.503876	0
56	9	NKELHRNCAQLQQQI	O. lupi female	42	21	0.5	0
56	10	KELHRNCAQLQQQIA	O. lupi female	0	0	0	0
56	11	ELHRNCAQLQQQIAQ	O. lupi female	0	0	0	0
56	12	LHRNCAQLQQQIAQL	O. lupi female	0	0	0	0
56	13	HRNCAQLQQQIAQLE	O. lupi female	0	0	0	0
56	14	RNCAQLQQQIAQLEL	O. lupi female	0	0	0	0
56	15	NCAQLQQQIAQLELE	O. lupi female	0	0	0	0
56	16	CAQLQQQIAQLELEN	O. lupi female	0	0	0	0
56	17	AQLQQQIAQLELENG	O. lupi female	0	0	0	0
56	18	QLQQQIAQLELENGN	O. lupi female	747.5	174.5	0.233445	747.5
56	19	LQQQIAQLELENGNR	O. lupi female	3338.75	545.75	0.163459	3338.75
56	20	QQQIAQLELENGNRL	O. lupi female	2050	446	0.217561	2050
56	21	QQIAQLELENGNRLI	O. lupi female	2261.25	336.75	0.148922	2261.25
56	22	QIAQLELENGNRLIQ	O. lupi female	465.5	318.5	0.684211	0
56	23	IAQLELENGNRLIQL	O. lupi female	1592.5	366.5	0.230141	1592.5
56	24	AQLELENGNRLIQLT	O. lupi female	542.75	24.75	0.0456011	542.75
56	25	QLELENGNRLIQLTN	O. lupi female	228	49	0.214912	228
56	26	LELENGNRLIQLTNK	O. lupi female	24.5	20.5	0.836735	0
56	27	ELENGNRLIQLTNKQ	O. lupi female	1	1	1	0
56	28	LENGNRLIQLTNKQR	O. lupi female	104	16	0.153846	104
56	29	ENGNRLIQLTNKQRE	O. lupi female	112	39	0.348214	112
56	30	NGNRLIQLTNKQREE	O. lupi female	115	41	0.356522	115
56	31	GNRLIQLTNKQREEY	O. lupi female	63	22	0.349206	63
56	32	NRLIQLTNKQREEYD	O. lupi female	95.5	3.5	0.0366492	95.5
56	33	RLIQLTNKQREEYDK	O. lupi female	5.5	5.5	1	0
56	34	LIQLTNKQREEYDKF	O. lupi female	36.5	13.5	0.369863	36.5
56	35	IQLTNKQREEYDKFT	O. lupi female	0	0	0	0
56	36	QLTNKQREEYDKFTQ	O. lupi female	0	0	0	0
56	37	LTNKQREEYDKFTQN	O. lupi female	0	0	0	0
56	38	TNKQREEYDKFTQNM	O. lupi female	31.5	6.5	0.206349	31.5
56	39	NKQREEYDKFTQNMR	O. lupi female	9.5	9.5	1	0
56	40	KQREEYDKFTQNMRT	O. lupi female	0	0	0	0
56	41	QREEYDKFTQNMRTE	O. lupi female	20	20	1	0
56	42	REEYDKFTQNMRTEK	O. lupi female	3.5	3.5	1	0
56	43	EEYDKFTQNMRTEKL	O. lupi female	0	0	0	0
56	44	EYDKFTQNMRTEKLQ	O. lupi female	0	0	0	0
56	45	YDKFTQNMRTEKLQI	O. lupi female	14	14	1	0
56	46	DKFTQNMRTEKLQIE	O. lupi female	0	0	0	0
56	47	KFTQNMRTEKLQIER	O. lupi female	0	0	0	0
56	48	FTQNMRTEKLQIERI	O. lupi female	0	0	0	0
56	49	TQNMRTEKLQIERII	O. lupi female	0	0	0	0
56	50	QNMRTEKLQIERIIE	O. lupi female	0	0	0	0
56	51	NMRTEKLQIERIIES	O. lupi female	0	0	0	0
56	52	MRTEKLQIERIIESR	O. lupi female	0	0	0	0
56	53	RTEKLQIERIIESRE	O. lupi female	0	0	0	0
56	54	TEKLQIERIIESRER	O. lupi female	45	45	1	0
56	55	EKLQIERIIESRERS	O. lupi female	56.5	56.5	1	0
56	56	KLQIERIIESRERSL	O. lupi female	0	0	0	0
56	57	LQIERIIESRERSLK	O. lupi female	0	0	0	0
56	58	QIERIIESRERSLKS	O. lupi female	0	0	0	0
56	59	IERIIESRERSLKSR	O. lupi female	0	0	0	0
56	60	ERIIESRERSLKSRI	O. lupi female	0	0	0	0
56	61	RIIESRERSLKSRIN	O. lupi female	0	0	0	0
56	62	IIESRERSLKSRINQ	O. lupi female	0	0	0	0
56	63	IESRERSLKSRINQL	O. lupi female	0	0	0	0
56	64	ESRERSLKSRINQLE	O. lupi female	0	0	0	0
56	65	SRERSLKSRINQLEN	O. lupi female	0	0	0	0
56	66	RERSLKSRINQLENQ	O. lupi female	0	0	0	0
56	67	ERSLKSRINQLENQL	O. lupi female	0	0	0	0
58	2	RSLKSRINQLENQLN	O. lupi female	218	13	0.059633	218
58	3	SLKSRINQLENQLNI	O. lupi female	0	0	0	0
58	4	LKSRINQLENQLNIM	O. lupi female	0	0	0	0
58	5	KSRINQLENQLNIMR	O. lupi female	0	0	0	0
58	6	SRINQLENQLNIMRD	O. lupi female	12.5	12.5	1	0
58	7	RINQLENQLNIMRDQ	O. lupi female	22.5	22.5	1	0
58	8	INQLENQLNIMRDQL	O. lupi female	69	9	0.130435	69
58	9	NQLENQLNIMRDQLN	O. lupi female	100	5	0.05	100
58	10	QLENQLNIMRDQLNS	O. lupi female	0	0	0	0
58	11	LENQLNIMRDQLNSE	O. lupi female	233.25	55.75	0.239014	233.25
58	12	ENQLNIMRDQLNSER	O. lupi female	2	2	1	0
58	13	NQLNIMRDQLNSERR	O. lupi female	20.5	2.5	0.121951	20.5
58	14	QLNIMRDQLNSERRR	O. lupi female	84.5	65.5	0.775148	0
58	15	LNIMRDQLNSERRRR	O. lupi female	201.25	2.75	0.0136646	201.25
58	16	NIMRDQLNSERRRRR	O. lupi female	805	245	0.304348	805
58	17	IMRDQLNSERRRRRE	O. lupi female	116	46	0.396552	116
58	18	MRDQLNSERRRRREI	O. lupi female	31.5	31.5	1	0
58	19	RDQLNSERRRRREIS	O. lupi female	4	4	1	0
58	20	DQLNSERRRRREISD	O. lupi female	0	0	0	0
58	21	QLNSERRRRREISDK	O. lupi female	0	0	0	0
58	22	LNSERRRRREISDKI	O. lupi female	71.5	52.5	0.734266	0
58	23	NSERRRRREISDKIL	O. lupi female	0	0	0	0
58	24	SERRRRREISDKILS	O. lupi female	0	0	0	0
58	25	ERRRRREISDKILSG	O. lupi female	0	0	0	0
58	26	RRRRREISDKILSGE	O. lupi female	88	17	0.193182	88
58	27	RRRREISDKILSGEV	O. lupi female	47	24	0.510638	0
58	28	RRREISDKILSGEVN	O. lupi female	13	13	1	0
58	29	RREISDKILSGEVNK	O. lupi female	0	0	0	0
58	30	REISDKILSGEVNKL	O. lupi female	0	0	0	0
58	31	EISDKILSGEVNKLN	O. lupi female	0	0	0	0
58	32	ISDKILSGEVNKLNV	O. lupi female	0	0	0	0
58	33	SDKILSGEVNKLNVT	O. lupi female	0	0	0	0
58	34	DKILSGEVNKLNVTL	O. lupi female	0	0	0	0
58	35	KILSGEVNKLNVTLS	O. lupi female	0	0	0	0
58	36	ILSGEVNKLNVTLSG	O. lupi female	0	0	0	0
58	37	LSGEVNKLNVTLSGI	O. lupi female	0	0	0	0
58	38	SGEVNKLNVTLSGIP	O. lupi female	0	0	0	0
58	39	GEVNKLNVTLSGIPD	O. lupi female	0	0	0	0
58	40	EVNKLNVTLSGIPDA	O. lupi female	4.5	4.5	1	0
58	41	VNKLNVTLSGIPDAY	O. lupi female	6056.75	809.75	0.133694	6056.75
58	42	NKLNVTLSGIPDAYE	O. lupi female	16296.5	9.5	0.000582947	16296.5
58	43	KLNVTLSGIPDAYEI	O. lupi female	9491.5	365.5	0.0385081	9491.5
58	44	LNVTLSGIPDAYEIY	O. lupi female	10561	411	0.0389168	10561
58	45	NVTLSGIPDAYEIYD	O. lupi female	9705.75	1379.75	0.142158	9705.75
58	46	VTLSGIPDAYEIYDR	O. lupi female	2896.5	444	0.153288	2896.5
58	47	TLSGIPDAYEIYDRT	O. lupi female	2619.5	364.5	0.139149	2619.5
58	48	LSGIPDAYEIYDRTL	O. lupi female	1829	474	0.259158	1829
58	49	SGIPDAYEIYDRTLY	O. lupi female	2333	40	0.0171453	2333
58	50	GIPDAYEIYDRTLYS	O. lupi female	851	73	0.0857814	851
58	51	IPDAYEIYDRTLYSY	O. lupi female	1457.5	141.5	0.097084	1457.5
58	52	PDAYEIYDRTLYSYN	O. lupi female	263.5	0.5	0.00189753	263.5
58	53	DAYEIYDRTLYSYNT	O. lupi female	3	3	1	0
58	54	AYEIYDRTLYSYNTY	O. lupi female	117.5	4.5	0.0382979	117.5
58	55	YEIYDRTLYSYNTYF	O. lupi female	267	26	0.0973783	267
58	56	EIYDRTLYSYNTYFG	O. lupi female	61.5	19.5	0.317073	61.5
58	57	IYDRTLYSYNTYFGT	O. lupi female	2.5	0.5	0.2	2.5
58	58	YDRTLYSYNTYFGTP	O. lupi female	30	5	0.166667	30
58	59	DRTLYSYNTYFGTPS	O. lupi female	0	0	0	0
58	60	RTLYSYNTYFGTPSF	O. lupi female	0	0	0	0
58	61	TLYSYNTYFGTPSFT	O. lupi female	5.75	5.75	1	0
58	62	LYSYNTYFGTPSFTV	O. lupi female	0	0	0	0
58	63	YSYNTYFGTPSFTVG	O. lupi female	8.25	1.75	0.212121	8.25
58	64	SYNTYFGTPSFTVGS	O. lupi female	0	0	0	0
58	65	YNTYFGTPSFTVGSS	O. lupi female	0	0	0	0
58	66	NTYFGTPSFTVGSSS	O. lupi female	0	0	0	0
58	67	TYFGTPSFTVGSSSF	O. lupi female	0	0	0	0
60	2	YFGTPSFTVGSSSFD	O. lupi female	14	14	1	0
60	3	FGTPSFTVGSSSFDP	O. lupi female	93.75	1.75	0.0186667	93.75
60	4	GTPSFTVGSSSFDPN	O. lupi female	298	67	0.224832	298
60	5	TPSFTVGSSSFDPNI	O. lupi female	98.5	24.5	0.248731	98.5
60	6	PSFTVGSSSFDPNIT	O. lupi female	167	35	0.209581	167
60	7	SFTVGSSSFDPNITD	O. lupi female	190.5	53.5	0.28084	190.5
60	8	FTVGSSSFDPNITDD	O. lupi female	168	41	0.244048	168
60	9	TVGSSSFDPNITDDS	O. lupi female	11.5	11.5	1	0
60	10	VGSSSFDPNITDDSK	O. lupi female	77.5	20.5	0.264516	77.5
60	11	GSSSFDPNITDDSKI	O. lupi female	240.5	1.5	0.00623701	240.5
60	12	SSSFDPNITDDSKII	O. lupi female	288.5	44.5	0.154246	288.5
60	13	SSFDPNITDDSKIIL	O. lupi female	316	1	0.00316456	316
60	14	SFDPNITDDSKIILK	O. lupi female	252	15	0.0595238	252
60	15	FDPNITDDSKIILKH	O. lupi female	103	19	0.184466	103
60	16	DPNITDDSKIILKHS	O. lupi female	106.5	47.5	0.446009	0
60	17	PNITDDSKIILKHSD	O. lupi female	0	0	0	0
60	18	NITDDSKIILKHSDR	O. lupi female	0	0	0	0
60	19	ITDDSKIILKHSDRL	O. lupi female	10.5	10.5	1	0
60	20	TDDSKIILKHSDRLE	O. lupi female	0	0	0	0
60	21	DDSKIILKHSDRLES	O. lupi female	0	0	0	0
60	22	DSKIILKHSDRLESS	O. lupi female	0	0	0	0
60	23	SKIILKHSDRLESSY	O. lupi female	745	55	0.0738255	745
60	24	KIILKHSDRLESSYA	O. lupi female	193.75	26.75	0.138065	193.75
60	25	IILKHSDRLESSYAY	O. lupi female	57.5	7.5	0.130435	57.5
60	26	ILKHSDRLESSYAYG	O. lupi female	90.5	31.5	0.348066	90.5
60	27	LKHSDRLESSYAYGG	O. lupi female	70.5	5.5	0.0780142	70.5
60	28	KHSDRLESSYAYGGG	O. lupi female	107	6	0.0560748	107
60	29	HSDRLESSYAYGGGN	O. lupi female	132	2	0.0151515	132
60	30	SDRLESSYAYGGGNH	O. lupi female	141.5	11.5	0.0812721	141.5
60	31	DRLESSYAYGGGNHT	O. lupi female	1.25	1.25	1	0
60	32	RLESSYAYGGGNHTS	O. lupi female	0	0	0	0
60	33	LESSYAYGGGNHTSD	O. lupi female	0	0	0	0
60	34	ESSYAYGGGNHTSDT	O. lupi female	0	0	0	0
60	35	SSYAYGGGNHTSDTA	O. lupi female	4	4	1	0
60	36	SYAYGGGNHTSDTAI	O. lupi female	0	0	0	0
60	37	YAYGGGNHTSDTAIT	O. lupi female	0	0	0	0
60	38	AYGGGNHTSDTAITA	O. lupi female	0	0	0	0
60	39	YGGGNHTSDTAITAP	O. lupi female	0	0	0	0
60	40	GGGNHTSDTAITAPT	O. lupi female	0	0	0	0
60	41	GGNHTSDTAITAPTG	O. lupi female	0	0	0	0
60	42	GNHTSDTAITAPTGS	O. lupi female	0	0	0	0
60	43	NHTSDTAITAPTGSS	O. lupi female	0	0	0	0
60	44	HTSDTAITAPTGSSS	O. lupi female	0	0	0	0
60	45	TSDTAITAPTGSSSY	O. lupi female	0	0	0	0
60	46	SDTAITAPTGSSSYH	O. lupi female	0	0	0	0
60	47	DTAITAPTGSSSYHS	O. lupi female	0	0	0	0
60	48	TAITAPTGSSSYHSQ	O. lupi female	0	0	0	0
60	49	AITAPTGSSSYHSQR	O. lupi female	0	0	0	0
60	50	ITAPTGSSSYHSQRS	O. lupi female	0	0	0	0
60	51	TAPTGSSSYHSQRSD	O. lupi female	0	0	0	0
60	52	APTGSSSYHSQRSDD	O. lupi female	0	0	0	0
60	53	PTGSSSYHSQRSDDH	O. lupi female	0	0	0	0
60	54	TGSSSYHSQRSDDHT	O. lupi female	0	0	0	0
60	55	GSSSYHSQRSDDHTV	O. lupi female	0	0	0	0
60	56	SSSYHSQRSDDHTVN	O. lupi female	0	0	0	0
60	57	SSYHSQRSDDHTVNE	O. lupi female	0	0	0	0
60	58	SYHSQRSDDHTVNES	O. lupi female	71.5	52.5	0.734266	0
60	59	YHSQRSDDHTVNESE	O. lupi female	228.5	113.5	0.496718	0
60	60	HSQRSDDHTVNESEG	O. lupi female	499.25	104.25	0.208813	499.25
60	61	SQRSDDHTVNESEGG	O. lupi female	183.5	11.5	0.0626703	183.5
60	62	QRSDDHTVNESEGGG	O. lupi female	251	36	0.143426	251
60	63	RSDDHTVNESEGGGN	O. lupi female	189	23	0.121693	189
60	64	SDDHTVNESEGGGND	O. lupi female	261	71	0.272031	261
60	65	DDHTVNESEGGGNDP	O. lupi female	158.5	26.5	0.167192	158.5
60	66	DHTVNESEGGGNDPG	O. lupi female	175.75	15.25	0.086771	175.75
60	67	HTVNESEGGGNDPGK	O. lupi female	16.5	16.5	1	0
62	2	TVNESEGGGNDPGKG	O. lupi female	125.5	12.5	0.0996016	125.5
62	3	VNESEGGGNDPGKGT	O. lupi female	25	25	1	0
62	4	NESEGGGNDPGKGTK	O. lupi female	55	26	0.472727	0
62	5	ESEGGGNDPGKGTKQ	O. lupi female	0	0	0	0
62	6	SEGGGNDPGKGTKQV	O. lupi female	0	0	0	0
62	7	EGGGNDPGKGTKQVD	O. lupi female	0	0	0	0
62	8	GGGNDPGKGTKQVDG	O. lupi female	151.5	54.5	0.359736	151.5
62	9	GGNDPGKGTKQVDGE	O. lupi female	41	41	1	0
62	10	GNDPGKGTKQVDGEG	O. lupi female	262.5	63	0.24	262.5
62	11	NDPGKGTKQVDGEGG	O. lupi female	42	13	0.309524	42
62	12	DPGKGTKQVDGEGGS	O. lupi female	397	309	0.778338	0
62	13	PGKGTKQVDGEGGSL	O. lupi female	0	0	0	0
62	14	GKGTKQVDGEGGSLS	O. lupi female	0	0	0	0
62	15	KGTKQVDGEGGSLSL	O. lupi female	25	4	0.16	25
62	16	GTKQVDGEGGSLSLS	O. lupi female	477.75	470.25	0.984301	0
62	17	TKQVDGEGGSLSLSE	O. lupi female	228	142	0.622807	0
62	18	KQVDGEGGSLSLSEI	O. lupi female	2067	2025	0.979681	0
[truncated: 846 more rows]
