# Supplementary material for: Major antigen and paramyosin proteins as candidate biomarkers for serodiagnosis of canine infection by zoonotic Onchocerca lupi
Source: PLoS Negl Trop Dis. 2021 Feb 10;15(2):e0009027. doi: 10.1371/journal.pntd.0009027 (PMC7875354; doi:10.1371/journal.pntd.0009027)
Supplement: S10 Table — The parameters included in the table are: the row and column number of the microarray plate, peptide sequence, signal intensity against D. immitis dog serum diluted 1:250, standard deviation, deviation [%], corrected signal intensity against D. immitis dog serum diluted 1:250. The table was generated from the formatted raw data and lists averaged spot intensities and spot-to-spot deviations. Spots with a deviation of >40% were zeroed in the column with the corrected intensity values. (XLSX) [file pntd.0009027.s011.xlsx]

## Sheet: Foglio1
Supplementary Table 10. Mapping Summary Onchocerca lupi Major antigen and Paramyosin - Dog Serum D. immitis
The mapping summary was generated from the formatted raw data and lists averaged spot intensities and spot-to-spot deviations. Spots with a deviation of >40% were zeroed in the column with the corrected intensity values.
Row	Column	Peptide	Antigen	Dog serum D. immitis, 1:250	Deviation	Deviation [%]	Dog serum D. immitis, 1:250 (corr.)
2	2	GSGSGSGMEQAREGA	O. lupi female	39.25	39.25	1	0
2	3	SGSGSGMEQAREGAP	O. lupi female	0	0	0	0
2	4	GSGSGMEQAREGAPS	O. lupi female	0	0	0	0
2	5	SGSGMEQAREGAPSK	O. lupi female	0	0	0	0
2	6	GSGMEQAREGAPSKE	O. lupi female	0	0	0	0
2	7	SGMEQAREGAPSKER	O. lupi female	0	0	0	0
2	8	GMEQAREGAPSKERR	O. lupi female	0	0	0	0
2	9	MEQAREGAPSKERRS	O. lupi female	0	0	0	0
2	10	EQAREGAPSKERRSA	O. lupi female	0	0	0	0
2	11	QAREGAPSKERRSAE	O. lupi female	0	0	0	0
2	12	AREGAPSKERRSAEK	O. lupi female	0	0	0	0
2	13	REGAPSKERRSAEKT	O. lupi female	0	0	0	0
2	14	EGAPSKERRSAEKTI	O. lupi female	0	0	0	0
2	15	GAPSKERRSAEKTIS	O. lupi female	0.5	0.5	1	0
2	16	APSKERRSAEKTISR	O. lupi female	0	0	0	0
2	17	PSKERRSAEKTISRE	O. lupi female	31.25	14.75	0.472	0
2	18	SKERRSAEKTISRET	O. lupi female	0	0	0	0
2	19	KERRSAEKTISRETK	O. lupi female	25	25	1	0
2	20	ERRSAEKTISRETKY	O. lupi female	0	0	0	0
2	21	RRSAEKTISRETKYE	O. lupi female	552.5	27.5	0.0497738	552.5
2	22	RSAEKTISRETKYEI	O. lupi female	18	18	1	0
2	23	SAEKTISRETKYEIA	O. lupi female	53.5	17.5	0.327103	53.5
2	24	AEKTISRETKYEIAA	O. lupi female	9	9	1	0
2	25	EKTISRETKYEIAAS	O. lupi female	0	0	0	0
2	26	KTISRETKYEIAASD	O. lupi female	0	0	0	0
2	27	TISRETKYEIAASDG	O. lupi female	463.75	39.25	0.0846361	463.75
2	28	ISRETKYEIAASDGD	O. lupi female	36327	1066	0.0293446	36327
2	29	SRETKYEIAASDGDI	O. lupi female	415	11	0.026506	415
2	30	RETKYEIAASDGDIG	O. lupi female	0	0	0	0
2	31	ETKYEIAASDGDIGT	O. lupi female	1127	967	0.85803	0
2	32	TKYEIAASDGDIGTD	O. lupi female	1019.5	320.5	0.31437	1019.5
2	33	KYEIAASDGDIGTDN	O. lupi female	126	78	0.619048	0
2	34	YEIAASDGDIGTDNI	O. lupi female	18	18	1	0
2	35	EIAASDGDIGTDNIE	O. lupi female	0	0	0	0
2	36	IAASDGDIGTDNIEY	O. lupi female	164	23	0.140244	164
2	37	AASDGDIGTDNIEYI	O. lupi female	123.5	57.5	0.465587	0
2	38	ASDGDIGTDNIEYID	O. lupi female	167	12	0.0718563	167
2	39	SDGDIGTDNIEYIDS	O. lupi female	217	75	0.345622	217
2	40	DGDIGTDNIEYIDSV	O. lupi female	502.5	10	0.0199005	502.5
2	41	GDIGTDNIEYIDSVD	O. lupi female	10.5	10.5	1	0
2	42	DIGTDNIEYIDSVDS	O. lupi female	297	1	0.003367	297
2	43	IGTDNIEYIDSVDST	O. lupi female	318.75	6.25	0.0196078	318.75
2	44	GTDNIEYIDSVDSTG	O. lupi female	563.75	133.75	0.237251	563.75
2	45	TDNIEYIDSVDSTGL	O. lupi female	470	45	0.0957447	470
2	46	DNIEYIDSVDSTGLG	O. lupi female	5	5	1	0
2	47	NIEYIDSVDSTGLGY	O. lupi female	108.5	9.5	0.0875576	108.5
2	48	IEYIDSVDSTGLGYG	O. lupi female	17	4	0.235294	17
2	49	EYIDSVDSTGLGYGK	O. lupi female	0	0	0	0
2	50	YIDSVDSTGLGYGKT	O. lupi female	0	0	0	0
2	51	IDSVDSTGLGYGKTG	O. lupi female	0	0	0	0
2	52	DSVDSTGLGYGKTGE	O. lupi female	0	0	0	0
2	53	SVDSTGLGYGKTGEG	O. lupi female	0	0	0	0
2	54	VDSTGLGYGKTGEGI	O. lupi female	3	3	1	0
2	55	DSTGLGYGKTGEGIS	O. lupi female	0	0	0	0
2	56	STGLGYGKTGEGISR	O. lupi female	0	0	0	0
2	57	TGLGYGKTGEGISRI	O. lupi female	0	0	0	0
2	58	GLGYGKTGEGISRIL	O. lupi female	0	0	0	0
2	59	LGYGKTGEGISRILY	O. lupi female	0	0	0	0
2	60	GYGKTGEGISRILYE	O. lupi female	302	75	0.248344	302
2	61	YGKTGEGISRILYEH	O. lupi female	36.5	31.5	0.863014	0
2	62	GKTGEGISRILYEHP	O. lupi female	32	32	1	0
2	63	KTGEGISRILYEHPR	O. lupi female	0	0	0	0
2	64	TGEGISRILYEHPRD	O. lupi female	344.5	21.5	0.0624093	344.5
2	65	GEGISRILYEHPRDE	O. lupi female	435.5	15.5	0.0355913	435.5
2	66	EGISRILYEHPRDEL	O. lupi female	385.5	7.5	0.0194553	385.5
2	67	GISRILYEHPRDELI	O. lupi female	228.5	27.5	0.12035	228.5
4	2	ISRILYEHPRDELIN	O. lupi female	69.25	69.25	1	0
4	3	SRILYEHPRDELINY	O. lupi female	385.5	22.5	0.0583658	385.5
4	4	RILYEHPRDELINYK	O. lupi female	0	0	0	0
4	5	ILYEHPRDELINYKR	O. lupi female	0	0	0	0
4	6	LYEHPRDELINYKRR	O. lupi female	0	0	0	0
4	7	YEHPRDELINYKRRI	O. lupi female	0	0	0	0
4	8	EHPRDELINYKRRID	O. lupi female	47	47	1	0
4	9	HPRDELINYKRRIDA	O. lupi female	0	0	0	0
4	10	PRDELINYKRRIDAN	O. lupi female	62	62	1	0
4	11	RDELINYKRRIDANT	O. lupi female	0	0	0	0
4	12	DELINYKRRIDANTE	O. lupi female	0	0	0	0
4	13	ELINYKRRIDANTEQ	O. lupi female	0	0	0	0
4	14	LINYKRRIDANTEQQ	O. lupi female	1143.25	518.75	0.45375	0
4	15	INYKRRIDANTEQQR	O. lupi female	1497.5	3.5	0.00233723	1497.5
4	16	NYKRRIDANTEQQRE	O. lupi female	0	0	0	0
4	17	YKRRIDANTEQQREH	O. lupi female	50	50	1	0
4	18	KRRIDANTEQQREHA	O. lupi female	702.75	133.25	0.189612	702.75
4	19	RRIDANTEQQREHAD	O. lupi female	195.5	128.5	0.657289	0
4	20	RIDANTEQQREHADI	O. lupi female	0	0	0	0
4	21	IDANTEQQREHADIM	O. lupi female	577.5	241.5	0.418182	0
4	22	DANTEQQREHADIMA	O. lupi female	486	50	0.102881	486
4	23	ANTEQQREHADIMAA	O. lupi female	43	43	1	0
4	24	NTEQQREHADIMAAL	O. lupi female	1023.25	115.25	0.112631	1023.25
4	25	TEQQREHADIMAALQ	O. lupi female	0	0	0	0
4	26	EQQREHADIMAALQR	O. lupi female	0	0	0	0
4	27	QQREHADIMAALQRK	O. lupi female	0	0	0	0
4	28	QREHADIMAALQRKI	O. lupi female	0	0	0	0
4	29	REHADIMAALQRKIE	O. lupi female	0	0	0	0
4	30	EHADIMAALQRKIEE	O. lupi female	0	0	0	0
4	31	HADIMAALQRKIEEY	O. lupi female	112	50	0.446429	0
4	32	ADIMAALQRKIEEYR	O. lupi female	0	0	0	0
4	33	DIMAALQRKIEEYRR	O. lupi female	0	0	0	0
4	34	IMAALQRKIEEYRRR	O. lupi female	5.5	5.5	1	0
4	35	MAALQRKIEEYRRRF	O. lupi female	0	0	0	0
4	36	AALQRKIEEYRRRFA	O. lupi female	0	0	0	0
4	37	ALQRKIEEYRRRFAE	O. lupi female	0	0	0	0
4	38	LQRKIEEYRRRFAEI	O. lupi female	0	0	0	0
4	39	QRKIEEYRRRFAEIE	O. lupi female	126	21	0.166667	126
4	40	RKIEEYRRRFAEIEG	O. lupi female	0	0	0	0
4	41	KIEEYRRRFAEIEGR	O. lupi female	0	0	0	0
4	42	IEEYRRRFAEIEGRL	O. lupi female	24	24	1	0
4	43	EEYRRRFAEIEGRLV	O. lupi female	53.75	53.75	1	0
4	44	EYRRRFAEIEGRLVV	O. lupi female	0	0	0	0
4	45	YRRRFAEIEGRLVVH	O. lupi female	0	0	0	0
4	46	RRRFAEIEGRLVVHD	O. lupi female	0	0	0	0
4	47	RRFAEIEGRLVVHDL	O. lupi female	0	0	0	0
4	48	RFAEIEGRLVVHDLN	O. lupi female	0	0	0	0
4	49	FAEIEGRLVVHDLNE	O. lupi female	4.5	4.5	1	0
4	50	AEIEGRLVVHDLNES	O. lupi female	0	0	0	0
4	51	EIEGRLVVHDLNESG	O. lupi female	318.25	156.25	0.490966	0
4	52	IEGRLVVHDLNESGD	O. lupi female	22803.5	14.5	0.000635867	22803.5
4	53	EGRLVVHDLNESGDL	O. lupi female	2247.5	52.5	0.0233593	2247.5
4	54	GRLVVHDLNESGDLV	O. lupi female	0	0	0	0
4	55	RLVVHDLNESGDLVN	O. lupi female	29.5	29.5	1	0
4	56	LVVHDLNESGDLVNM	O. lupi female	45.75	45.75	1	0
4	57	VVHDLNESGDLVNMK	O. lupi female	42.5	42.5	1	0
4	58	VHDLNESGDLVNMKL	O. lupi female	79.75	79.75	1	0
4	59	HDLNESGDLVNMKLK	O. lupi female	0	0	0	0
4	60	DLNESGDLVNMKLKE	O. lupi female	0	0	0	0
4	61	LNESGDLVNMKLKEE	O. lupi female	0	0	0	0
4	62	NESGDLVNMKLKEEW	O. lupi female	79.5	4.5	0.0566038	79.5
4	63	ESGDLVNMKLKEEWL	O. lupi female	16.5	12.5	0.757576	0
4	64	SGDLVNMKLKEEWLL	O. lupi female	0	0	0	0
4	65	GDLVNMKLKEEWLLS	O. lupi female	0	0	0	0
4	66	DLVNMKLKEEWLLSP	O. lupi female	0	0	0	0
4	67	LVNMKLKEEWLLSPK	O. lupi female	0	0	0	0
6	2	VNMKLKEEWLLSPKF	O. lupi female	0	0	0	0
6	3	NMKLKEEWLLSPKFK	O. lupi female	0	0	0	0
6	4	MKLKEEWLLSPKFKM	O. lupi female	0	0	0	0
6	5	KLKEEWLLSPKFKME	O. lupi female	0	0	0	0
6	6	LKEEWLLSPKFKMEE	O. lupi female	513	21	0.0409357	513
6	7	KEEWLLSPKFKMEEI	O. lupi female	407	1	0.002457	407
6	8	EEWLLSPKFKMEEIG	O. lupi female	441.5	132.5	0.300113	441.5
6	9	EWLLSPKFKMEEIGD	O. lupi female	22335	4368	0.195567	22335
6	10	WLLSPKFKMEEIGDV	O. lupi female	219	109	0.497717	0
6	11	LLSPKFKMEEIGDVD	O. lupi female	229.5	37.5	0.163399	229.5
6	12	LSPKFKMEEIGDVDF	O. lupi female	427	116	0.271663	427
6	13	SPKFKMEEIGDVDFA	O. lupi female	66	66	1	0
6	14	PKFKMEEIGDVDFAN	O. lupi female	0	0	0	0
6	15	KFKMEEIGDVDFANQ	O. lupi female	0	0	0	0
6	16	FKMEEIGDVDFANQL	O. lupi female	0	0	0	0
6	17	KMEEIGDVDFANQLE	O. lupi female	4.5	4.5	1	0
6	18	MEEIGDVDFANQLED	O. lupi female	89.25	38.25	0.428571	0
6	19	EEIGDVDFANQLEDE	O. lupi female	140.5	44.5	0.316726	140.5
6	20	EIGDVDFANQLEDER	O. lupi female	74	17	0.22973	74
6	21	IGDVDFANQLEDERR	O. lupi female	0	0	0	0
6	22	GDVDFANQLEDERRR	O. lupi female	27.5	27.5	1	0
6	23	DVDFANQLEDERRRA	O. lupi female	0	0	0	0
6	24	VDFANQLEDERRRAE	O. lupi female	0	0	0	0
6	25	DFANQLEDERRRAED	O. lupi female	1164.25	102.75	0.0882542	1164.25
6	26	FANQLEDERRRAEDL	O. lupi female	2140.75	342.75	0.160107	2140.75
6	27	ANQLEDERRRAEDLA	O. lupi female	1639	159	0.0970104	1639
6	28	NQLEDERRRAEDLAI	O. lupi female	1655.25	46.75	0.0282435	1655.25
6	29	QLEDERRRAEDLAIQ	O. lupi female	834	2	0.00239808	834
6	30	LEDERRRAEDLAIQL	O. lupi female	301.5	17.5	0.0580431	301.5
6	31	EDERRRAEDLAIQLQ	O. lupi female	13.75	13.75	1	0
6	32	DERRRAEDLAIQLQQ	O. lupi female	75	75	1	0
6	33	ERRRAEDLAIQLQQE	O. lupi female	2385.5	134.5	0.0563823	2385.5
6	34	RRRAEDLAIQLQQER	O. lupi female	28	1	0.0357143	28
6	35	RRAEDLAIQLQQERL	O. lupi female	441	122	0.276644	441
6	36	RAEDLAIQLQQERLQ	O. lupi female	1290.5	733.5	0.568384	0
6	37	AEDLAIQLQQERLQN	O. lupi female	0	0	0	0
6	38	EDLAIQLQQERLQND	O. lupi female	0	0	0	0
6	39	DLAIQLQQERLQNDQ	O. lupi female	597	170	0.284757	597
6	40	LAIQLQQERLQNDQL	O. lupi female	0	0	0	0
6	41	AIQLQQERLQNDQLQ	O. lupi female	43.5	22.5	0.517241	0
6	42	IQLQQERLQNDQLQS	O. lupi female	0	0	0	0
6	43	QLQQERLQNDQLQSE	O. lupi female	19.5	19.5	1	0
6	44	LQQERLQNDQLQSEI	O. lupi female	0	0	0	0
6	45	QQERLQNDQLQSEIQ	O. lupi female	9.5	9.5	1	0
6	46	QERLQNDQLQSEIQR	O. lupi female	46.25	46.25	1	0
6	47	ERLQNDQLQSEIQRL	O. lupi female	101.5	32.5	0.320197	101.5
6	48	RLQNDQLQSEIQRLR	O. lupi female	158.5	158.5	1	0
6	49	LQNDQLQSEIQRLRQ	O. lupi female	180.25	4.75	0.0263523	180.25
6	50	QNDQLQSEIQRLRQQ	O. lupi female	0	0	0	0
6	51	NDQLQSEIQRLRQQF	O. lupi female	438.5	30.5	0.0695553	438.5
6	52	DQLQSEIQRLRQQFG	O. lupi female	0	0	0	0
6	53	QLQSEIQRLRQQFGI	O. lupi female	0	0	0	0
6	54	LQSEIQRLRQQFGIS	O. lupi female	0	0	0	0
6	55	QSEIQRLRQQFGISI	O. lupi female	0	0	0	0
6	56	SEIQRLRQQFGISIR	O. lupi female	0	0	0	0
6	57	EIQRLRQQFGISIRD	O. lupi female	0.5	0.5	1	0
6	58	IQRLRQQFGISIRDK	O. lupi female	0	0	0	0
6	59	QRLRQQFGISIRDKE	O. lupi female	3.5	3.5	1	0
6	60	RLRQQFGISIRDKER	O. lupi female	0	0	0	0
6	61	LRQQFGISIRDKERI	O. lupi female	0	0	0	0
6	62	RQQFGISIRDKERIY	O. lupi female	0	0	0	0
6	63	QQFGISIRDKERIYQ	O. lupi female	0	0	0	0
6	64	QFGISIRDKERIYQT	O. lupi female	0	0	0	0
6	65	FGISIRDKERIYQTR	O. lupi female	0	0	0	0
6	66	GISIRDKERIYQTRE	O. lupi female	35	4	0.114286	35
6	67	ISIRDKERIYQTRER	O. lupi female	1	1	1	0
8	2	SIRDKERIYQTRERN	O. lupi female	312.75	23.25	0.0743405	312.75
8	3	IRDKERIYQTRERNF	O. lupi female	552.5	376.5	0.681448	0
8	4	RDKERIYQTRERNFT	O. lupi female	0	0	0	0
8	5	DKERIYQTRERNFTR	O. lupi female	0	0	0	0
8	6	KERIYQTRERNFTRY	O. lupi female	59.5	59.5	1	0
8	7	ERIYQTRERNFTRYL	O. lupi female	0	0	0	0
8	8	RIYQTRERNFTRYLG	O. lupi female	0	0	0	0
8	9	IYQTRERNFTRYLGE	O. lupi female	0	0	0	0
8	10	YQTRERNFTRYLGEE	O. lupi female	4.5	4.5	1	0
8	11	QTRERNFTRYLGEEQ	O. lupi female	0	0	0	0
8	12	TRERNFTRYLGEEQR	O. lupi female	30	30	1	0
8	13	RERNFTRYLGEEQRK	O. lupi female	0	0	0	0
8	14	ERNFTRYLGEEQRKM	O. lupi female	0	0	0	0
8	15	RNFTRYLGEEQRKMM	O. lupi female	0	0	0	0
8	16	NFTRYLGEEQRKMME	O. lupi female	492.5	53.5	0.108629	492.5
8	17	FTRYLGEEQRKMMEL	O. lupi female	215.5	32.5	0.150812	215.5
8	18	TRYLGEEQRKMMELW	O. lupi female	423.5	11.5	0.0271547	423.5
8	19	RYLGEEQRKMMELWS	O. lupi female	24.25	7.75	0.319588	24.25
8	20	YLGEEQRKMMELWSE	O. lupi female	77.5	4.5	0.0580645	77.5
8	21	LGEEQRKMMELWSEL	O. lupi female	0	0	0	0
8	22	GEEQRKMMELWSELQ	O. lupi female	0	0	0	0
8	23	EEQRKMMELWSELQR	O. lupi female	0	0	0	0
8	24	EQRKMMELWSELQRV	O. lupi female	0	0	0	0
8	25	QRKMMELWSELQRVR	O. lupi female	0	0	0	0
8	26	RKMMELWSELQRVRK	O. lupi female	0	0	0	0
8	27	KMMELWSELQRVRKQ	O. lupi female	11.5	11.5	1	0
8	28	MMELWSELQRVRKQC	O. lupi female	0	0	0	0
8	29	MELWSELQRVRKQCA	O. lupi female	0	0	0	0
8	30	ELWSELQRVRKQCAE	O. lupi female	0	0	0	0
8	31	LWSELQRVRKQCAEY	O. lupi female	10.5	10.5	1	0
8	32	WSELQRVRKQCAEYR	O. lupi female	0	0	0	0
8	33	SELQRVRKQCAEYRE	O. lupi female	0	0	0	0
8	34	ELQRVRKQCAEYREQ	O. lupi female	16.25	13.75	0.846154	0
8	35	LQRVRKQCAEYREQT	O. lupi female	22.5	19.5	0.866667	0
8	36	QRVRKQCAEYREQTE	O. lupi female	0	0	0	0
8	37	RVRKQCAEYREQTER	O. lupi female	0	0	0	0
8	38	VRKQCAEYREQTERD	O. lupi female	0	0	0	0
8	39	RKQCAEYREQTERDL	O. lupi female	0	0	0	0
8	40	KQCAEYREQTERDLE	O. lupi female	0	0	0	0
8	41	QCAEYREQTERDLEN	O. lupi female	27	13	0.481481	0
8	42	CAEYREQTERDLENQ	O. lupi female	0	0	0	0
8	43	AEYREQTERDLENQR	O. lupi female	0	0	0	0
8	44	EYREQTERDLENQRN	O. lupi female	0	0	0	0
8	45	YREQTERDLENQRNE	O. lupi female	4.25	4.25	1	0
8	46	REQTERDLENQRNEF	O. lupi female	159	57	0.358491	159
8	47	EQTERDLENQRNEFI	O. lupi female	0	0	0	0
8	48	QTERDLENQRNEFIK	O. lupi female	0	0	0	0
8	49	TERDLENQRNEFIKV	O. lupi female	0	0	0	0
8	50	ERDLENQRNEFIKVI	O. lupi female	12.75	12.75	1	0
8	51	RDLENQRNEFIKVIR	O. lupi female	0	0	0	0
8	52	DLENQRNEFIKVIRH	O. lupi female	0	0	0	0
8	53	LENQRNEFIKVIRHV	O. lupi female	0	0	0	0
8	54	ENQRNEFIKVIRHVS	O. lupi female	0	0	0	0
8	55	NQRNEFIKVIRHVSG	O. lupi female	0	0	0	0
8	56	QRNEFIKVIRHVSGI	O. lupi female	0	0	0	0
8	57	RNEFIKVIRHVSGIV	O. lupi female	0	0	0	0
8	58	NEFIKVIRHVSGIVR	O. lupi female	0	0	0	0
8	59	EFIKVIRHVSGIVRG	O. lupi female	0	0	0	0
8	60	FIKVIRHVSGIVRGL	O. lupi female	0	0	0	0
8	61	IKVIRHVSGIVRGLN	O. lupi female	0	0	0	0
8	62	KVIRHVSGIVRGLNI	O. lupi female	0	0	0	0
8	63	VIRHVSGIVRGLNIE	O. lupi female	0	0	0	0
8	64	IRHVSGIVRGLNIEN	O. lupi female	0	0	0	0
8	65	RHVSGIVRGLNIENG	O. lupi female	0	0	0	0
8	66	HVSGIVRGLNIENGT	O. lupi female	11	11	1	0
8	67	VSGIVRGLNIENGTH	O. lupi female	0	0	0	0
10	2	SGIVRGLNIENGTHT	O. lupi female	0	0	0	0
10	3	GIVRGLNIENGTHTL	O. lupi female	0	0	0	0
10	4	IVRGLNIENGTHTLL	O. lupi female	0	0	0	0
10	5	VRGLNIENGTHTLLS	O. lupi female	0	0	0	0
10	6	RGLNIENGTHTLLSD	O. lupi female	0	0	0	0
10	7	GLNIENGTHTLLSDL	O. lupi female	102.5	8.5	0.0829268	102.5
10	8	LNIENGTHTLLSDLS	O. lupi female	91.5	3.5	0.0382514	91.5
10	9	NIENGTHTLLSDLSS	O. lupi female	63.5	22.5	0.354331	63.5
10	10	IENGTHTLLSDLSSE	O. lupi female	0	0	0	0
10	11	ENGTHTLLSDLSSES	O. lupi female	0	0	0	0
10	12	NGTHTLLSDLSSESG	O. lupi female	0	0	0	0
10	13	GTHTLLSDLSSESGV	O. lupi female	0	0	0	0
10	14	THTLLSDLSSESGVE	O. lupi female	0	0	0	0
10	15	HTLLSDLSSESGVEI	O. lupi female	0	0	0	0
10	16	TLLSDLSSESGVEIT	O. lupi female	0	0	0	0
10	17	LLSDLSSESGVEITQ	O. lupi female	0	0	0	0
10	18	LSDLSSESGVEITQD	O. lupi female	0	0	0	0
10	19	SDLSSESGVEITQDT	O. lupi female	172.5	69.5	0.402899	0
10	20	DLSSESGVEITQDTV	O. lupi female	0	0	0	0
10	21	LSSESGVEITQDTVL	O. lupi female	92	92	1	0
10	22	SSESGVEITQDTVLI	O. lupi female	81	81	1	0
10	23	SESGVEITQDTVLIE	O. lupi female	0	0	0	0
10	24	ESGVEITQDTVLIEA	O. lupi female	54.5	6.5	0.119266	54.5
10	25	SGVEITQDTVLIEAV	O. lupi female	0	0	0	0
10	26	GVEITQDTVLIEAVK	O. lupi female	0	0	0	0
10	27	VEITQDTVLIEAVKR	O. lupi female	0	0	0	0
10	28	EITQDTVLIEAVKRF	O. lupi female	0	0	0	0
10	29	ITQDTVLIEAVKRFH	O. lupi female	358.5	226.5	0.631799	0
10	30	TQDTVLIEAVKRFHE	O. lupi female	0	0	0	0
10	31	QDTVLIEAVKRFHES	O. lupi female	0	0	0	0
10	32	DTVLIEAVKRFHESQ	O. lupi female	0	0	0	0
10	33	TVLIEAVKRFHESQQ	O. lupi female	33.25	33.25	1	0
10	34	VLIEAVKRFHESQQQ	O. lupi female	816.75	40.25	0.0492807	816.75
10	35	LIEAVKRFHESQQQA	O. lupi female	2013.75	34.25	0.0170081	2013.75
10	36	IEAVKRFHESQQQAA	O. lupi female	3387.5	132.5	0.0391144	3387.5
10	37	EAVKRFHESQQQAAP	O. lupi female	31	12	0.387097	31
10	38	AVKRFHESQQQAAPV	O. lupi female	0	0	0	0
10	39	VKRFHESQQQAAPVI	O. lupi female	0	0	0	0
10	40	KRFHESQQQAAPVIG	O. lupi female	0	0	0	0
10	41	RFHESQQQAAPVIGP	O. lupi female	0	0	0	0
10	42	FHESQQQAAPVIGPE	O. lupi female	325.25	98.25	0.302075	325.25
10	43	HESQQQAAPVIGPEL	O. lupi female	57	8	0.140351	57
10	44	ESQQQAAPVIGPELI	O. lupi female	259.75	39.75	0.153032	259.75
10	45	SQQQAAPVIGPELIT	O. lupi female	53.5	53.5	1	0
10	46	QQQAAPVIGPELITE	O. lupi female	645	163	0.252713	645
10	47	QQAAPVIGPELITEL	O. lupi female	1371	170	0.123997	1371
10	48	QAAPVIGPELITELR	O. lupi female	423.5	3.5	0.00826446	423.5
10	49	AAPVIGPELITELRL	O. lupi female	21	21	1	0
10	50	APVIGPELITELRLA	O. lupi female	0	0	0	0
10	51	PVIGPELITELRLAR	O. lupi female	149.5	108.5	0.725753	0
10	52	VIGPELITELRLART	O. lupi female	16	16	1	0
10	53	IGPELITELRLARTE	O. lupi female	0	0	0	0
10	54	GPELITELRLARTED	O. lupi female	1171	45	0.0384287	1171
10	55	PELITELRLARTEDA	O. lupi female	0	0	0	0
10	56	ELITELRLARTEDAG	O. lupi female	0	0	0	0
10	57	LITELRLARTEDAGL	O. lupi female	0	0	0	0
10	58	ITELRLARTEDAGLH	O. lupi female	0	0	0	0
10	59	TELRLARTEDAGLHD	O. lupi female	23	23	1	0
10	60	ELRLARTEDAGLHDE	O. lupi female	213	62	0.29108	213
10	61	LRLARTEDAGLHDEL	O. lupi female	133	26	0.195489	133
10	62	RLARTEDAGLHDELM	O. lupi female	0	0	0	0
10	63	LARTEDAGLHDELMR	O. lupi female	0	0	0	0
10	64	ARTEDAGLHDELMRK	O. lupi female	0	0	0	0
10	65	RTEDAGLHDELMRKY	O. lupi female	21	21	1	0
10	66	TEDAGLHDELMRKYE	O. lupi female	538.5	26.5	0.0492108	538.5
10	67	EDAGLHDELMRKYEE	O. lupi female	802.5	119.5	0.14891	802.5
12	2	DAGLHDELMRKYEES	O. lupi female	625.25	92.75	0.148341	625.25
12	3	AGLHDELMRKYEESA	O. lupi female	737.5	69.5	0.0942373	737.5
12	4	GLHDELMRKYEESAK	O. lupi female	247.5	16.5	0.0666667	247.5
12	5	LHDELMRKYEESAKR	O. lupi female	19.5	19.5	1	0
12	6	HDELMRKYEESAKRI	O. lupi female	312.5	312.5	1	0
12	7	DELMRKYEESAKRII	O. lupi female	63.75	6.75	0.105882	63.75
12	8	ELMRKYEESAKRIIE	O. lupi female	376.5	138	0.366534	376.5
12	9	LMRKYEESAKRIIEL	O. lupi female	388	50	0.128866	388
12	10	MRKYEESAKRIIELE	O. lupi female	552.5	77.5	0.140271	552.5
12	11	RKYEESAKRIIELEA	O. lupi female	269	59	0.219331	269
12	12	KYEESAKRIIELEAR	O. lupi female	128.25	69.75	0.54386	0
12	13	YEESAKRIIELEARD	O. lupi female	349	59	0.169054	349
12	14	EESAKRIIELEARDD	O. lupi female	253.5	9.5	0.0374753	253.5
12	15	ESAKRIIELEARDDE	O. lupi female	440.5	23.5	0.0533485	440.5
12	16	SAKRIIELEARDDES	O. lupi female	78.25	5.75	0.0734824	78.25
12	17	AKRIIELEARDDESH	O. lupi female	404.5	31.5	0.0778739	404.5
12	18	KRIIELEARDDESHN	O. lupi female	64.25	14.75	0.229572	64.25
12	19	RIIELEARDDESHNK	O. lupi female	0	0	0	0
12	20	IIELEARDDESHNKL	O. lupi female	1039	759	0.73051	0
12	21	IELEARDDESHNKLV	O. lupi female	804.5	804.5	1	0
12	22	ELEARDDESHNKLVA	O. lupi female	0	0	0	0
12	23	LEARDDESHNKLVAL	O. lupi female	0	0	0	0
12	24	EARDDESHNKLVALE	O. lupi female	0	0	0	0
12	25	ARDDESHNKLVALES	O. lupi female	55	55	1	0
12	26	RDDESHNKLVALESD	O. lupi female	140.5	10.5	0.0747331	140.5
12	27	DDESHNKLVALESDL	O. lupi female	0	0	0	0
12	28	DESHNKLVALESDLK	O. lupi female	390.25	19.25	0.0493274	390.25
12	29	ESHNKLVALESDLKR	O. lupi female	195	48	0.246154	195
12	30	SHNKLVALESDLKRT	O. lupi female	207.5	37.5	0.180723	207.5
12	31	HNKLVALESDLKRTR	O. lupi female	18	18	1	0
12	32	NKLVALESDLKRTRD	O. lupi female	110.75	93.75	0.846501	0
12	33	KLVALESDLKRTRDR	O. lupi female	0	0	0	0
12	34	LVALESDLKRTRDRL	O. lupi female	77.25	77.25	1	0
12	35	VALESDLKRTRDRLA	O. lupi female	0	0	0	0
12	36	ALESDLKRTRDRLAE	O. lupi female	4	4	1	0
12	37	LESDLKRTRDRLAES	O. lupi female	5.5	5.5	1	0
12	38	ESDLKRTRDRLAESQ	O. lupi female	0	0	0	0
12	39	SDLKRTRDRLAESQN	O. lupi female	202.5	28.5	0.140741	202.5
12	40	DLKRTRDRLAESQNA	O. lupi female	0	0	0	0
12	41	LKRTRDRLAESQNAL	O. lupi female	0	0	0	0
12	42	KRTRDRLAESQNALR	O. lupi female	0	0	0	0
12	43	RTRDRLAESQNALRK	O. lupi female	0	0	0	0
12	44	TRDRLAESQNALRKL	O. lupi female	0	0	0	0
12	45	RDRLAESQNALRKLY	O. lupi female	0	0	0	0
12	46	DRLAESQNALRKLYD	O. lupi female	0	0	0	0
12	47	RLAESQNALRKLYDM	O. lupi female	0	0	0	0
12	48	LAESQNALRKLYDMT	O. lupi female	0	0	0	0
12	49	AESQNALRKLYDMTY	O. lupi female	34.5	34.5	1	0
12	50	ESQNALRKLYDMTYS	O. lupi female	0	0	0	0
12	51	SQNALRKLYDMTYSY	O. lupi female	1268.75	136.75	0.107783	1268.75
12	52	QNALRKLYDMTYSYE	O. lupi female	513	81	0.157895	513
12	53	NALRKLYDMTYSYEI	O. lupi female	44.5	2.5	0.0561798	44.5
12	54	ALRKLYDMTYSYEIN	O. lupi female	0	0	0	0
12	55	LRKLYDMTYSYEINA	O. lupi female	0	0	0	0
12	56	RKLYDMTYSYEINAE	O. lupi female	89	28	0.314607	89
12	57	KLYDMTYSYEINAEK	O. lupi female	0	0	0	0
12	58	LYDMTYSYEINAEKE	O. lupi female	157.5	38.5	0.244444	157.5
12	59	YDMTYSYEINAEKET	O. lupi female	414	54	0.130435	414
12	60	DMTYSYEINAEKETR	O. lupi female	1.5	1.5	1	0
12	61	MTYSYEINAEKETRS	O. lupi female	8.5	8.5	1	0
12	62	TYSYEINAEKETRSP	O. lupi female	9	9	1	0
12	63	YSYEINAEKETRSPS	O. lupi female	52.5	52.5	1	0
12	64	SYEINAEKETRSPSP	O. lupi female	0	0	0	0
12	65	YEINAEKETRSPSPA	O. lupi female	0	0	0	0
12	66	EINAEKETRSPSPAK	O. lupi female	0	0	0	0
12	67	INAEKETRSPSPAKG	O. lupi female	0	0	0	0
14	2	NAEKETRSPSPAKGY	O. lupi female	94.5	77.5	0.820106	0
14	3	AEKETRSPSPAKGYV	O. lupi female	0	0	0	0
14	4	EKETRSPSPAKGYVP	O. lupi female	0	0	0	0
14	5	KETRSPSPAKGYVPP	O. lupi female	0	0	0	0
14	6	ETRSPSPAKGYVPPP	O. lupi female	0	0	0	0
14	7	TRSPSPAKGYVPPPE	O. lupi female	0	0	0	0
14	8	RSPSPAKGYVPPPEV	O. lupi female	0	0	0	0
14	9	SPSPAKGYVPPPEVV	O. lupi female	0	0	0	0
14	10	PSPAKGYVPPPEVVR	O. lupi female	0	0	0	0
14	11	SPAKGYVPPPEVVRS	O. lupi female	0	0	0	0
14	12	PAKGYVPPPEVVRSV	O. lupi female	0	0	0	0
14	13	AKGYVPPPEVVRSVR	O. lupi female	0	0	0	0
14	14	KGYVPPPEVVRSVRY	O. lupi female	0	0	0	0
14	15	GYVPPPEVVRSVRYV	O. lupi female	0	0	0	0
14	16	YVPPPEVVRSVRYVL	O. lupi female	74.75	74.75	1	0
14	17	VPPPEVVRSVRYVLN	O. lupi female	0	0	0	0
14	18	PPPEVVRSVRYVLNS	O. lupi female	0	0	0	0
14	19	PPEVVRSVRYVLNSR	O. lupi female	0	0	0	0
14	20	PEVVRSVRYVLNSRA	O. lupi female	0	0	0	0
14	21	EVVRSVRYVLNSRAN	O. lupi female	0	0	0	0
14	22	VVRSVRYVLNSRAND	O. lupi female	312.5	75.5	0.2416	312.5
14	23	VRSVRYVLNSRANDN	O. lupi female	82.75	72.25	0.873112	0
14	24	RSVRYVLNSRANDNN	O. lupi female	1285.25	266.25	0.207158	1285.25
14	25	SVRYVLNSRANDNNV	O. lupi female	725.25	188.75	0.260255	725.25
14	26	VRYVLNSRANDNNVL	O. lupi female	352.5	285.5	0.809929	0
14	27	RYVLNSRANDNNVLQ	O. lupi female	0	0	0	0
14	28	YVLNSRANDNNVLQR	O. lupi female	15	15	1	0
14	29	VLNSRANDNNVLQRK	O. lupi female	7.5	7.5	1	0
14	30	LNSRANDNNVLQRKL	O. lupi female	0	0	0	0
14	31	NSRANDNNVLQRKLK	O. lupi female	0	0	0	0
14	32	SRANDNNVLQRKLKN	O. lupi female	0	0	0	0
14	33	RANDNNVLQRKLKNA	O. lupi female	0	0	0	0
14	34	ANDNNVLQRKLKNAE	O. lupi female	0	0	0	0
14	35	NDNNVLQRKLKNAEI	O. lupi female	141.25	141.25	1	0
14	36	DNNVLQRKLKNAEIQ	O. lupi female	0	0	0	0
14	37	NNVLQRKLKNAEIQI	O. lupi female	0	0	0	0
14	38	NVLQRKLKNAEIQIS	O. lupi female	0	0	0	0
14	39	VLQRKLKNAEIQISE	O. lupi female	0	0	0	0
14	40	LQRKLKNAEIQISEL	O. lupi female	0	0	0	0
14	41	QRKLKNAEIQISELT	O. lupi female	9.5	9.5	1	0
14	42	RKLKNAEIQISELTN	O. lupi female	0	0	0	0
14	43	KLKNAEIQISELTNK	O. lupi female	0	0	0	0
14	44	LKNAEIQISELTNKN	O. lupi female	0	0	0	0
14	45	KNAEIQISELTNKND	O. lupi female	21	21	1	0
14	46	NAEIQISELTNKNDS	O. lupi female	0	0	0	0
14	47	AEIQISELTNKNDSL	O. lupi female	0	0	0	0
14	48	EIQISELTNKNDSLE	O. lupi female	104	104	1	0
14	49	IQISELTNKNDSLEE	O. lupi female	722	120	0.166205	722
14	50	QISELTNKNDSLEEI	O. lupi female	2594.5	1184.5	0.456543	0
14	51	ISELTNKNDSLEEIR	O. lupi female	73	48	0.657534	0
14	52	SELTNKNDSLEEIRR	O. lupi female	174.75	89.25	0.51073	0
14	53	ELTNKNDSLEEIRRR	O. lupi female	0	0	0	0
14	54	LTNKNDSLEEIRRRL	O. lupi female	0	0	0	0
14	55	TNKNDSLEEIRRRLE	O. lupi female	12.5	12.5	1	0
14	56	NKNDSLEEIRRRLEK	O. lupi female	309.5	47.5	0.153473	309.5
14	57	KNDSLEEIRRRLEKQ	O. lupi female	33.5	33.5	1	0
14	58	NDSLEEIRRRLEKQI	O. lupi female	0	0	0	0
14	59	DSLEEIRRRLEKQIA	O. lupi female	0	0	0	0
14	60	SLEEIRRRLEKQIAE	O. lupi female	0	0	0	0
14	61	LEEIRRRLEKQIAEA	O. lupi female	0	0	0	0
14	62	EEIRRRLEKQIAEAN	O. lupi female	0	0	0	0
14	63	EIRRRLEKQIAEANR	O. lupi female	0	0	0	0
14	64	IRRRLEKQIAEANRT	O. lupi female	0	0	0	0
14	65	RRRLEKQIAEANRTI	O. lupi female	0	0	0	0
14	66	RRLEKQIAEANRTIT	O. lupi female	0	0	0	0
14	67	RLEKQIAEANRTITH	O. lupi female	0	0	0	0
16	2	LEKQIAEANRTITHR	O. lupi female	0	0	0	0
16	3	EKQIAEANRTITHRQ	O. lupi female	51	33	0.647059	0
16	4	KQIAEANRTITHRQR	O. lupi female	0	0	0	0
16	5	QIAEANRTITHRQRE	O. lupi female	0	0	0	0
16	6	IAEANRTITHRQREL	O. lupi female	917.5	917.5	1	0
16	7	AEANRTITHRQRELD	O. lupi female	0	0	0	0
16	8	EANRTITHRQRELDD	O. lupi female	43	33	0.767442	0
16	9	ANRTITHRQRELDDA	O. lupi female	105.25	3.75	0.0356295	105.25
16	10	NRTITHRQRELDDAK	O. lupi female	0	0	0	0
16	11	RTITHRQRELDDAKH	O. lupi female	122.5	76.5	0.62449	0
16	12	TITHRQRELDDAKHT	O. lupi female	0	0	0	0
16	13	ITHRQRELDDAKHTV	O. lupi female	0	0	0	0
16	14	THRQRELDDAKHTVK	O. lupi female	20	20	1	0
16	15	HRQRELDDAKHTVKD	O. lupi female	0	0	0	0
16	16	RQRELDDAKHTVKDL	O. lupi female	0	0	0	0
16	17	QRELDDAKHTVKDLE	O. lupi female	0	0	0	0
16	18	RELDDAKHTVKDLED	O. lupi female	54.5	25.5	0.46789	0
16	19	ELDDAKHTVKDLEDR	O. lupi female	30.5	30.5	1	0
16	20	LDDAKHTVKDLEDRL	O. lupi female	0	0	0	0
16	21	DDAKHTVKDLEDRLR	O. lupi female	20.5	13.5	0.658537	0
16	22	DAKHTVKDLEDRLRS	O. lupi female	0	0	0	0
16	23	AKHTVKDLEDRLRSL	O. lupi female	0	0	0	0
16	24	KHTVKDLEDRLRSLE	O. lupi female	0	0	0	0
16	25	HTVKDLEDRLRSLEQ	O. lupi female	0	0	0	0
16	26	TVKDLEDRLRSLEQE	O. lupi female	70.5	11.5	0.163121	70.5
16	27	VKDLEDRLRSLEQEK	O. lupi female	0	0	0	0
16	28	KDLEDRLRSLEQEKA	O. lupi female	0	0	0	0
16	29	DLEDRLRSLEQEKAS	O. lupi female	0	0	0	0
16	30	LEDRLRSLEQEKASI	O. lupi female	0	0	0	0
16	31	EDRLRSLEQEKASID	O. lupi female	0	0	0	0
16	32	DRLRSLEQEKASIDS	O. lupi female	0	0	0	0
16	33	RLRSLEQEKASIDSA	O. lupi female	0	0	0	0
16	34	LRSLEQEKASIDSAR	O. lupi female	0	0	0	0
16	35	RSLEQEKASIDSARH	O. lupi female	3	3	1	0
16	36	SLEQEKASIDSARHH	O. lupi female	57.5	57.5	1	0
16	37	LEQEKASIDSARHHL	O. lupi female	0	0	0	0
16	38	EQEKASIDSARHHLE	O. lupi female	0	0	0	0
16	39	QEKASIDSARHHLED	O. lupi female	0	0	0	0
16	40	EKASIDSARHHLEDE	O. lupi female	15.5	3.5	0.225806	15.5
16	41	KASIDSARHHLEDEI	O. lupi female	21.5	21.5	1	0
16	42	ASIDSARHHLEDEIR	O. lupi female	13.5	13.5	1	0
16	43	SIDSARHHLEDEIRK	O. lupi female	0	0	0	0
16	44	IDSARHHLEDEIRKM	O. lupi female	0	0	0	0
16	45	DSARHHLEDEIRKMR	O. lupi female	0	0	0	0
16	46	SARHHLEDEIRKMRE	O. lupi female	65	54	0.830769	0
16	47	ARHHLEDEIRKMREQ	O. lupi female	164	164	1	0
16	48	RHHLEDEIRKMREQF	O. lupi female	242.5	242.5	1	0
16	49	HHLEDEIRKMREQFN	O. lupi female	55.75	55.75	1	0
16	50	HLEDEIRKMREQFNS	O. lupi female	0	0	0	0
16	51	LEDEIRKMREQFNST	O. lupi female	0	0	0	0
16	52	EDEIRKMREQFNSTL	O. lupi female	0	0	0	0
16	53	DEIRKMREQFNSTLL	O. lupi female	0	0	0	0
16	54	EIRKMREQFNSTLLD	O. lupi female	0	0	0	0
16	55	IRKMREQFNSTLLDV	O. lupi female	868	31	0.0357143	868
16	56	RKMREQFNSTLLDVE	O. lupi female	5254.5	65.5	0.0124655	5254.5
16	57	KMREQFNSTLLDVER	O. lupi female	1283.5	234.5	0.182704	1283.5
16	58	MREQFNSTLLDVERR	O. lupi female	420.75	190.75	0.453357	0
16	59	REQFNSTLLDVERRA	O. lupi female	0	0	0	0
16	60	EQFNSTLLDVERRAA	O. lupi female	230.5	12.5	0.0542299	230.5
16	61	QFNSTLLDVERRAAE	O. lupi female	455.5	35.5	0.0779363	455.5
16	62	FNSTLLDVERRAAED	O. lupi female	194	1	0.00515464	194
16	63	NSTLLDVERRAAEDA	O. lupi female	163.5	44.5	0.272171	163.5
16	64	STLLDVERRAAEDAD	O. lupi female	269.5	78.5	0.29128	269.5
16	65	TLLDVERRAAEDADE	O. lupi female	15	15	1	0
16	66	LLDVERRAAEDADER	O. lupi female	69.5	46.5	0.669065	0
16	67	LDVERRAAEDADERI	O. lupi female	0	0	0	0
18	2	DVERRAAEDADERIR	O. lupi female	247.5	38.5	0.155556	247.5
18	3	VERRAAEDADERIRK	O. lupi female	0	0	0	0
18	4	ERRAAEDADERIRKI	O. lupi female	107.25	2.25	0.020979	107.25
18	5	RRAAEDADERIRKID	O. lupi female	393.5	146	0.371029	393.5
18	6	RAAEDADERIRKIDE	O. lupi female	1213	131	0.107997	1213
18	7	AAEDADERIRKIDEE	O. lupi female	809.75	110.75	0.136771	809.75
18	8	AEDADERIRKIDEET	O. lupi female	515.5	116.5	0.225994	515.5
18	9	EDADERIRKIDEETK	O. lupi female	470.5	64.5	0.137088	470.5
18	10	DADERIRKIDEETKI	O. lupi female	1421.75	554.75	0.390188	1421.75
18	11	ADERIRKIDEETKIR	O. lupi female	601.75	237.75	0.395098	601.75
18	12	DERIRKIDEETKIRI	O. lupi female	358.5	166.5	0.464435	0
18	13	ERIRKIDEETKIRIS	O. lupi female	0	0	0	0
18	14	RIRKIDEETKIRISE	O. lupi female	0	0	0	0
18	15	IRKIDEETKIRISEL	O. lupi female	8.5	8.5	1	0
18	16	RKIDEETKIRISELT	O. lupi female	27	27	1	0
18	17	KIDEETKIRISELTN	O. lupi female	100.5	100.5	1	0
18	18	IDEETKIRISELTNR	O. lupi female	0	0	0	0
18	19	DEETKIRISELTNRI	O. lupi female	0	0	0	0
18	20	EETKIRISELTNRIE	O. lupi female	0	0	0	0
18	21	ETKIRISELTNRIEM	O. lupi female	0	0	0	0
18	22	TKIRISELTNRIEML	O. lupi female	0	0	0	0
18	23	KIRISELTNRIEMLL	O. lupi female	34	34	1	0
18	24	IRISELTNRIEMLLE	O. lupi female	0	0	0	0
18	25	RISELTNRIEMLLEE	O. lupi female	36	4	0.111111	36
18	26	ISELTNRIEMLLEEN	O. lupi female	87.5	11.5	0.131429	87.5
18	27	SELTNRIEMLLEENK	O. lupi female	28.75	28.75	1	0
18	28	ELTNRIEMLLEENKR	O. lupi female	15	15	1	0
18	29	LTNRIEMLLEENKRL	O. lupi female	378.5	378.5	1	0
18	30	TNRIEMLLEENKRLK	O. lupi female	8589.25	8589.25	1	0
18	31	NRIEMLLEENKRLKD	O. lupi female	0	0	0	0
18	32	RIEMLLEENKRLKDE	O. lupi female	0	0	0	0
18	33	IEMLLEENKRLKDEA	O. lupi female	0	0	0	0
18	34	EMLLEENKRLKDEAD	O. lupi female	0	0	0	0
18	35	MLLEENKRLKDEADG	O. lupi female	0	0	0	0
18	36	LLEENKRLKDEADGM	O. lupi female	0	0	0	0
18	37	LEENKRLKDEADGMK	O. lupi female	0	0	0	0
18	38	EENKRLKDEADGMKN	O. lupi female	0	0	0	0
18	39	ENKRLKDEADGMKNR	O. lupi female	0	0	0	0
18	40	NKRLKDEADGMKNRI	O. lupi female	0	0	0	0
18	41	KRLKDEADGMKNRIQ	O. lupi female	0	0	0	0
18	42	RLKDEADGMKNRIQD	O. lupi female	0	0	0	0
18	43	LKDEADGMKNRIQDI	O. lupi female	0	0	0	0
18	44	KDEADGMKNRIQDIE	O. lupi female	0	0	0	0
18	45	DEADGMKNRIQDIEK	O. lupi female	0	0	0	0
18	46	EADGMKNRIQDIEKE	O. lupi female	0	0	0	0
18	47	ADGMKNRIQDIEKEY	O. lupi female	119	66	0.554622	0
18	48	DGMKNRIQDIEKEYN	O. lupi female	0	0	0	0
18	49	GMKNRIQDIEKEYNT	O. lupi female	0	0	0	0
18	50	MKNRIQDIEKEYNTI	O. lupi female	65.25	65.25	1	0
18	51	KNRIQDIEKEYNTII	O. lupi female	85.5	85.5	1	0
18	52	NRIQDIEKEYNTIIR	O. lupi female	796.5	43.5	0.0546139	796.5
18	53	RIQDIEKEYNTIIRK	O. lupi female	385.5	242.5	0.629053	0
18	54	IQDIEKEYNTIIRKL	O. lupi female	224	0	0	224
18	55	QDIEKEYNTIIRKLE	O. lupi female	0	0	0	0
18	56	DIEKEYNTIIRKLEE	O. lupi female	20	20	1	0
18	57	IEKEYNTIIRKLEEK	O. lupi female	12	12	1	0
18	58	EKEYNTIIRKLEEKD	O. lupi female	192.25	72.25	0.375813	192.25
18	59	KEYNTIIRKLEEKDN	O. lupi female	1.5	1.5	1	0
18	60	EYNTIIRKLEEKDNA	O. lupi female	0	0	0	0
18	61	YNTIIRKLEEKDNAL	O. lupi female	0	0	0	0
18	62	NTIIRKLEEKDNALK	O. lupi female	0	0	0	0
18	63	TIIRKLEEKDNALKN	O. lupi female	0	0	0	0
18	64	IIRKLEEKDNALKNL	O. lupi female	0	0	0	0
18	65	IRKLEEKDNALKNLE	O. lupi female	0	0	0	0
18	66	RKLEEKDNALKNLEN	O. lupi female	0	0	0	0
18	67	KLEEKDNALKNLENI	O. lupi female	0	0	0	0
20	2	LEEKDNALKNLENIR	O. lupi female	0	0	0	0
20	3	EEKDNALKNLENIRQ	O. lupi female	6	6	1	0
20	4	EKDNALKNLENIRQR	O. lupi female	0	0	0	0
20	5	KDNALKNLENIRQRL	O. lupi female	0	0	0	0
20	6	DNALKNLENIRQRLV	O. lupi female	0	0	0	0
20	7	NALKNLENIRQRLVN	O. lupi female	0	0	0	0
20	8	ALKNLENIRQRLVNE	O. lupi female	0	0	0	0
20	9	LKNLENIRQRLVNEL	O. lupi female	0	0	0	0
20	10	KNLENIRQRLVNELE	O. lupi female	69.75	69.75	1	0
20	11	NLENIRQRLVNELEE	O. lupi female	70.5	15.5	0.219858	70.5
20	12	LENIRQRLVNELEEQ	O. lupi female	0	0	0	0
20	13	ENIRQRLVNELEEQR	O. lupi female	0	0	0	0
20	14	NIRQRLVNELEEQRT	O. lupi female	0	0	0	0
20	15	IRQRLVNELEEQRTR	O. lupi female	0	0	0	0
20	16	RQRLVNELEEQRTRF	O. lupi female	201	201	1	0
20	17	QRLVNELEEQRTRFD	O. lupi female	492.5	11.5	0.0233503	492.5
20	18	RLVNELEEQRTRFDT	O. lupi female	120.5	41.5	0.344398	120.5
20	19	LVNELEEQRTRFDTM	O. lupi female	289.5	51.5	0.177893	289.5
20	20	VNELEEQRTRFDTMT	O. lupi female	435.5	255.5	0.586682	0
20	21	NELEEQRTRFDTMTS	O. lupi female	46.5	6.5	0.139785	46.5
20	22	ELEEQRTRFDTMTSE	O. lupi female	144.5	141.5	0.979239	0
20	23	LEEQRTRFDTMTSEF	O. lupi female	626.5	176.5	0.281724	626.5
20	24	EEQRTRFDTMTSEFD	O. lupi female	505.5	15.5	0.0306627	505.5
20	25	EQRTRFDTMTSEFDN	O. lupi female	123	15	0.121951	123
20	26	QRTRFDTMTSEFDNL	O. lupi female	374.5	52.5	0.140187	374.5
20	27	RTRFDTMTSEFDNLR	O. lupi female	0	0	0	0
20	28	TRFDTMTSEFDNLRT	O. lupi female	0	0	0	0
20	29	RFDTMTSEFDNLRTN	O. lupi female	0	0	0	0
20	30	FDTMTSEFDNLRTNY	O. lupi female	0	0	0	0
20	31	DTMTSEFDNLRTNYD	O. lupi female	107	52	0.485981	0
20	32	TMTSEFDNLRTNYDS	O. lupi female	0	0	0	0
20	33	MTSEFDNLRTNYDSA	O. lupi female	0	0	0	0
20	34	TSEFDNLRTNYDSAN	O. lupi female	0	0	0	0
20	35	SEFDNLRTNYDSANK	O. lupi female	0	0	0	0
20	36	EFDNLRTNYDSANKN	O. lupi female	138.5	138.5	1	0
20	37	FDNLRTNYDSANKNT	O. lupi female	0	0	0	0
20	38	DNLRTNYDSANKNTV	O. lupi female	8.5	8.5	1	0
20	39	NLRTNYDSANKNTVA	O. lupi female	0	0	0	0
20	40	LRTNYDSANKNTVAI	O. lupi female	0	0	0	0
20	41	RTNYDSANKNTVAIE	O. lupi female	0	0	0	0
20	42	TNYDSANKNTVAIEL	O. lupi female	0	0	0	0
20	43	NYDSANKNTVAIELT	O. lupi female	32.5	32.5	1	0
20	44	YDSANKNTVAIELTV	O. lupi female	75	37	0.493333	0
20	45	DSANKNTVAIELTVK	O. lupi female	23.75	23.75	1	0
20	46	SANKNTVAIELTVKE	O. lupi female	0	0	0	0
20	47	ANKNTVAIELTVKEI	O. lupi female	105.5	98.5	0.933649	0
20	48	NKNTVAIELTVKEIK	O. lupi female	85	85	1	0
20	49	KNTVAIELTVKEIKQ	O. lupi female	0	0	0	0
20	50	NTVAIELTVKEIKQQ	O. lupi female	0	0	0	0
20	51	TVAIELTVKEIKQQR	O. lupi female	0	0	0	0
20	52	VAIELTVKEIKQQRD	O. lupi female	0	0	0	0
20	53	AIELTVKEIKQQRDE	O. lupi female	0	0	0	0
20	54	IELTVKEIKQQRDEI	O. lupi female	0	0	0	0
20	55	ELTVKEIKQQRDEII	O. lupi female	0	0	0	0
20	56	LTVKEIKQQRDEIIK	O. lupi female	0	0	0	0
20	57	TVKEIKQQRDEIIKQ	O. lupi female	0	0	0	0
20	58	VKEIKQQRDEIIKQK	O. lupi female	0	0	0	0
20	59	KEIKQQRDEIIKQKD	O. lupi female	0	0	0	0
20	60	EIKQQRDEIIKQKDK	O. lupi female	0	0	0	0
20	61	IKQQRDEIIKQKDKL	O. lupi female	0	0	0	0
20	62	KQQRDEIIKQKDKLV	O. lupi female	0	0	0	0
20	63	QQRDEIIKQKDKLVK	O. lupi female	4543.25	1381.25	0.304022	4543.25
20	64	QRDEIIKQKDKLVKE	O. lupi female	164.25	164.25	1	0
20	65	RDEIIKQKDKLVKEL	O. lupi female	156.5	156.5	1	0
20	66	DEIIKQKDKLVKELA	O. lupi female	0	0	0	0
20	67	EIIKQKDKLVKELAD	O. lupi female	0	0	0	0
22	2	IIKQKDKLVKELADL	O. lupi female	121	121	1	0
22	3	IKQKDKLVKELADLE	O. lupi female	1209.75	18.25	0.0150858	1209.75
22	4	KQKDKLVKELADLEN	O. lupi female	83.5	1.5	0.0179641	83.5
22	5	QKDKLVKELADLENK	O. lupi female	0	0	0	0
22	6	KDKLVKELADLENKL	O. lupi female	0	0	0	0
22	7	DKLVKELADLENKLN	O. lupi female	0	0	0	0
22	8	KLVKELADLENKLNN	O. lupi female	0	0	0	0
22	9	LVKELADLENKLNNE	O. lupi female	32.5	32.5	1	0
22	10	VKELADLENKLNNET	O. lupi female	0	0	0	0
22	11	KELADLENKLNNETK	O. lupi female	0	0	0	0
22	12	ELADLENKLNNETKM	O. lupi female	0	0	0	0
22	13	LADLENKLNNETKMR	O. lupi female	0	0	0	0
22	14	ADLENKLNNETKMRG	O. lupi female	206	128	0.621359	0
22	15	DLENKLNNETKMRGD	O. lupi female	17712.2	2413.75	0.136276	17712.2
22	16	LENKLNNETKMRGDV	O. lupi female	164.5	29	0.176292	164.5
22	17	ENKLNNETKMRGDVE	O. lupi female	0	0	0	0
22	18	NKLNNETKMRGDVEK	O. lupi female	0	0	0	0
22	19	KLNNETKMRGDVEKL	O. lupi female	0	0	0	0
22	20	LNNETKMRGDVEKLN	O. lupi female	0	0	0	0
22	21	NNETKMRGDVEKLNQ	O. lupi female	0	0	0	0
22	22	NETKMRGDVEKLNQR	O. lupi female	0	0	0	0
22	23	ETKMRGDVEKLNQRH	O. lupi female	0	0	0	0
22	24	TKMRGDVEKLNQRHL	O. lupi female	0	0	0	0
22	25	KMRGDVEKLNQRHLD	O. lupi female	0	0	0	0
22	26	MRGDVEKLNQRHLDE	O. lupi female	0.5	0.5	1	0
22	27	RGDVEKLNQRHLDEI	O. lupi female	123.75	33.25	0.268687	123.75
22	28	GDVEKLNQRHLDEID	O. lupi female	237.5	37.5	0.157895	237.5
22	29	DVEKLNQRHLDEIDN	O. lupi female	78.5	17.5	0.22293	78.5
22	30	VEKLNQRHLDEIDNF	O. lupi female	272.5	0.5	0.00183486	272.5
22	31	EKLNQRHLDEIDNFK	O. lupi female	0	0	0	0
22	32	KLNQRHLDEIDNFKK	O. lupi female	72.75	72.75	1	0
22	33	LNQRHLDEIDNFKKQ	O. lupi female	147.5	6.5	0.0440678	147.5
22	34	NQRHLDEIDNFKKQI	O. lupi female	11.5	11.5	1	0
22	35	QRHLDEIDNFKKQIN	O. lupi female	6.5	6.5	1	0
22	36	RHLDEIDNFKKQINE	O. lupi female	7.5	7.5	1	0
22	37	HLDEIDNFKKQINEY	O. lupi female	204.5	51.5	0.251834	204.5
22	38	LDEIDNFKKQINEYI	O. lupi female	51.5	51.5	1	0
22	39	DEIDNFKKQINEYIT	O. lupi female	28	28	1	0
22	40	EIDNFKKQINEYITE	O. lupi female	0	0	0	0
22	41	IDNFKKQINEYITEV	O. lupi female	0	0	0	0
22	42	DNFKKQINEYITEVT	O. lupi female	1	1	1	0
22	43	NFKKQINEYITEVTT	O. lupi female	0	0	0	0
22	44	FKKQINEYITEVTTI	O. lupi female	0	0	0	0
22	45	KKQINEYITEVTTIR	O. lupi female	0	0	0	0
22	46	KQINEYITEVTTIRR	O. lupi female	0	0	0	0
22	47	QINEYITEVTTIRRQ	O. lupi female	0	0	0	0
22	48	INEYITEVTTIRRQN	O. lupi female	0	0	0	0
22	49	NEYITEVTTIRRQND	O. lupi female	171.25	98.25	0.573723	0
22	50	EYITEVTTIRRQNDD	O. lupi female	358.5	0.5	0.0013947	358.5
22	51	YITEVTTIRRQNDDF	O. lupi female	594	6	0.010101	594
22	52	ITEVTTIRRQNDDFD	O. lupi female	723.5	93.5	0.129233	723.5
22	53	TEVTTIRRQNDDFDT	O. lupi female	473.5	34.5	0.0728617	473.5
22	54	EVTTIRRQNDDFDTQ	O. lupi female	98.5	10.5	0.106599	98.5
22	55	VTTIRRQNDDFDTQM	O. lupi female	969	31	0.0319917	969
22	56	TTIRRQNDDFDTQMK	O. lupi female	407.25	73.25	0.179865	407.25
22	57	TIRRQNDDFDTQMKT	O. lupi female	385.5	17.5	0.0453956	385.5
22	58	IRRQNDDFDTQMKTN	O. lupi female	0	0	0	0
22	59	RRQNDDFDTQMKTNQ	O. lupi female	587.5	73.5	0.125106	587.5
22	60	RQNDDFDTQMKTNQA	O. lupi female	96	3	0.03125	96
22	61	QNDDFDTQMKTNQAK	O. lupi female	0	0	0	0
22	62	NDDFDTQMKTNQAKL	O. lupi female	0	0	0	0
22	63	DDFDTQMKTNQAKLS	O. lupi female	0	0	0	0
22	64	DFDTQMKTNQAKLSS	O. lupi female	0	0	0	0
22	65	FDTQMKTNQAKLSSM	O. lupi female	0	0	0	0
22	66	DTQMKTNQAKLSSME	O. lupi female	0	0	0	0
22	67	TQMKTNQAKLSSMEN	O. lupi female	0	0	0	0
24	2	QMKTNQAKLSSMENS	O. lupi female	0	0	0	0
24	3	MKTNQAKLSSMENSL	O. lupi female	0	0	0	0
24	4	KTNQAKLSSMENSLI	O. lupi female	0	0	0	0
24	5	TNQAKLSSMENSLIA	O. lupi female	0	0	0	0
24	6	NQAKLSSMENSLIAA	O. lupi female	6	6	1	0
24	7	QAKLSSMENSLIAAK	O. lupi female	0	0	0	0
24	8	AKLSSMENSLIAAKK	O. lupi female	0	0	0	0
24	9	KLSSMENSLIAAKKE	O. lupi female	0	0	0	0
24	10	LSSMENSLIAAKKEI	O. lupi female	84	84	1	0
24	11	SSMENSLIAAKKEIE	O. lupi female	0	0	0	0
24	12	SMENSLIAAKKEIEK	O. lupi female	0	0	0	0
24	13	MENSLIAAKKEIEKL	O. lupi female	0	0	0	0
24	14	ENSLIAAKKEIEKLS	O. lupi female	0	0	0	0
24	15	NSLIAAKKEIEKLSE	O. lupi female	0	0	0	0
24	16	SLIAAKKEIEKLSEM	O. lupi female	0	0	0	0
24	17	LIAAKKEIEKLSEMN	O. lupi female	19	19	1	0
24	18	IAAKKEIEKLSEMNN	O. lupi female	38	38	1	0
24	19	AAKKEIEKLSEMNNR	O. lupi female	9.5	9.5	1	0
24	20	AKKEIEKLSEMNNRL	O. lupi female	0	0	0	0
24	21	KKEIEKLSEMNNRLQ	O. lupi female	0	0	0	0
24	22	KEIEKLSEMNNRLQQ	O. lupi female	0	0	0	0
24	23	EIEKLSEMNNRLQQD	O. lupi female	2353.5	86.5	0.0367538	2353.5
24	24	IEKLSEMNNRLQQDK	O. lupi female	0	0	0	0
24	25	EKLSEMNNRLQQDKN	O. lupi female	0	0	0	0
24	26	KLSEMNNRLQQDKND	O. lupi female	0	0	0	0
24	27	LSEMNNRLQQDKNDL	O. lupi female	0	0	0	0
24	28	SEMNNRLQQDKNDLI	O. lupi female	97.5	97.5	1	0
24	29	EMNNRLQQDKNDLIG	O. lupi female	0	0	0	0
24	30	MNNRLQQDKNDLIGA	O. lupi female	0	0	0	0
24	31	NNRLQQDKNDLIGAK	O. lupi female	0	0	0	0
24	32	NRLQQDKNDLIGAKQ	O. lupi female	0	0	0	0
24	33	RLQQDKNDLIGAKQK	O. lupi female	0	0	0	0
24	34	LQQDKNDLIGAKQKG	O. lupi female	124.25	124.25	1	0
24	35	QQDKNDLIGAKQKGD	O. lupi female	24003	81	0.00337458	24003
24	36	QDKNDLIGAKQKGDT	O. lupi female	78.5	11.5	0.146497	78.5
24	37	DKNDLIGAKQKGDTE	O. lupi female	0	0	0	0
24	38	KNDLIGAKQKGDTEL	O. lupi female	0	0	0	0
24	39	NDLIGAKQKGDTELN	O. lupi female	0	0	0	0
24	40	DLIGAKQKGDTELNL	O. lupi female	0	0	0	0
24	41	LIGAKQKGDTELNLL	O. lupi female	0	0	0	0
24	42	IGAKQKGDTELNLLN	O. lupi female	0	0	0	0
24	43	GAKQKGDTELNLLNE	O. lupi female	18	18	1	0
24	44	AKQKGDTELNLLNEK	O. lupi female	0	0	0	0
24	45	KQKGDTELNLLNEKI	O. lupi female	0	0	0	0
24	46	QKGDTELNLLNEKIR	O. lupi female	21.5	21.5	1	0
24	47	KGDTELNLLNEKIRK	O. lupi female	0	0	0	0
24	48	GDTELNLLNEKIRKV	O. lupi female	0	0	0	0
24	49	DTELNLLNEKIRKVE	O. lupi female	5.75	5.75	1	0
24	50	TELNLLNEKIRKVEL	O. lupi female	0	0	0	0
24	51	ELNLLNEKIRKVELE	O. lupi female	14.25	14.25	1	0
24	52	LNLLNEKIRKVELEF	O. lupi female	99	30	0.30303	99
24	53	NLLNEKIRKVELEFE	O. lupi female	360.5	38.5	0.106796	360.5
24	54	LLNEKIRKVELEFER	O. lupi female	98.25	23.25	0.236641	98.25
24	55	LNEKIRKVELEFERI	O. lupi female	162.5	76.5	0.470769	0
24	56	NEKIRKVELEFERIK	O. lupi female	129.5	129.5	1	0
24	57	EKIRKVELEFERIKK	O. lupi female	0	0	0	0
24	58	KIRKVELEFERIKKD	O. lupi female	0	0	0	0
24	59	IRKVELEFERIKKDN	O. lupi female	0	0	0	0
24	60	RKVELEFERIKKDNQ	O. lupi female	0	0	0	0
24	61	KVELEFERIKKDNQE	O. lupi female	162.5	9.5	0.0584615	162.5
24	62	VELEFERIKKDNQEL	O. lupi female	113.25	23.25	0.205298	113.25
24	63	ELEFERIKKDNQELE	O. lupi female	470	15	0.0319149	470
24	64	LEFERIKKDNQELED	O. lupi female	397	141	0.355164	397
24	65	EFERIKKDNQELEDH	O. lupi female	483	46	0.0952381	483
24	66	FERIKKDNQELEDHE	O. lupi female	766.75	105.75	0.13792	766.75
24	67	ERIKKDNQELEDHER	O. lupi female	345.5	20.5	0.0593343	345.5
26	2	RIKKDNQELEDHERT	O. lupi female	140.5	23.5	0.16726	140.5
26	3	IKKDNQELEDHERTA	O. lupi female	126	126	1	0
26	4	KKDNQELEDHERTAR	O. lupi female	162	63	0.388889	162
26	5	KDNQELEDHERTARD	O. lupi female	131	51	0.389313	131
26	6	DNQELEDHERTARDD	O. lupi female	219	98	0.447489	0
26	7	NQELEDHERTARDDL	O. lupi female	47.5	47.5	1	0
26	8	QELEDHERTARDDLK	O. lupi female	112.25	45.75	0.407572	0
26	9	ELEDHERTARDDLKQ	O. lupi female	0	0	0	0
26	10	LEDHERTARDDLKQE	O. lupi female	0	0	0	0
26	11	EDHERTARDDLKQET	O. lupi female	0	0	0	0
26	12	DHERTARDDLKQETN	O. lupi female	558	21	0.0376344	558
26	13	HERTARDDLKQETNR	O. lupi female	51.5	51.5	1	0
26	14	ERTARDDLKQETNRN	O. lupi female	0	0	0	0
26	15	RTARDDLKQETNRNH	O. lupi female	0	0	0	0
26	16	TARDDLKQETNRNHL	O. lupi female	0	0	0	0
26	17	ARDDLKQETNRNHLL	O. lupi female	0	0	0	0
26	18	RDDLKQETNRNHLLT	O. lupi female	0	0	0	0
26	19	DDLKQETNRNHLLTK	O. lupi female	0	0	0	0
26	20	DLKQETNRNHLLTKE	O. lupi female	0	0	0	0
26	21	LKQETNRNHLLTKEL	O. lupi female	0	0	0	0
26	22	KQETNRNHLLTKELE	O. lupi female	0	0	0	0
26	23	QETNRNHLLTKELEE	O. lupi female	10.5	10.5	1	0
26	24	ETNRNHLLTKELEEA	O. lupi female	0	0	0	0
26	25	TNRNHLLTKELEEAR	O. lupi female	0	0	0	0
26	26	NRNHLLTKELEEARA	O. lupi female	0	0	0	0
26	27	RNHLLTKELEEARAD	O. lupi female	13.5	5.5	0.407407	0
26	28	NHLLTKELEEARADI	O. lupi female	47.25	47.25	1	0
26	29	HLLTKELEEARADIV	O. lupi female	319	8	0.0250784	319
26	30	LLTKELEEARADIVA	O. lupi female	135.5	53.5	0.394834	135.5
26	31	LTKELEEARADIVAL	O. lupi female	5.25	5.25	1	0
26	32	TKELEEARADIVALN	O. lupi female	0	0	0	0
26	33	KELEEARADIVALND	O. lupi female	0	0	0	0
26	34	ELEEARADIVALNDR	O. lupi female	0	0	0	0
26	35	LEEARADIVALNDRL	O. lupi female	0	0	0	0
26	36	EEARADIVALNDRLA	O. lupi female	0	0	0	0
26	37	EARADIVALNDRLAK	O. lupi female	0	0	0	0
26	38	ARADIVALNDRLAKM	O. lupi female	0	0	0	0
26	39	RADIVALNDRLAKMD	O. lupi female	69	69	1	0
26	40	ADIVALNDRLAKMDA	O. lupi female	0	0	0	0
26	41	DIVALNDRLAKMDAN	O. lupi female	0	0	0	0
26	42	IVALNDRLAKMDANF	O. lupi female	2.25	2.25	1	0
26	43	VALNDRLAKMDANFK	O. lupi female	0	0	0	0
26	44	ALNDRLAKMDANFKI	O. lupi female	0	0	0	0
26	45	LNDRLAKMDANFKIK	O. lupi female	0	0	0	0
26	46	NDRLAKMDANFKIKL	O. lupi female	0	0	0	0
26	47	DRLAKMDANFKIKLD	O. lupi female	0	0	0	0
26	48	RLAKMDANFKIKLDE	O. lupi female	360.5	133.5	0.370319	360.5
26	49	LAKMDANFKIKLDET	O. lupi female	0	0	0	0
26	50	AKMDANFKIKLDETV	O. lupi female	0	0	0	0
26	51	KMDANFKIKLDETVK	O. lupi female	96.25	77.75	0.807792	0
26	52	MDANFKIKLDETVKK	O. lupi female	419.5	184.5	0.439809	0
26	53	DANFKIKLDETVKKS	O. lupi female	341	28	0.0821114	341
26	54	ANFKIKLDETVKKSS	O. lupi female	399.5	218.5	0.546934	0
26	55	NFKIKLDETVKKSSA	O. lupi female	52	52	1	0
26	56	FKIKLDETVKKSSAD	O. lupi female	0	0	0	0
26	57	KIKLDETVKKSSADH	O. lupi female	0	0	0	0
26	58	IKLDETVKKSSADHE	O. lupi female	0	0	0	0
26	59	KLDETVKKSSADHET	O. lupi female	0	0	0	0
26	60	LDETVKKSSADHETI	O. lupi female	0	0	0	0
26	61	DETVKKSSADHETIK	O. lupi female	0	0	0	0
26	62	ETVKKSSADHETIKS	O. lupi female	0	0	0	0
26	63	TVKKSSADHETIKSR	O. lupi female	0	0	0	0
26	64	VKKSSADHETIKSRD	O. lupi female	0	0	0	0
26	65	KKSSADHETIKSRDS	O. lupi female	0	0	0	0
26	66	KSSADHETIKSRDSK	O. lupi female	0	0	0	0
26	67	SSADHETIKSRDSKS	O. lupi female	0	0	0	0
28	2	SADHETIKSRDSKSE	O. lupi female	0	0	0	0
28	3	ADHETIKSRDSKSEK	O. lupi female	433.75	187.75	0.432853	0
28	4	DHETIKSRDSKSEKI	O. lupi female	1700.5	1489.5	0.875919	0
28	5	HETIKSRDSKSEKII	O. lupi female	10474.8	384.75	0.0367312	10474.8
28	6	ETIKSRDSKSEKIIV	O. lupi female	4423.5	3140.5	0.709958	0
28	7	TIKSRDSKSEKIIVK	O. lupi female	6698.75	1085.75	0.162082	6698.75
28	8	IKSRDSKSEKIIVKH	O. lupi female	1433	279	0.194696	1433
28	9	KSRDSKSEKIIVKHE	O. lupi female	58	58	1	0
28	10	SRDSKSEKIIVKHET	O. lupi female	1294.5	345.5	0.266898	1294.5
28	11	RDSKSEKIIVKHETE	O. lupi female	0	0	0	0
28	12	DSKSEKIIVKHETEI	O. lupi female	0	0	0	0
28	13	SKSEKIIVKHETEIY	O. lupi female	133	61	0.458647	0
28	14	KSEKIIVKHETEIYE	O. lupi female	333.5	61.5	0.184408	333.5
28	15	SEKIIVKHETEIYEV	O. lupi female	203.5	25.5	0.125307	203.5
28	16	EKIIVKHETEIYEVN	O. lupi female	0	0	0	0
28	17	KIIVKHETEIYEVNK	O. lupi female	0	0	0	0
28	18	IIVKHETEIYEVNKY	O. lupi female	40.75	28.25	0.693252	0
28	19	IVKHETEIYEVNKYK	O. lupi female	0	0	0	0
28	20	VKHETEIYEVNKYKA	O. lupi female	0	0	0	0
28	21	KHETEIYEVNKYKAE	O. lupi female	0	0	0	0
28	22	HETEIYEVNKYKAEL	O. lupi female	0	0	0	0
28	23	ETEIYEVNKYKAELE	O. lupi female	0	0	0	0
28	24	TEIYEVNKYKAELEK	O. lupi female	190.25	190.25	1	0
28	25	EIYEVNKYKAELEKL	O. lupi female	0	0	0	0
28	26	IYEVNKYKAELEKLE	O. lupi female	152	24	0.157895	152
28	27	YEVNKYKAELEKLES	O. lupi female	0	0	0	0
28	28	EVNKYKAELEKLESD	O. lupi female	127.5	127.5	1	0
28	29	VNKYKAELEKLESDK	O. lupi female	0	0	0	0
28	30	NKYKAELEKLESDKD	O. lupi female	103	103	1	0
28	31	KYKAELEKLESDKDD	O. lupi female	119	119	1	0
28	32	YKAELEKLESDKDDL	O. lupi female	44.25	44.25	1	0
28	33	KAELEKLESDKDDLE	O. lupi female	0	0	0	0
28	34	AELEKLESDKDDLEK	O. lupi female	0	0	0	0
28	35	ELEKLESDKDDLEKR	O. lupi female	80.75	77.25	0.956656	0
28	36	LEKLESDKDDLEKRI	O. lupi female	0	0	0	0
28	37	EKLESDKDDLEKRII	O. lupi female	67.5	67.5	1	0
28	38	KLESDKDDLEKRIIG	O. lupi female	1492	515.5	0.345509	1492
28	39	LESDKDDLEKRIIGL	O. lupi female	0	0	0	0
28	40	ESDKDDLEKRIIGLQ	O. lupi female	0	0	0	0
28	41	SDKDDLEKRIIGLQD	O. lupi female	47.5	30.5	0.642105	0
28	42	DKDDLEKRIIGLQDE	O. lupi female	118.5	4.5	0.0379747	118.5
28	43	KDDLEKRIIGLQDEL	O. lupi female	0	0	0	0
28	44	DDLEKRIIGLQDELN	O. lupi female	105	19	0.180952	105
28	45	DLEKRIIGLQDELNE	O. lupi female	109.5	10.5	0.0958904	109.5
28	46	LEKRIIGLQDELNEK	O. lupi female	0	0	0	0
28	47	EKRIIGLQDELNEKD	O. lupi female	31	31	1	0
28	48	KRIIGLQDELNEKDR	O. lupi female	44	15	0.340909	44
28	49	RIIGLQDELNEKDRD	O. lupi female	38.75	10.25	0.264516	38.75
28	50	IIGLQDELNEKDRDN	O. lupi female	45	45	1	0
28	51	IGLQDELNEKDRDND	O. lupi female	91.25	54.25	0.594521	0
28	52	GLQDELNEKDRDNDR	O. lupi female	119.75	1.25	0.0104384	119.75
28	53	LQDELNEKDRDNDRL	O. lupi female	108.25	1.75	0.0161663	108.25
28	54	QDELNEKDRDNDRLN	O. lupi female	0.75	0.75	1	0
28	55	DELNEKDRDNDRLNA	O. lupi female	46	46	1	0
28	56	ELNEKDRDNDRLNAE	O. lupi female	0	0	0	0
28	57	LNEKDRDNDRLNAEI	O. lupi female	0	0	0	0
28	58	NEKDRDNDRLNAEID	O. lupi female	21	2	0.0952381	21
28	59	EKDRDNDRLNAEIDD	O. lupi female	118	16	0.135593	118
28	60	KDRDNDRLNAEIDDL	O. lupi female	33	5	0.151515	33
28	61	DRDNDRLNAEIDDLK	O. lupi female	37.25	2.75	0.0738255	37.25
28	62	RDNDRLNAEIDDLKR	O. lupi female	230	93	0.404348	0
28	63	DNDRLNAEIDDLKRK	O. lupi female	0	0	0	0
28	64	NDRLNAEIDDLKRKL	O. lupi female	0	0	0	0
28	65	DRLNAEIDDLKRKLQ	O. lupi female	216.5	33.5	0.154734	216.5
28	66	RLNAEIDDLKRKLQT	O. lupi female	513.5	131.5	0.256086	513.5
28	67	LNAEIDDLKRKLQTE	O. lupi female	63	63	1	0
30	2	NAEIDDLKRKLQTEI	O. lupi female	0	0	0	0
30	3	AEIDDLKRKLQTEIE	O. lupi female	0	0	0	0
30	4	EIDDLKRKLQTEIEK	O. lupi female	0	0	0	0
30	5	IDDLKRKLQTEIEKV	O. lupi female	0	0	0	0
30	6	DDLKRKLQTEIEKVR	O. lupi female	0	0	0	0
30	7	DLKRKLQTEIEKVRK	O. lupi female	0	0	0	0
30	8	LKRKLQTEIEKVRKE	O. lupi female	0	0	0	0
30	9	KRKLQTEIEKVRKET	O. lupi female	2	2	1	0
30	10	RKLQTEIEKVRKETT	O. lupi female	0	0	0	0
30	11	KLQTEIEKVRKETTT	O. lupi female	0	0	0	0
30	12	LQTEIEKVRKETTTV	O. lupi female	0	0	0	0
30	13	QTEIEKVRKETTTVQ	O. lupi female	106	106	1	0
30	14	TEIEKVRKETTTVQE	O. lupi female	0	0	0	0
30	15	EIEKVRKETTTVQER	O. lupi female	0	0	0	0
30	16	IEKVRKETTTVQERY	O. lupi female	0	0	0	0
30	17	EKVRKETTTVQERYH	O. lupi female	19	19	1	0
30	18	KVRKETTTVQERYHI	O. lupi female	0	0	0	0
30	19	VRKETTTVQERYHIE	O. lupi female	0	0	0	0
30	20	RKETTTVQERYHIEL	O. lupi female	0	0	0	0
30	21	KETTTVQERYHIELD	O. lupi female	0	0	0	0
30	22	ETTTVQERYHIELDE	O. lupi female	172	20	0.116279	172
30	23	TTTVQERYHIELDEE	O. lupi female	1235.5	34.5	0.0279239	1235.5
30	24	TTVQERYHIELDEER	O. lupi female	124.5	4.5	0.0361446	124.5
30	25	TVQERYHIELDEERD	O. lupi female	481	58	0.120582	481
30	26	VQERYHIELDEERDN	O. lupi female	591.25	88.75	0.150106	591.25
30	27	QERYHIELDEERDNH	O. lupi female	493	103	0.208925	493
30	28	ERYHIELDEERDNHQ	O. lupi female	213.75	54.75	0.25614	213.75
30	29	RYHIELDEERDNHQK	O. lupi female	42	42	1	0
30	30	YHIELDEERDNHQKK	O. lupi female	0	0	0	0
30	31	HIELDEERDNHQKKI	O. lupi female	32.75	32.75	1	0
30	32	IELDEERDNHQKKID	O. lupi female	94.5	61.5	0.650794	0
30	33	ELDEERDNHQKKIDS	O. lupi female	0	0	0	0
30	34	LDEERDNHQKKIDSM	O. lupi female	8.5	8.5	1	0
30	35	DEERDNHQKKIDSMN	O. lupi female	20	20	1	0
30	36	EERDNHQKKIDSMNA	O. lupi female	0	0	0	0
30	37	ERDNHQKKIDSMNAL	O. lupi female	0	0	0	0
30	38	RDNHQKKIDSMNALI	O. lupi female	4	4	1	0
30	39	DNHQKKIDSMNALIE	O. lupi female	0	0	0	0
30	40	NHQKKIDSMNALIEE	O. lupi female	0	0	0	0
30	41	HQKKIDSMNALIEEL	O. lupi female	5	5	1	0
30	42	QKKIDSMNALIEELR	O. lupi female	0	0	0	0
30	43	KKIDSMNALIEELRA	O. lupi female	0	0	0	0
30	44	KIDSMNALIEELRAK	O. lupi female	0	0	0	0
30	45	IDSMNALIEELRAKL	O. lupi female	0	0	0	0
30	46	DSMNALIEELRAKLS	O. lupi female	0	0	0	0
30	47	SMNALIEELRAKLSD	O. lupi female	0	0	0	0
30	48	MNALIEELRAKLSDA	O. lupi female	0	0	0	0
30	49	NALIEELRAKLSDAE	O. lupi female	0	0	0	0
30	50	ALIEELRAKLSDAER	O. lupi female	0	0	0	0
30	51	LIEELRAKLSDAERA	O. lupi female	0	0	0	0
30	52	IEELRAKLSDAERAM	O. lupi female	0	0	0	0
30	53	EELRAKLSDAERAMA	O. lupi female	0	0	0	0
30	54	ELRAKLSDAERAMAD	O. lupi female	186	1	0.00537634	186
30	55	LRAKLSDAERAMADL	O. lupi female	0	0	0	0
30	56	RAKLSDAERAMADLQ	O. lupi female	0	0	0	0
30	57	AKLSDAERAMADLQN	O. lupi female	0	0	0	0
30	58	KLSDAERAMADLQNR	O. lupi female	0	0	0	0
30	59	LSDAERAMADLQNRD	O. lupi female	7.5	7.5	1	0
30	60	SDAERAMADLQNRDS	O. lupi female	0	0	0	0
30	61	DAERAMADLQNRDSI	O. lupi female	0	0	0	0
30	62	AERAMADLQNRDSIL	O. lupi female	0	0	0	0
30	63	ERAMADLQNRDSILE	O. lupi female	0	0	0	0
30	64	RAMADLQNRDSILER	O. lupi female	112.5	5.5	0.0488889	112.5
30	65	AMADLQNRDSILERE	O. lupi female	56	56	1	0
30	66	MADLQNRDSILEREN	O. lupi female	41.5	8.5	0.204819	41.5
30	67	ADLQNRDSILERENT	O. lupi female	0	0	0	0
32	2	DLQNRDSILERENTD	O. lupi female	139	2	0.0143885	139
32	3	LQNRDSILERENTDW	O. lupi female	605	105	0.173554	605
32	4	QNRDSILERENTDWK	O. lupi female	19027.5	7129.5	0.374695	19027.5
32	5	NRDSILERENTDWKE	O. lupi female	4011.25	1516.25	0.377999	4011.25
32	6	RDSILERENTDWKEK	O. lupi female	5947.5	2158.5	0.362926	5947.5
32	7	DSILERENTDWKEKS	O. lupi female	6461.5	2707.5	0.41902	6461.5
32	8	SILERENTDWKEKSD	O. lupi female	1114.5	229	0.205473	1114.5
32	9	ILERENTDWKEKSDA	O. lupi female	6749.5	2414	0.357656	6749.5
32	10	LERENTDWKEKSDAL	O. lupi female	11623.5	1083.5	0.0932163	11623.5
32	11	ERENTDWKEKSDALN	O. lupi female	2989.5	268.5	0.0898144	2989.5
32	12	RENTDWKEKSDALNM	O. lupi female	679	401	0.590574	0
32	13	ENTDWKEKSDALNME	O. lupi female	370	15	0.0405405	370
32	14	NTDWKEKSDALNMEL	O. lupi female	339.5	166.5	0.490427	0
32	15	TDWKEKSDALNMELD	O. lupi female	105.5	4.5	0.042654	105.5
32	16	DWKEKSDALNMELDR	O. lupi female	26.75	26.75	1	0
32	17	WKEKSDALNMELDRL	O. lupi female	78	74	0.948718	0
32	18	KEKSDALNMELDRLR	O. lupi female	0	0	0	0
32	19	EKSDALNMELDRLRD	O. lupi female	23.5	0.5	0.0212766	23.5
32	20	KSDALNMELDRLRDE	O. lupi female	122.5	50.5	0.412245	0
32	21	SDALNMELDRLRDEL	O. lupi female	1	1	1	0
32	22	DALNMELDRLRDELL	O. lupi female	0	0	0	0
32	23	ALNMELDRLRDELLS	O. lupi female	0	0	0	0
32	24	LNMELDRLRDELLSV	O. lupi female	0	0	0	0
32	25	NMELDRLRDELLSVR	O. lupi female	0	0	0	0
32	26	MELDRLRDELLSVRR	O. lupi female	0	0	0	0
32	27	ELDRLRDELLSVRRD	O. lupi female	0	0	0	0
32	28	LDRLRDELLSVRRDA	O. lupi female	0	0	0	0
32	29	DRLRDELLSVRRDAE	O. lupi female	0	0	0	0
32	30	RLRDELLSVRRDAEK	O. lupi female	0	0	0	0
32	31	LRDELLSVRRDAEKE	O. lupi female	0	0	0	0
32	32	RDELLSVRRDAEKEI	O. lupi female	2916	576	0.197531	2916
32	33	DELLSVRRDAEKEIN	O. lupi female	15	8	0.533333	0
32	34	ELLSVRRDAEKEINR	O. lupi female	0	0	0	0
32	35	LLSVRRDAEKEINRY	O. lupi female	7.5	7.5	1	0
32	36	LSVRRDAEKEINRYN	O. lupi female	0	0	0	0
32	37	SVRRDAEKEINRYNT	O. lupi female	0	0	0	0
32	38	VRRDAEKEINRYNTD	O. lupi female	33.5	33.5	1	0
32	39	RRDAEKEINRYNTDL	O. lupi female	91.75	23.75	0.258856	91.75
32	40	RDAEKEINRYNTDLQ	O. lupi female	0	0	0	0
32	41	DAEKEINRYNTDLQT	O. lupi female	0	0	0	0
32	42	AEKEINRYNTDLQTA	O. lupi female	0	0	0	0
32	43	EKEINRYNTDLQTAR	O. lupi female	0	0	0	0
32	44	KEINRYNTDLQTARN	O. lupi female	0	0	0	0
32	45	EINRYNTDLQTARNE	O. lupi female	0	0	0	0
32	46	INRYNTDLQTARNEI	O. lupi female	6	6	1	0
32	47	NRYNTDLQTARNEIK	O. lupi female	0	0	0	0
32	48	RYNTDLQTARNEIKL	O. lupi female	0	0	0	0
32	49	YNTDLQTARNEIKLL	O. lupi female	0	0	0	0
32	50	NTDLQTARNEIKLLT	O. lupi female	0	0	0	0
32	51	TDLQTARNEIKLLTS	O. lupi female	2.5	2.5	1	0
32	52	DLQTARNEIKLLTST	O. lupi female	0	0	0	0
32	53	LQTARNEIKLLTSTN	O. lupi female	0	0	0	0
32	54	QTARNEIKLLTSTNN	O. lupi female	0	0	0	0
32	55	TARNEIKLLTSTNNE	O. lupi female	0	0	0	0
32	56	ARNEIKLLTSTNNEM	O. lupi female	0	0	0	0
32	57	RNEIKLLTSTNNEMK	O. lupi female	0	0	0	0
32	58	NEIKLLTSTNNEMKS	O. lupi female	0	0	0	0
32	59	EIKLLTSTNNEMKSQ	O. lupi female	0	0	0	0
32	60	IKLLTSTNNEMKSQL	O. lupi female	0	0	0	0
32	61	KLLTSTNNEMKSQLN	O. lupi female	0	0	0	0
32	62	LLTSTNNEMKSQLNV	O. lupi female	0	0	0	0
32	63	LTSTNNEMKSQLNVA	O. lupi female	0	0	0	0
32	64	TSTNNEMKSQLNVAE	O. lupi female	0	0	0	0
32	65	STNNEMKSQLNVAED	O. lupi female	110.5	95.5	0.864253	0
32	66	TNNEMKSQLNVAEDK	O. lupi female	2	2	1	0
32	67	NNEMKSQLNVAEDKI	O. lupi female	352	123	0.349432	352
34	2	NEMKSQLNVAEDKIN	O. lupi female	25.5	25.5	1	0
34	3	EMKSQLNVAEDKINS	O. lupi female	0	0	0	0
34	4	MKSQLNVAEDKINSL	O. lupi female	0	0	0	0
34	5	KSQLNVAEDKINSLN	O. lupi female	0	0	0	0
34	6	SQLNVAEDKINSLNK	O. lupi female	0	0	0	0
34	7	QLNVAEDKINSLNKV	O. lupi female	0	0	0	0
34	8	LNVAEDKINSLNKVI	O. lupi female	86.75	71.25	0.821326	0
34	9	NVAEDKINSLNKVIT	O. lupi female	0	0	0	0
34	10	VAEDKINSLNKVITD	O. lupi female	282.5	282.5	1	0
34	11	AEDKINSLNKVITDQ	O. lupi female	0	0	0	0
34	12	EDKINSLNKVITDQQ	O. lupi female	0	0	0	0
34	13	DKINSLNKVITDQQN	O. lupi female	812	348	0.428571	0
34	14	KINSLNKVITDQQNK	O. lupi female	0	0	0	0
34	15	INSLNKVITDQQNKI	O. lupi female	0	0	0	0
34	16	NSLNKVITDQQNKIR	O. lupi female	0	0	0	0
34	17	SLNKVITDQQNKIRD	O. lupi female	0	0	0	0
34	18	LNKVITDQQNKIRDL	O. lupi female	0	0	0	0
34	19	NKVITDQQNKIRDLT	O. lupi female	0	0	0	0
34	20	KVITDQQNKIRDLTG	O. lupi female	0	0	0	0
34	21	VITDQQNKIRDLTGE	O. lupi female	0	0	0	0
34	22	ITDQQNKIRDLTGEI	O. lupi female	0	0	0	0
34	23	TDQQNKIRDLTGEIR	O. lupi female	0	0	0	0
34	24	DQQNKIRDLTGEIRH	O. lupi female	12.5	12.5	1	0
34	25	QQNKIRDLTGEIRHL	O. lupi female	0	0	0	0
34	26	QNKIRDLTGEIRHLE	O. lupi female	0	0	0	0
34	27	NKIRDLTGEIRHLEG	O. lupi female	0	0	0	0
34	28	KIRDLTGEIRHLEGE	O. lupi female	0	0	0	0
34	29	IRDLTGEIRHLEGEL	O. lupi female	0	0	0	0
34	30	RDLTGEIRHLEGELK	O. lupi female	0	0	0	0
34	31	DLTGEIRHLEGELKD	O. lupi female	2	2	1	0
34	32	LTGEIRHLEGELKDA	O. lupi female	0	0	0	0
34	33	TGEIRHLEGELKDAK	O. lupi female	0	0	0	0
34	34	GEIRHLEGELKDAKG	O. lupi female	5.5	5.5	1	0
34	35	EIRHLEGELKDAKGN	O. lupi female	15.75	15.75	1	0
34	36	IRHLEGELKDAKGNV	O. lupi female	20	20	1	0
34	37	RHLEGELKDAKGNVA	O. lupi female	0	0	0	0
34	38	HLEGELKDAKGNVAN	O. lupi female	0	0	0	0
34	39	LEGELKDAKGNVANL	O. lupi female	0	0	0	0
34	40	EGELKDAKGNVANLE	O. lupi female	0	0	0	0
34	41	GELKDAKGNVANLES	O. lupi female	0	0	0	0
34	42	ELKDAKGNVANLESE	O. lupi female	0	0	0	0
34	43	LKDAKGNVANLESEL	O. lupi female	0	0	0	0
34	44	KDAKGNVANLESELD	O. lupi female	6	4	0.666667	0
34	45	DAKGNVANLESELDT	O. lupi female	0	0	0	0
34	46	AKGNVANLESELDTT	O. lupi female	0	0	0	0
34	47	KGNVANLESELDTTR	O. lupi female	0	0	0	0
34	48	GNVANLESELDTTRE	O. lupi female	174	69	0.396552	174
34	49	NVANLESELDTTRER	O. lupi female	80.5	53.5	0.664596	0
34	50	VANLESELDTTRERI	O. lupi female	63	19	0.301587	63
34	51	ANLESELDTTRERIH	O. lupi female	45	24	0.533333	0
34	52	NLESELDTTRERIHL	O. lupi female	26.75	8.75	0.327103	26.75
34	53	LESELDTTRERIHLL	O. lupi female	2	2	1	0
34	54	ESELDTTRERIHLLG	O. lupi female	0	0	0	0
34	55	SELDTTRERIHLLGE	O. lupi female	0	0	0	0
34	56	ELDTTRERIHLLGEQ	O. lupi female	0	0	0	0
34	57	LDTTRERIHLLGEQN	O. lupi female	0	0	0	0
34	58	DTTRERIHLLGEQNA	O. lupi female	0	0	0	0
34	59	TTRERIHLLGEQNAS	O. lupi female	0	0	0	0
34	60	TRERIHLLGEQNASL	O. lupi female	0	0	0	0
34	61	RERIHLLGEQNASLQ	O. lupi female	0	0	0	0
34	62	ERIHLLGEQNASLQT	O. lupi female	0	0	0	0
34	63	RIHLLGEQNASLQTE	O. lupi female	0	0	0	0
34	64	IHLLGEQNASLQTEL	O. lupi female	0	0	0	0
34	65	HLLGEQNASLQTELN	O. lupi female	0	0	0	0
34	66	LLGEQNASLQTELNK	O. lupi female	0	0	0	0
34	67	LGEQNASLQTELNKI	O. lupi female	0	0	0	0
36	2	GEQNASLQTELNKIK	O. lupi female	0	0	0	0
36	3	EQNASLQTELNKIKG	O. lupi female	1864.5	445.5	0.238938	1864.5
36	4	QNASLQTELNKIKGD	O. lupi female	22030.2	366.25	0.0166249	22030.2
36	5	NASLQTELNKIKGDI	O. lupi female	43	43	1	0
36	6	ASLQTELNKIKGDID	O. lupi female	11.25	11.25	1	0
36	7	SLQTELNKIKGDIDS	O. lupi female	93.5	93.5	1	0
36	8	LQTELNKIKGDIDSL	O. lupi female	78	23	0.294872	78
36	9	QTELNKIKGDIDSLL	O. lupi female	0	0	0	0
36	10	TELNKIKGDIDSLLG	O. lupi female	470.25	92.25	0.196172	470.25
36	11	ELNKIKGDIDSLLGE	O. lupi female	0	0	0	0
36	12	LNKIKGDIDSLLGEN	O. lupi female	0	0	0	0
36	13	NKIKGDIDSLLGEND	O. lupi female	26	25	0.961538	0
36	14	KIKGDIDSLLGENDM	O. lupi female	57.5	24.5	0.426087	0
36	15	IKGDIDSLLGENDML	O. lupi female	113	33	0.292035	113
36	16	KGDIDSLLGENDMLK	O. lupi female	10.75	2.75	0.255814	10.75
36	17	GDIDSLLGENDMLKT	O. lupi female	39	3	0.0769231	39
36	18	DIDSLLGENDMLKTA	O. lupi female	0	0	0	0
36	19	IDSLLGENDMLKTAK	O. lupi female	0	0	0	0
36	20	DSLLGENDMLKTAKE	O. lupi female	40	40	1	0
36	21	SLLGENDMLKTAKES	O. lupi female	84.5	39.5	0.467456	0
36	22	LLGENDMLKTAKESN	O. lupi female	970.75	315.75	0.325264	970.75
36	23	LGENDMLKTAKESNE	O. lupi female	97	64	0.659794	0
36	24	GENDMLKTAKESNEA	O. lupi female	0	0	0	0
36	25	ENDMLKTAKESNEAE	O. lupi female	0	0	0	0
36	26	NDMLKTAKESNEAEI	O. lupi female	128	128	1	0
36	27	DMLKTAKESNEAEID	O. lupi female	11.5	11.5	1	0
36	28	MLKTAKESNEAEIDR	O. lupi female	0	0	0	0
36	29	LKTAKESNEAEIDRL	O. lupi female	1	1	1	0
36	30	KTAKESNEAEIDRLK	O. lupi female	0	0	0	0
36	31	TAKESNEAEIDRLKQ	O. lupi female	0	0	0	0
36	32	AKESNEAEIDRLKQK	O. lupi female	0	0	0	0
36	33	KESNEAEIDRLKQKL	O. lupi female	0	0	0	0
36	34	ESNEAEIDRLKQKLQ	O. lupi female	0	0	0	0
36	35	SNEAEIDRLKQKLQR	O. lupi female	0	0	0	0
36	36	NEAEIDRLKQKLQRS	O. lupi female	0	0	0	0
36	37	EAEIDRLKQKLQRSI	O. lupi female	0	0	0	0
36	38	AEIDRLKQKLQRSIE	O. lupi female	0	0	0	0
36	39	EIDRLKQKLQRSIEN	O. lupi female	0	0	0	0
36	40	IDRLKQKLQRSIENA	O. lupi female	0	0	0	0
36	41	DRLKQKLQRSIENAK	O. lupi female	0	0	0	0
36	42	RLKQKLQRSIENAKK	O. lupi female	174.25	174.25	1	0
36	43	LKQKLQRSIENAKKH	O. lupi female	0	0	0	0
36	44	KQKLQRSIENAKKHS	O. lupi female	0	0	0	0
36	45	QKLQRSIENAKKHSD	O. lupi female	12	12	1	0
36	46	KLQRSIENAKKHSDA	O. lupi female	0	0	0	0
36	47	LQRSIENAKKHSDAL	O. lupi female	0	0	0	0
36	48	QRSIENAKKHSDALD	O. lupi female	12	12	1	0
36	49	RSIENAKKHSDALDK	O. lupi female	0	0	0	0
36	50	SIENAKKHSDALDKL	O. lupi female	0	0	0	0
36	51	IENAKKHSDALDKLR	O. lupi female	9.5	9.5	1	0
36	52	ENAKKHSDALDKLRP	O. lupi female	0	0	0	0
36	53	NAKKHSDALDKLRPE	O. lupi female	0	0	0	0
36	54	AKKHSDALDKLRPEH	O. lupi female	0	0	0	0
36	55	KKHSDALDKLRPEHD	O. lupi female	0	0	0	0
36	56	KHSDALDKLRPEHDR	O. lupi female	0	0	0	0
36	57	HSDALDKLRPEHDRL	O. lupi female	27	27	1	0
36	58	SDALDKLRPEHDRLQ	O. lupi female	5.5	5.5	1	0
36	59	DALDKLRPEHDRLQN	O. lupi female	0	0	0	0
36	60	ALDKLRPEHDRLQNL	O. lupi female	0	0	0	0
36	61	LDKLRPEHDRLQNLY	O. lupi female	0	0	0	0
36	62	DKLRPEHDRLQNLYR	O. lupi female	17	17	1	0
36	63	KLRPEHDRLQNLYRE	O. lupi female	67.5	67.5	1	0
36	64	LRPEHDRLQNLYREK	O. lupi female	0	0	0	0
36	65	RPEHDRLQNLYREKL	O. lupi female	0	0	0	0
36	66	PEHDRLQNLYREKLK	O. lupi female	0	0	0	0
36	67	EHDRLQNLYREKLKQ	O. lupi female	0	0	0	0
38	2	HDRLQNLYREKLKQS	O. lupi female	0	0	0	0
38	3	DRLQNLYREKLKQSE	O. lupi female	0	0	0	0
38	4	RLQNLYREKLKQSEN	O. lupi female	321.5	169.5	0.527216	0
38	5	LQNLYREKLKQSENL	O. lupi female	0	0	0	0
38	6	QNLYREKLKQSENLT	O. lupi female	20	20	1	0
38	7	NLYREKLKQSENLTQ	O. lupi female	18.75	15.25	0.813333	0
38	8	LYREKLKQSENLTQA	O. lupi female	0	0	0	0
38	9	YREKLKQSENLTQAI	O. lupi female	1	1	1	0
38	10	REKLKQSENLTQAIQ	O. lupi female	6.5	6.5	1	0
38	11	EKLKQSENLTQAIQD	O. lupi female	2037	2037	1	0
38	12	KLKQSENLTQAIQDL	O. lupi female	2	2	1	0
38	13	LKQSENLTQAIQDLE	O. lupi female	5	5	1	0
38	14	KQSENLTQAIQDLES	O. lupi female	0	0	0	0
38	15	QSENLTQAIQDLESR	O. lupi female	0	0	0	0
38	16	SENLTQAIQDLESRL	O. lupi female	0	0	0	0
38	17	ENLTQAIQDLESRLN	O. lupi female	0	0	0	0
38	18	NLTQAIQDLESRLNQ	O. lupi female	0	0	0	0
38	19	LTQAIQDLESRLNQS	O. lupi female	31.5	31.5	1	0
38	20	TQAIQDLESRLNQSR	O. lupi female	5.75	5.75	1	0
38	21	QAIQDLESRLNQSRR	O. lupi female	0	0	0	0
38	22	AIQDLESRLNQSRRE	O. lupi female	0	0	0	0
38	23	IQDLESRLNQSRREL	O. lupi female	0	0	0	0
38	24	QDLESRLNQSRRELR	O. lupi female	228	211	0.925439	0
38	25	DLESRLNQSRRELRD	O. lupi female	26	26	1	0
38	26	LESRLNQSRRELRDA	O. lupi female	17	17	1	0
38	27	ESRLNQSRRELRDAT	O. lupi female	0	0	0	0
38	28	SRLNQSRRELRDATD	O. lupi female	2090.75	449.75	0.215114	2090.75
38	29	RLNQSRRELRDATDK	O. lupi female	1119	147	0.131367	1119
38	30	LNQSRRELRDATDKL	O. lupi female	7653.5	570.5	0.0745411	7653.5
38	31	NQSRRELRDATDKLI	O. lupi female	6731.5	1401.5	0.2082	6731.5
38	32	QSRRELRDATDKLIA	O. lupi female	2758.5	204.5	0.0741345	2758.5
38	33	SRRELRDATDKLIAS	O. lupi female	1375.5	365.5	0.265722	1375.5
38	34	RRELRDATDKLIASE	O. lupi female	1719.5	462.5	0.268974	1719.5
38	35	RELRDATDKLIASEG	O. lupi female	2368.5	111.5	0.0470762	2368.5
38	36	ELRDATDKLIASEGD	O. lupi female	23968.2	1579.25	0.0658892	23968.2
38	37	LRDATDKLIASEGDR	O. lupi female	907	193	0.212789	907
38	38	RDATDKLIASEGDRN	O. lupi female	1074.75	217.75	0.202605	1074.75
38	39	DATDKLIASEGDRNA	O. lupi female	580	244	0.42069	0
38	40	ATDKLIASEGDRNAL	O. lupi female	437	145	0.331808	437
38	41	TDKLIASEGDRNALR	O. lupi female	3.5	3.5	1	0
38	42	DKLIASEGDRNALRS	O. lupi female	16.5	16.5	1	0
38	43	KLIASEGDRNALRSE	O. lupi female	0	0	0	0
38	44	LIASEGDRNALRSEV	O. lupi female	0	0	0	0
38	45	IASEGDRNALRSEVE	O. lupi female	42.5	42.5	1	0
38	46	ASEGDRNALRSEVER	O. lupi female	52.5	30.5	0.580952	0
38	47	SEGDRNALRSEVERL	O. lupi female	700.25	238.25	0.340236	700.25
38	48	EGDRNALRSEVERLQ	O. lupi female	0	0	0	0
38	49	GDRNALRSEVERLQH	O. lupi female	0	0	0	0
38	50	DRNALRSEVERLQHE	O. lupi female	7.5	7.5	1	0
38	51	RNALRSEVERLQHEV	O. lupi female	0	0	0	0
38	52	NALRSEVERLQHEVQ	O. lupi female	61	2	0.0327869	61
38	53	ALRSEVERLQHEVQF	O. lupi female	74.5	17.5	0.234899	74.5
38	54	LRSEVERLQHEVQFM	O. lupi female	54.5	26.5	0.486239	0
38	55	RSEVERLQHEVQFMR	O. lupi female	0	0	0	0
38	56	SEVERLQHEVQFMRE	O. lupi female	331.5	12.5	0.0377074	331.5
38	57	EVERLQHEVQFMREQ	O. lupi female	23.5	22.5	0.957447	0
38	58	VERLQHEVQFMREQL	O. lupi female	16	16	1	0
38	59	ERLQHEVQFMREQLL	O. lupi female	0	0	0	0
38	60	RLQHEVQFMREQLLR	O. lupi female	0	0	0	0
38	61	LQHEVQFMREQLLRK	O. lupi female	0	0	0	0
38	62	QHEVQFMREQLLRKT	O. lupi female	0	0	0	0
38	63	HEVQFMREQLLRKTD	O. lupi female	15	15	1	0
38	64	EVQFMREQLLRKTDE	O. lupi female	0	0	0	0
38	65	VQFMREQLLRKTDEY	O. lupi female	0	0	0	0
38	66	QFMREQLLRKTDEYQ	O. lupi female	0	0	0	0
38	67	FMREQLLRKTDEYQA	O. lupi female	0	0	0	0
40	2	MREQLLRKTDEYQAA	O. lupi female	0	0	0	0
40	3	REQLLRKTDEYQAAL	O. lupi female	0	0	0	0
40	4	EQLLRKTDEYQAALS	O. lupi female	0	0	0	0
40	5	QLLRKTDEYQAALSD	O. lupi female	1.5	1.5	1	0
40	6	LLRKTDEYQAALSDL	O. lupi female	0	0	0	0
40	7	LRKTDEYQAALSDLV	O. lupi female	0	0	0	0
40	8	RKTDEYQAALSDLVN	O. lupi female	118.5	15.5	0.130802	118.5
40	9	KTDEYQAALSDLVNA	O. lupi female	103	103	1	0
40	10	TDEYQAALSDLVNAH	O. lupi female	0.5	0.5	1	0
40	11	DEYQAALSDLVNAHR	O. lupi female	0	0	0	0
40	12	EYQAALSDLVNAHRT	O. lupi female	0	0	0	0
40	13	YQAALSDLVNAHRTA	O. lupi female	13.5	13.5	1	0
40	14	QAALSDLVNAHRTAE	O. lupi female	0	0	0	0
40	15	AALSDLVNAHRTAED	O. lupi female	0	0	0	0
40	16	ALSDLVNAHRTAEDG	O. lupi female	0	0	0	0
40	17	LSDLVNAHRTAEDGR	O. lupi female	0	0	0	0
40	18	SDLVNAHRTAEDGRV	O. lupi female	0	0	0	0
40	19	DLVNAHRTAEDGRVN	O. lupi female	0	0	0	0
40	20	LVNAHRTAEDGRVNA	O. lupi female	0	0	0	0
40	21	VNAHRTAEDGRVNAV	O. lupi female	0	0	0	0
40	22	NAHRTAEDGRVNAVQ	O. lupi female	0	0	0	0
40	23	AHRTAEDGRVNAVQE	O. lupi female	37	14	0.378378	37
40	24	HRTAEDGRVNAVQEL	O. lupi female	210	52	0.247619	210
40	25	RTAEDGRVNAVQELE	O. lupi female	77	45	0.584416	0
40	26	TAEDGRVNAVQELEA	O. lupi female	0	0	0	0
40	27	AEDGRVNAVQELEAR	O. lupi female	12.5	12.5	1	0
40	28	EDGRVNAVQELEARK	O. lupi female	0	0	0	0
40	29	DGRVNAVQELEARKY	O. lupi female	100	100	1	0
40	30	GRVNAVQELEARKYE	O. lupi female	288	29	0.100694	288
40	31	RVNAVQELEARKYEI	O. lupi female	34.5	21.5	0.623188	0
40	32	VNAVQELEARKYEIN	O. lupi female	156	88	0.564103	0
40	33	NAVQELEARKYEIND	O. lupi female	308.5	32	0.103728	308.5
40	34	AVQELEARKYEINDL	O. lupi female	107.5	100.5	0.934884	0
40	35	VQELEARKYEINDLQ	O. lupi female	98.5	62.5	0.634518	0
40	36	QELEARKYEINDLQS	O. lupi female	10.5	10.5	1	0
40	37	ELEARKYEINDLQSR	O. lupi female	85.25	73.75	0.865103	0
40	38	LEARKYEINDLQSRL	O. lupi female	0	0	0	0
40	39	EARKYEINDLQSRLD	O. lupi female	138	22	0.15942	138
40	40	ARKYEINDLQSRLDN	O. lupi female	82.25	32.25	0.392097	82.25
40	41	RKYEINDLQSRLDNA	O. lupi female	79	39	0.493671	0
40	42	KYEINDLQSRLDNAE	O. lupi female	0	0	0	0
40	43	YEINDLQSRLDNAEQ	O. lupi female	105	23	0.219048	105
40	44	EINDLQSRLDNAEQY	O. lupi female	442.5	117.5	0.265537	442.5
40	45	INDLQSRLDNAEQYL	O. lupi female	80	9	0.1125	80
40	46	NDLQSRLDNAEQYLV	O. lupi female	60	9	0.15	60
40	47	DLQSRLDNAEQYLVT	O. lupi female	0	0	0	0
40	48	LQSRLDNAEQYLVTL	O. lupi female	20	20	1	0
40	49	QSRLDNAEQYLVTLQ	O. lupi female	0	0	0	0
40	50	SRLDNAEQYLVTLQQ	O. lupi female	0	0	0	0
40	51	RLDNAEQYLVTLQQN	O. lupi female	437.5	106.5	0.243429	437.5
40	52	LDNAEQYLVTLQQNY	O. lupi female	89.5	23.5	0.26257	89.5
40	53	DNAEQYLVTLQQNYV	O. lupi female	0	0	0	0
40	54	NAEQYLVTLQQNYVA	O. lupi female	0	0	0	0
40	55	AEQYLVTLQQNYVAV	O. lupi female	0	0	0	0
40	56	EQYLVTLQQNYVAVE	O. lupi female	680	680	1	0
40	57	QYLVTLQQNYVAVEN	O. lupi female	168.5	32.5	0.192878	168.5
40	58	YLVTLQQNYVAVENE	O. lupi female	146	33	0.226027	146
40	59	LVTLQQNYVAVENER	O. lupi female	0	0	0	0
40	60	VTLQQNYVAVENERD	O. lupi female	254	42	0.165354	254
40	61	TLQQNYVAVENERDM	O. lupi female	151	17	0.112583	151
40	62	LQQNYVAVENERDML	O. lupi female	0	0	0	0
40	63	QQNYVAVENERDMLY	O. lupi female	264.5	19.5	0.073724	264.5
40	64	QNYVAVENERDMLYD	O. lupi female	354.25	40.25	0.11362	354.25
40	65	NYVAVENERDMLYDA	O. lupi female	285	0	0	285
40	66	YVAVENERDMLYDAL	O. lupi female	378	70	0.185185	378
40	67	VAVENERDMLYDALR	O. lupi female	0	0	0	0
42	2	AVENERDMLYDALRR	O. lupi female	191.5	16.5	0.0861619	191.5
42	3	VENERDMLYDALRRL	O. lupi female	0	0	0	0
42	4	ENERDMLYDALRRLH	O. lupi female	21	21	1	0
42	5	NERDMLYDALRRLHS	O. lupi female	0	0	0	0
42	6	ERDMLYDALRRLHSM	O. lupi female	73.5	73.5	1	0
42	7	RDMLYDALRRLHSMI	O. lupi female	0	0	0	0
42	8	DMLYDALRRLHSMID	O. lupi female	0	0	0	0
42	9	MLYDALRRLHSMIDR	O. lupi female	309.5	15.5	0.0500808	309.5
42	10	LYDALRRLHSMIDRT	O. lupi female	0	0	0	0
42	11	YDALRRLHSMIDRTV	O. lupi female	0	0	0	0
42	12	DALRRLHSMIDRTVT	O. lupi female	0	0	0	0
42	13	ALRRLHSMIDRTVTI	O. lupi female	9.5	7.5	0.789474	0
42	14	LRRLHSMIDRTVTIN	O. lupi female	0	0	0	0
42	15	RRLHSMIDRTVTINR	O. lupi female	0	0	0	0
42	16	RLHSMIDRTVTINRF	O. lupi female	0	0	0	0
42	17	LHSMIDRTVTINRFL	O. lupi female	0	0	0	0
42	18	HSMIDRTVTINRFLI	O. lupi female	292.5	31.5	0.107692	292.5
42	19	SMIDRTVTINRFLIG	O. lupi female	0	0	0	0
42	20	MIDRTVTINRFLIGV	O. lupi female	4951.25	2274.25	0.459328	0
42	21	IDRTVTINRFLIGVD	O. lupi female	369.75	153.75	0.415822	0
42	22	DRTVTINRFLIGVDE	O. lupi female	50.75	37.25	0.73399	0
42	23	RTVTINRFLIGVDES	O. lupi female	0	0	0	0
42	24	TVTINRFLIGVDESM	O. lupi female	0	0	0	0
42	25	VTINRFLIGVDESME	O. lupi female	199	73	0.366834	199
42	26	TINRFLIGVDESMEE	O. lupi female	412.5	61.5	0.149091	412.5
42	27	INRFLIGVDESMEEK	O. lupi female	22	19	0.863636	0
42	28	NRFLIGVDESMEEKK	O. lupi female	0	0	0	0
42	29	RFLIGVDESMEEKKE	O. lupi female	4	4	1	0
42	30	FLIGVDESMEEKKET	O. lupi female	23.5	4.5	0.191489	23.5
42	31	LIGVDESMEEKKETV	O. lupi female	246.5	0.5	0.0020284	246.5
42	32	IGVDESMEEKKETVP	O. lupi female	18	1	0.0555556	18
42	33	GVDESMEEKKETVPQ	O. lupi female	0	0	0	0
42	34	VDESMEEKKETVPQT	O. lupi female	20	18	0.9	0
42	35	DESMEEKKETVPQTQ	O. lupi female	0	0	0	0
42	36	ESMEEKKETVPQTQK	O. lupi female	0	0	0	0
42	37	SMEEKKETVPQTQKS	O. lupi female	637.75	73.75	0.115641	637.75
42	38	MEEKKETVPQTQKSP	O. lupi female	0	0	0	0
42	39	EEKKETVPQTQKSPD	O. lupi female	0	0	0	0
42	40	EKKETVPQTQKSPDG	O. lupi female	0	0	0	0
42	41	KKETVPQTQKSPDGK	O. lupi female	1235.5	207	0.167544	1235.5
42	42	KETVPQTQKSPDGKT	O. lupi female	840.25	347.75	0.413865	0
42	43	ETVPQTQKSPDGKTK	O. lupi female	708.75	523.25	0.738272	0
42	44	TVPQTQKSPDGKTKE	O. lupi female	12.25	12.25	1	0
42	45	VPQTQKSPDGKTKER	O. lupi female	210.75	208.25	0.988138	0
42	46	PQTQKSPDGKTKERF	O. lupi female	55.5	36.5	0.657658	0
42	47	QTQKSPDGKTKERFD	O. lupi female	283.5	83.5	0.294533	283.5
42	48	TQKSPDGKTKERFDI	O. lupi female	243.25	14.75	0.0606372	243.25
42	49	QKSPDGKTKERFDIS	O. lupi female	94	23	0.244681	94
42	50	KSPDGKTKERFDISD	O. lupi female	242.5	30.5	0.125773	242.5
42	51	SPDGKTKERFDISDL	O. lupi female	0	0	0	0
42	52	PDGKTKERFDISDLD	O. lupi female	0	0	0	0
42	53	DGKTKERFDISDLDT	O. lupi female	0	0	0	0
42	54	GKTKERFDISDLDTN	O. lupi female	113.5	113.5	1	0
42	55	KTKERFDISDLDTNI	O. lupi female	0	0	0	0
42	56	TKERFDISDLDTNIQ	O. lupi female	10.5	10.5	1	0
42	57	KERFDISDLDTNIQK	O. lupi female	0	0	0	0
42	58	ERFDISDLDTNIQKL	O. lupi female	0	0	0	0
42	59	RFDISDLDTNIQKLI	O. lupi female	0	0	0	0
42	60	FDISDLDTNIQKLIG	O. lupi female	0	0	0	0
42	61	DISDLDTNIQKLIGR	O. lupi female	0	0	0	0
42	62	ISDLDTNIQKLIGRI	O. lupi female	0	0	0	0
42	63	SDLDTNIQKLIGRIE	O. lupi female	0	0	0	0
42	64	DLDTNIQKLIGRIEK	O. lupi female	0	0	0	0
42	65	LDTNIQKLIGRIEKL	O. lupi female	0	0	0	0
42	66	DTNIQKLIGRIEKLE	O. lupi female	0	0	0	0
42	67	TNIQKLIGRIEKLEL	O. lupi female	0	0	0	0
44	2	NIQKLIGRIEKLELE	O. lupi female	74	50	0.675676	0
44	3	IQKLIGRIEKLELER	O. lupi female	0	0	0	0
44	4	QKLIGRIEKLELERN	O. lupi female	60	13	0.216667	60
44	5	KLIGRIEKLELERNE	O. lupi female	0	0	0	0
44	6	LIGRIEKLELERNEY	O. lupi female	153.5	62.5	0.407166	0
44	7	IGRIEKLELERNEYR	O. lupi female	300.5	64.5	0.214642	300.5
44	8	GRIEKLELERNEYRD	O. lupi female	121.75	20.25	0.166324	121.75
44	9	RIEKLELERNEYRDA	O. lupi female	171.5	102.5	0.597668	0
44	10	IEKLELERNEYRDAL	O. lupi female	209.75	131.75	0.628129	0
44	11	EKLELERNEYRDALD	O. lupi female	122.5	33.5	0.273469	122.5
44	12	KLELERNEYRDALDR	O. lupi female	12.25	12.25	1	0
44	13	LELERNEYRDALDRI	O. lupi female	3.5	3.5	1	0
44	14	ELERNEYRDALDRIK	O. lupi female	0	0	0	0
44	15	LERNEYRDALDRIKK	O. lupi female	0	0	0	0
44	16	ERNEYRDALDRIKKK	O. lupi female	0	0	0	0
44	17	RNEYRDALDRIKKKS	O. lupi female	0	0	0	0
44	18	NEYRDALDRIKKKSI	O. lupi female	85.75	85.75	1	0
44	19	EYRDALDRIKKKSIE	O. lupi female	0	0	0	0
44	20	YRDALDRIKKKSIES	O. lupi female	0	0	0	0
44	21	RDALDRIKKKSIESH	O. lupi female	0	0	0	0
44	22	DALDRIKKKSIESHI	O. lupi female	0	0	0	0
44	23	ALDRIKKKSIESHIK	O. lupi female	0	0	0	0
44	24	LDRIKKKSIESHIKI	O. lupi female	430.75	430.75	1	0
44	25	DRIKKKSIESHIKIN	O. lupi female	0	0	0	0
44	26	RIKKKSIESHIKINK	O. lupi female	0	0	0	0
44	27	IKKKSIESHIKINKQ	O. lupi female	0	0	0	0
44	28	KKKSIESHIKINKQE	O. lupi female	0	0	0	0
44	29	KKSIESHIKINKQET	O. lupi female	0	0	0	0
44	30	KSIESHIKINKQETI	O. lupi female	0	0	0	0
44	31	SIESHIKINKQETIF	O. lupi female	92.5	56.5	0.610811	0
44	32	IESHIKINKQETIFT	O. lupi female	0	0	0	0
44	33	ESHIKINKQETIFTN	O. lupi female	244	92	0.377049	244
44	34	SHIKINKQETIFTNI	O. lupi female	51	4	0.0784314	51
44	35	HIKINKQETIFTNIE	O. lupi female	343.5	261.5	0.761281	0
44	36	IKINKQETIFTNIED	O. lupi female	17.5	2.5	0.142857	17.5
44	37	KINKQETIFTNIEDQ	O. lupi female	87.25	67.75	0.776504	0
44	38	INKQETIFTNIEDQL	O. lupi female	138.5	49.5	0.357401	138.5
44	39	NKQETIFTNIEDQLV	O. lupi female	0	0	0	0
44	40	KQETIFTNIEDQLVD	O. lupi female	0	0	0	0
44	41	QETIFTNIEDQLVDV	O. lupi female	0	0	0	0
44	42	ETIFTNIEDQLVDVE	O. lupi female	134	78	0.58209	0
44	43	TIFTNIEDQLVDVEE	O. lupi female	231.75	11.75	0.0507012	231.75
44	44	IFTNIEDQLVDVEEE	O. lupi female	300	23	0.0766667	300
44	45	FTNIEDQLVDVEEEK	O. lupi female	0.5	0.5	1	0
44	46	TNIEDQLVDVEEEKR	O. lupi female	4	4	1	0
44	47	NIEDQLVDVEEEKRT	O. lupi female	0.5	0.5	1	0
44	48	IEDQLVDVEEEKRTL	O. lupi female	87	87	1	0
44	49	EDQLVDVEEEKRTLE	O. lupi female	48.25	48.25	1	0
44	50	DQLVDVEEEKRTLEM	O. lupi female	56	18	0.321429	56
44	51	QLVDVEEEKRTLEMR	O. lupi female	39.5	31.5	0.797468	0
44	52	LVDVEEEKRTLEMRL	O. lupi female	29	29	1	0
44	53	VDVEEEKRTLEMRLA	O. lupi female	137.5	9.5	0.0690909	137.5
44	54	DVEEEKRTLEMRLAS	O. lupi female	0	0	0	0
44	55	VEEEKRTLEMRLASA	O. lupi female	0	0	0	0
44	56	EEEKRTLEMRLASAK	O. lupi female	0	0	0	0
44	57	EEKRTLEMRLASAKQ	O. lupi female	25	25	1	0
44	58	EKRTLEMRLASAKQL	O. lupi female	0	0	0	0
44	59	KRTLEMRLASAKQLL	O. lupi female	0	0	0	0
44	60	RTLEMRLASAKQLLR	O. lupi female	19.75	19.75	1	0
44	61	TLEMRLASAKQLLRS	O. lupi female	0	0	0	0
44	62	LEMRLASAKQLLRSQ	O. lupi female	0	0	0	0
44	63	EMRLASAKQLLRSQE	O. lupi female	674.5	31.5	0.0467013	674.5
44	64	MRLASAKQLLRSQEE	O. lupi female	306.5	46.5	0.151713	306.5
44	65	RLASAKQLLRSQEEA	O. lupi female	73.5	73.5	1	0
44	66	LASAKQLLRSQEEAL	O. lupi female	422.25	43.75	0.103612	422.25
44	67	ASAKQLLRSQEEALK	O. lupi female	53.5	53.5	1	0
46	2	SAKQLLRSQEEALKQ	O. lupi female	0	0	0	0
46	3	AKQLLRSQEEALKQR	O. lupi female	0	0	0	0
46	4	KQLLRSQEEALKQRD	O. lupi female	57.75	57.75	1	0
46	5	QLLRSQEEALKQRDE	O. lupi female	165.5	100.5	0.607251	0
46	6	LLRSQEEALKQRDEE	O. lupi female	84.75	16.75	0.19764	84.75
46	7	LRSQEEALKQRDEER	O. lupi female	330.5	34.5	0.104387	330.5
46	8	RSQEEALKQRDEERR	O. lupi female	3381.5	689.5	0.203904	3381.5
46	9	SQEEALKQRDEERRH	O. lupi female	0	0	0	0
46	10	QEEALKQRDEERRHM	O. lupi female	0	0	0	0
46	11	EEALKQRDEERRHMK	O. lupi female	0	0	0	0
46	12	EALKQRDEERRHMKL	O. lupi female	9.5	9.5	1	0
46	13	ALKQRDEERRHMKLK	O. lupi female	0	0	0	0
46	14	LKQRDEERRHMKLKI	O. lupi female	0	0	0	0
46	15	KQRDEERRHMKLKIA	O. lupi female	0	0	0	0
46	16	QRDEERRHMKLKIAK	O. lupi female	0	0	0	0
46	17	RDEERRHMKLKIAKF	O. lupi female	0	0	0	0
46	18	DEERRHMKLKIAKFE	O. lupi female	116.5	2.5	0.0214592	116.5
46	19	EERRHMKLKIAKFEM	O. lupi female	28	28	1	0
46	20	ERRHMKLKIAKFEME	O. lupi female	275.5	29.5	0.107078	275.5
46	21	RRHMKLKIAKFEMEA	O. lupi female	124	29	0.233871	124
46	22	RHMKLKIAKFEMEAR	O. lupi female	3	3	1	0
46	23	HMKLKIAKFEMEARG	O. lupi female	8	8	1	0
46	24	MKLKIAKFEMEARGK	O. lupi female	64	64	1	0
46	25	KLKIAKFEMEARGKE	O. lupi female	59	59	1	0
46	26	LKIAKFEMEARGKEA	O. lupi female	0	0	0	0
46	27	KIAKFEMEARGKEAQ	O. lupi female	94.25	10.75	0.114058	94.25
46	28	IAKFEMEARGKEAQL	O. lupi female	51.5	51.5	1	0
46	29	AKFEMEARGKEAQLR	O. lupi female	79.5	79.5	1	0
46	30	KFEMEARGKEAQLRQ	O. lupi female	51	51	1	0
46	31	FEMEARGKEAQLRQL	O. lupi female	31.5	31.5	1	0
46	32	EMEARGKEAQLRQLN	O. lupi female	0	0	0	0
46	33	MEARGKEAQLRQLNE	O. lupi female	60	60	1	0
46	34	EARGKEAQLRQLNEL	O. lupi female	0	0	0	0
46	35	ARGKEAQLRQLNELV	O. lupi female	394.25	46.25	0.117311	394.25
46	36	RGKEAQLRQLNELVR	O. lupi female	0	0	0	0
46	37	GKEAQLRQLNELVRN	O. lupi female	0	0	0	0
46	38	KEAQLRQLNELVRNL	O. lupi female	0	0	0	0
46	39	EAQLRQLNELVRNLR	O. lupi female	0	0	0	0
46	40	AQLRQLNELVRNLRK	O. lupi female	0	0	0	0
46	41	QLRQLNELVRNLRKD	O. lupi female	0	0	0	0
46	42	LRQLNELVRNLRKDL	O. lupi female	0	0	0	0
46	43	RQLNELVRNLRKDLE	O. lupi female	0	0	0	0
46	44	QLNELVRNLRKDLET	O. lupi female	5	5	1	0
46	45	LNELVRNLRKDLETA	O. lupi female	0	0	0	0
46	46	NELVRNLRKDLETAQ	O. lupi female	0	0	0	0
46	47	ELVRNLRKDLETAQG	O. lupi female	940	20.5	0.0218085	940
46	48	LVRNLRKDLETAQGD	O. lupi female	38277	1558	0.0407033	38277
46	49	VRNLRKDLETAQGDL	O. lupi female	85	32	0.376471	85
46	50	RNLRKDLETAQGDLG	O. lupi female	0	0	0	0
46	51	NLRKDLETAQGDLGV	O. lupi female	0	0	0	0
46	52	LRKDLETAQGDLGVL	O. lupi female	0	0	0	0
46	53	RKDLETAQGDLGVLH	O. lupi female	0	0	0	0
46	54	KDLETAQGDLGVLHD	O. lupi female	0	0	0	0
46	55	DLETAQGDLGVLHDH	O. lupi female	0	0	0	0
46	56	LETAQGDLGVLHDHE	O. lupi female	0	0	0	0
46	57	ETAQGDLGVLHDHEE	O. lupi female	0	0	0	0
46	58	TAQGDLGVLHDHEER	O. lupi female	108	39	0.361111	108
46	59	AQGDLGVLHDHEERW	O. lupi female	317	4	0.0126183	317
46	60	QGDLGVLHDHEERWY	O. lupi female	635	9	0.0141732	635
46	61	GDLGVLHDHEERWYA	O. lupi female	160.5	11.5	0.0716511	160.5
46	62	DLGVLHDHEERWYAH	O. lupi female	207.5	47.5	0.228916	207.5
46	63	LGVLHDHEERWYAHK	O. lupi female	0	0	0	0
46	64	GVLHDHEERWYAHKF	O. lupi female	167.25	25.75	0.153961	167.25
46	65	VLHDHEERWYAHKFH	O. lupi female	218.25	96.75	0.443299	0
46	66	LHDHEERWYAHKFHL	O. lupi female	82.75	14.75	0.178248	82.75
46	67	HDHEERWYAHKFHLE	O. lupi female	229.5	26.5	0.115468	229.5
48	2	DHEERWYAHKFHLES	O. lupi female	107	12	0.11215	107
48	3	HEERWYAHKFHLESK	O. lupi female	91	87	0.956044	0
48	4	EERWYAHKFHLESKL	O. lupi female	34	34	1	0
48	5	ERWYAHKFHLESKLK	O. lupi female	0	0	0	0
48	6	RWYAHKFHLESKLKD	O. lupi female	0	0	0	0
48	7	WYAHKFHLESKLKDQ	O. lupi female	0	0	0	0
48	8	YAHKFHLESKLKDQE	O. lupi female	0	0	0	0
48	9	AHKFHLESKLKDQES	O. lupi female	0	0	0	0
48	10	HKFHLESKLKDQESE	O. lupi female	22	22	1	0
48	11	KFHLESKLKDQESES	O. lupi female	0	0	0	0
48	12	FHLESKLKDQESESQ	O. lupi female	0	0	0	0
48	13	HLESKLKDQESESQQ	O. lupi female	55.75	41.25	0.73991	0
48	14	LESKLKDQESESQQI	O. lupi female	796.75	4.75	0.00596172	796.75
48	15	ESKLKDQESESQQIR	O. lupi female	0	0	0	0
48	16	SKLKDQESESQQIRL	O. lupi female	0	0	0	0
48	17	KLKDQESESQQIRLL	O. lupi female	114.5	3.5	0.0305677	114.5
48	18	LKDQESESQQIRLLL	O. lupi female	12.5	12.5	1	0
48	19	KDQESESQQIRLLLA	O. lupi female	0	0	0	0
48	20	DQESESQQIRLLLAN	O. lupi female	10.5	10.5	1	0
48	21	QESESQQIRLLLANF	O. lupi female	0	0	0	0
48	22	ESESQQIRLLLANFE	O. lupi female	241.5	6.5	0.0269151	241.5
48	23	SESQQIRLLLANFES	O. lupi female	65	23	0.353846	65
48	24	ESQQIRLLLANFESE	O. lupi female	410.5	46.5	0.113276	410.5
48	25	SQQIRLLLANFESER	O. lupi female	64.5	10.5	0.162791	64.5
48	26	QQIRLLLANFESERN	O. lupi female	160	14	0.0875	160
48	27	QIRLLLANFESERNS	O. lupi female	86	36	0.418605	0
48	28	IRLLLANFESERNSL	O. lupi female	51.25	3.25	0.0634146	51.25
48	29	RLLLANFESERNSLN	O. lupi female	0	0	0	0
48	30	LLLANFESERNSLNE	O. lupi female	104.75	6.25	0.0596659	104.75
48	31	LLANFESERNSLNEK	O. lupi female	0	0	0	0
48	32	LANFESERNSLNEKV	O. lupi female	304.5	26.5	0.0870279	304.5
48	33	ANFESERNSLNEKVR	O. lupi female	4	4	1	0
48	34	NFESERNSLNEKVRD	O. lupi female	213.5	23.5	0.11007	213.5
48	35	FESERNSLNEKVRDL	O. lupi female	0	0	0	0
48	36	ESERNSLNEKVRDLA	O. lupi female	0	0	0	0
48	37	SERNSLNEKVRDLAS	O. lupi female	0	0	0	0
48	38	ERNSLNEKVRDLASR	O. lupi female	21.5	16.5	0.767442	0
48	39	RNSLNEKVRDLASRL	O. lupi female	0	0	0	0
48	40	NSLNEKVRDLASRLQ	O. lupi female	0	0	0	0
48	41	SLNEKVRDLASRLQQ	O. lupi female	0	0	0	0
48	42	LNEKVRDLASRLQQT	O. lupi female	2250	7	0.00311111	2250
48	43	NEKVRDLASRLQQTE	O. lupi female	1.75	1.75	1	0
48	44	EKVRDLASRLQQTES	O. lupi female	0	0	0	0
48	45	KVRDLASRLQQTESK	O. lupi female	0	0	0	0
48	46	VRDLASRLQQTESKN	O. lupi female	68	68	1	0
48	47	RDLASRLQQTESKNA	O. lupi female	0	0	0	0
48	48	DLASRLQQTESKNAD	O. lupi female	90.5	90.5	1	0
48	49	LASRLQQTESKNADI	O. lupi female	1.5	1.5	1	0
48	50	ASRLQQTESKNADIK	O. lupi female	63	63	1	0
48	51	SRLQQTESKNADIKE	O. lupi female	204	60	0.294118	204
48	52	RLQQTESKNADIKED	O. lupi female	1197.5	603.5	0.503967	0
48	53	LQQTESKNADIKEDN	O. lupi female	961	569	0.592092	0
48	54	QQTESKNADIKEDND	O. lupi female	587.75	119.75	0.203743	587.75
48	55	QTESKNADIKEDNDR	O. lupi female	227.5	76.5	0.336264	227.5
48	56	TESKNADIKEDNDRL	O. lupi female	86.5	55.5	0.641618	0
48	57	ESKNADIKEDNDRLK	O. lupi female	95	95	1	0
48	58	SKNADIKEDNDRLKK	O. lupi female	0	0	0	0
48	59	KNADIKEDNDRLKKD	O. lupi female	655.25	655.25	1	0
48	60	NADIKEDNDRLKKDL	O. lupi female	886.5	705.5	0.795826	0
48	61	ADIKEDNDRLKKDLI	O. lupi female	258.5	258.5	1	0
48	62	DIKEDNDRLKKDLIK	O. lupi female	0	0	0	0
48	63	IKEDNDRLKKDLIKA	O. lupi female	0	0	0	0
48	64	KEDNDRLKKDLIKAS	O. lupi female	274.5	101.5	0.369763	274.5
48	65	EDNDRLKKDLIKAST	O. lupi female	582.5	458.5	0.787124	0
48	66	DNDRLKKDLIKASTN	O. lupi female	0	0	0	0
48	67	NDRLKKDLIKASTNE	O. lupi female	0	0	0	0
50	2	DRLKKDLIKASTNEA	O. lupi female	0	0	0	0
50	3	RLKKDLIKASTNEAE	O. lupi female	0	0	0	0
50	4	LKKDLIKASTNEAEL	O. lupi female	0	0	0	0
50	5	KKDLIKASTNEAELR	O. lupi female	0	0	0	0
50	6	KDLIKASTNEAELRR	O. lupi female	0	0	0	0
50	7	DLIKASTNEAELRRT	O. lupi female	0	0	0	0
50	8	LIKASTNEAELRRTI	O. lupi female	0	0	0	0
50	9	IKASTNEAELRRTID	O. lupi female	56	56	1	0
50	10	KASTNEAELRRTIDQ	O. lupi female	0	0	0	0
50	11	ASTNEAELRRTIDQS	O. lupi female	0	0	0	0
50	12	STNEAELRRTIDQSS	O. lupi female	0	0	0	0
50	13	TNEAELRRTIDQSSR	O. lupi female	0	0	0	0
50	14	NEAELRRTIDQSSRV	O. lupi female	0	0	0	0
50	15	EAELRRTIDQSSRVI	O. lupi female	0	0	0	0
50	16	AELRRTIDQSSRVIS	O. lupi female	0	0	0	0
50	17	ELRRTIDQSSRVISD	O. lupi female	0	0	0	0
50	18	LRRTIDQSSRVISDN	O. lupi female	0	0	0	0
50	19	RRTIDQSSRVISDNQ	O. lupi female	0	0	0	0
50	20	RTIDQSSRVISDNQI	O. lupi female	0	0	0	0
50	21	TIDQSSRVISDNQIL	O. lupi female	0	0	0	0
50	22	IDQSSRVISDNQILK	O. lupi female	0	0	0	0
50	23	DQSSRVISDNQILKD	O. lupi female	0	0	0	0
50	24	QSSRVISDNQILKDQ	O. lupi female	0	0	0	0
50	25	SSRVISDNQILKDQL	O. lupi female	1	1	1	0
50	26	SRVISDNQILKDQLE	O. lupi female	0	0	0	0
50	27	RVISDNQILKDQLES	O. lupi female	0	0	0	0
50	28	VISDNQILKDQLESA	O. lupi female	0	0	0	0
50	29	ISDNQILKDQLESAQ	O. lupi female	0	0	0	0
50	30	SDNQILKDQLESAQN	O. lupi female	330.5	101.5	0.30711	330.5
50	31	DNQILKDQLESAQND	O. lupi female	210	19	0.0904762	210
50	32	NQILKDQLESAQNDL	O. lupi female	0	0	0	0
50	33	QILKDQLESAQNDLS	O. lupi female	20	20	1	0
50	34	ILKDQLESAQNDLSN	O. lupi female	0	0	0	0
50	35	LKDQLESAQNDLSNA	O. lupi female	0	0	0	0
50	36	KDQLESAQNDLSNAN	O. lupi female	0	0	0	0
50	37	DQLESAQNDLSNANN	O. lupi female	621	172	0.276973	621
50	38	QLESAQNDLSNANNR	O. lupi female	105.5	15.5	0.146919	105.5
50	39	LESAQNDLSNANNRK	O. lupi female	0	0	0	0
50	40	ESAQNDLSNANNRKQ	O. lupi female	0	0	0	0
50	41	SAQNDLSNANNRKQQ	O. lupi female	56.5	56.5	1	0
50	42	AQNDLSNANNRKQQL	O. lupi female	223.25	44.25	0.198208	223.25
50	43	QNDLSNANNRKQQLE	O. lupi female	16	16	1	0
50	44	NDLSNANNRKQQLEN	O. lupi female	102.5	13.5	0.131707	102.5
50	45	DLSNANNRKQQLENE	O. lupi female	359.5	16.5	0.0458971	359.5
50	46	LSNANNRKQQLENEL	O. lupi female	411	32	0.0778589	411
50	47	SNANNRKQQLENELL	O. lupi female	469	55	0.117271	469
50	48	NANNRKQQLENELLV	O. lupi female	325.5	44.5	0.136713	325.5
50	49	ANNRKQQLENELLVV	O. lupi female	230	8	0.0347826	230
50	50	NNRKQQLENELLVVR	O. lupi female	0	0	0	0
50	51	NRKQQLENELLVVRS	O. lupi female	55.25	15.25	0.276018	55.25
50	52	RKQQLENELLVVRSE	O. lupi female	126	89	0.706349	0
50	53	KQQLENELLVVRSEL	O. lupi female	12	12	1	0
50	54	QQLENELLVVRSELR	O. lupi female	277.75	52.75	0.189919	277.75
50	55	QLENELLVVRSELRD	O. lupi female	54.5	54.5	1	0
50	56	LENELLVVRSELRDL	O. lupi female	0	0	0	0
50	57	ENELLVVRSELRDLK	O. lupi female	0	0	0	0
50	58	NELLVVRSELRDLKQ	O. lupi female	0	0	0	0
50	59	ELLVVRSELRDLKQR	O. lupi female	0	0	0	0
50	60	LLVVRSELRDLKQRF	O. lupi female	0	0	0	0
50	61	LVVRSELRDLKQRFS	O. lupi female	0	0	0	0
50	62	VVRSELRDLKQRFSD	O. lupi female	0	0	0	0
50	63	VRSELRDLKQRFSDN	O. lupi female	0	0	0	0
50	64	RSELRDLKQRFSDNA	O. lupi female	0	0	0	0
50	65	SELRDLKQRFSDNAN	O. lupi female	0	0	0	0
50	66	ELRDLKQRFSDNANR	O. lupi female	0	0	0	0
50	67	LRDLKQRFSDNANRI	O. lupi female	42	42	1	0
52	2	RDLKQRFSDNANRIM	O. lupi female	30.5	30.5	1	0
52	3	DLKQRFSDNANRIMD	O. lupi female	249.5	65.5	0.262525	249.5
52	4	LKQRFSDNANRIMDL	O. lupi female	122	6	0.0491803	122
52	5	KQRFSDNANRIMDLQ	O. lupi female	201.5	28.5	0.141439	201.5
52	6	QRFSDNANRIMDLQR	O. lupi female	377.75	89.25	0.236267	377.75
52	7	RFSDNANRIMDLQRH	O. lupi female	342	3	0.00877193	342
52	8	FSDNANRIMDLQRHL	O. lupi female	245.5	124.5	0.507128	0
52	9	SDNANRIMDLQRHLT	O. lupi female	26.5	26.5	1	0
52	10	DNANRIMDLQRHLTD	O. lupi female	56	45	0.803571	0
52	11	NANRIMDLQRHLTDA	O. lupi female	6.5	6.5	1	0
52	12	ANRIMDLQRHLTDAE	O. lupi female	0	0	0	0
52	13	NRIMDLQRHLTDAEN	O. lupi female	132.5	33.5	0.25283	132.5
52	14	RIMDLQRHLTDAEND	O. lupi female	63	0	0	63
52	15	IMDLQRHLTDAENDK	O. lupi female	0	0	0	0
52	16	MDLQRHLTDAENDKK	O. lupi female	0	0	0	0
52	17	DLQRHLTDAENDKKR	O. lupi female	0	0	0	0
52	18	LQRHLTDAENDKKRL	O. lupi female	4.5	4.5	1	0
52	19	QRHLTDAENDKKRLT	O. lupi female	154	25	0.162338	154
52	20	RHLTDAENDKKRLTN	O. lupi female	29	29	1	0
52	21	HLTDAENDKKRLTNR	O. lupi female	0	0	0	0
52	22	LTDAENDKKRLTNRL	O. lupi female	0	0	0	0
52	23	TDAENDKKRLTNRLH	O. lupi female	0	0	0	0
52	24	DAENDKKRLTNRLHS	O. lupi female	0	0	0	0
52	25	AENDKKRLTNRLHSL	O. lupi female	60.5	16.5	0.272727	60.5
52	26	ENDKKRLTNRLHSLE	O. lupi female	0	0	0	0
52	27	NDKKRLTNRLHSLEK	O. lupi female	0	0	0	0
52	28	DKKRLTNRLHSLEKT	O. lupi female	0	0	0	0
52	29	KKRLTNRLHSLEKTV	O. lupi female	0	0	0	0
52	30	KRLTNRLHSLEKTVS	O. lupi female	0	0	0	0
52	31	RLTNRLHSLEKTVSQ	O. lupi female	0	0	0	0
52	32	LTNRLHSLEKTVSQQ	O. lupi female	0	0	0	0
52	33	TNRLHSLEKTVSQQR	O. lupi female	5.5	5.5	1	0
52	34	NRLHSLEKTVSQQRT	O. lupi female	0	0	0	0
52	35	RLHSLEKTVSQQRTI	O. lupi female	0	0	0	0
52	36	LHSLEKTVSQQRTIE	O. lupi female	0	0	0	0
52	37	HSLEKTVSQQRTIET	O. lupi female	34	1	0.0294118	34
52	38	SLEKTVSQQRTIETE	O. lupi female	0	0	0	0
52	39	LEKTVSQQRTIETEI	O. lupi female	9.5	9.5	1	0
52	40	EKTVSQQRTIETEIR	O. lupi female	0	0	0	0
52	41	KTVSQQRTIETEIRQ	O. lupi female	0	0	0	0
52	42	TVSQQRTIETEIRQQ	O. lupi female	46	40	0.869565	0
52	43	VSQQRTIETEIRQQL	O. lupi female	407	87	0.213759	407
52	44	SQQRTIETEIRQQLS	O. lupi female	20.5	20.5	1	0
52	45	QQRTIETEIRQQLSL	O. lupi female	0	0	0	0
52	46	QRTIETEIRQQLSLA	O. lupi female	94.5	94.5	1	0
52	47	RTIETEIRQQLSLAL	O. lupi female	0	0	0	0
52	48	TIETEIRQQLSLALN	O. lupi female	0	0	0	0
52	49	IETEIRQQLSLALNE	O. lupi female	33.5	33.5	1	0
52	50	ETEIRQQLSLALNER	O. lupi female	0	0	0	0
52	51	TEIRQQLSLALNERN	O. lupi female	0	0	0	0
52	52	EIRQQLSLALNERNT	O. lupi female	0	0	0	0
52	53	IRQQLSLALNERNTL	O. lupi female	0	0	0	0
52	54	RQQLSLALNERNTLQ	O. lupi female	0	0	0	0
52	55	QQLSLALNERNTLQN	O. lupi female	0	0	0	0
52	56	QLSLALNERNTLQND	O. lupi female	275.5	99.5	0.361162	275.5
52	57	LSLALNERNTLQNDL	O. lupi female	16	16	1	0
52	58	SLALNERNTLQNDLR	O. lupi female	84.75	4.75	0.0560472	84.75
52	59	LALNERNTLQNDLRD	O. lupi female	213.25	28.25	0.132474	213.25
52	60	ALNERNTLQNDLRDL	O. lupi female	122.5	25.5	0.208163	122.5
52	61	LNERNTLQNDLRDLQ	O. lupi female	23.5	23.5	1	0
52	62	NERNTLQNDLRDLQR	O. lupi female	173.5	2.5	0.0144092	173.5
52	63	ERNTLQNDLRDLQRR	O. lupi female	0	0	0	0
52	64	RNTLQNDLRDLQRRL	O. lupi female	0	0	0	0
52	65	NTLQNDLRDLQRRLA	O. lupi female	0	0	0	0
52	66	TLQNDLRDLQRRLAR	O. lupi female	0	0	0	0
52	67	LQNDLRDLQRRLARM	O. lupi female	27.5	0.5	0.0181818	27.5
54	2	QNDLRDLQRRLARME	O. lupi female	0	0	0	0
54	3	NDLRDLQRRLARMET	O. lupi female	215	34	0.15814	215
54	4	DLRDLQRRLARMETE	O. lupi female	164.75	28.25	0.171472	164.75
54	5	LRDLQRRLARMETEK	O. lupi female	0	0	0	0
54	6	RDLQRRLARMETEKK	O. lupi female	0	0	0	0
54	7	DLQRRLARMETEKKI	O. lupi female	0	0	0	0
54	8	LQRRLARMETEKKIM	O. lupi female	0	0	0	0
54	9	QRRLARMETEKKIMN	O. lupi female	0	0	0	0
54	10	RRLARMETEKKIMND	O. lupi female	28.25	28.25	1	0
54	11	RLARMETEKKIMNDK	O. lupi female	13	13	1	0
54	12	LARMETEKKIMNDKY	O. lupi female	87.75	57.25	0.652422	0
54	13	ARMETEKKIMNDKYD	O. lupi female	0	0	0	0
54	14	RMETEKKIMNDKYDE	O. lupi female	145	36	0.248276	145
54	15	METEKKIMNDKYDEL	O. lupi female	66	7	0.106061	66
54	16	ETEKKIMNDKYDELE	O. lupi female	11.5	11.5	1	0
54	17	TEKKIMNDKYDELEK	O. lupi female	0	0	0	0
54	18	EKKIMNDKYDELEKI	O. lupi female	19	19	1	0
54	19	KKIMNDKYDELEKIR	O. lupi female	0	0	0	0
54	20	KIMNDKYDELEKIRA	O. lupi female	74.5	32.5	0.436242	0
54	21	IMNDKYDELEKIRAS	O. lupi female	28.5	14.5	0.508772	0
54	22	MNDKYDELEKIRASL	O. lupi female	65	65	1	0
54	23	NDKYDELEKIRASLI	O. lupi female	58	58	1	0
54	24	DKYDELEKIRASLIK	O. lupi female	37.5	37.5	1	0
54	25	KYDELEKIRASLIKR	O. lupi female	130	129	0.992308	0
54	26	YDELEKIRASLIKRI	O. lupi female	21	15	0.714286	0
54	27	DELEKIRASLIKRIE	O. lupi female	72.5	15.5	0.213793	72.5
54	28	ELEKIRASLIKRIEL	O. lupi female	6	6	1	0
54	29	LEKIRASLIKRIELL	O. lupi female	0	0	0	0
54	30	EKIRASLIKRIELLD	O. lupi female	0	0	0	0
54	31	KIRASLIKRIELLDE	O. lupi female	2174.25	40.75	0.0187421	2174.25
54	32	IRASLIKRIELLDEE	O. lupi female	6866.5	65.5	0.00953907	6866.5
54	33	RASLIKRIELLDEEK	O. lupi female	286.5	286.5	1	0
54	34	ASLIKRIELLDEEKR	O. lupi female	149	86	0.577181	0
54	35	SLIKRIELLDEEKRT	O. lupi female	0	0	0	0
54	36	LIKRIELLDEEKRTM	O. lupi female	0	0	0	0
54	37	IKRIELLDEEKRTME	O. lupi female	57	33	0.578947	0
54	38	KRIELLDEEKRTMEN	O. lupi female	111	75	0.675676	0
54	39	RIELLDEEKRTMENI	O. lupi female	363.5	130.5	0.35901	363.5
54	40	IELLDEEKRTMENIL	O. lupi female	800.25	172.25	0.215245	800.25
54	41	ELLDEEKRTMENILH	O. lupi female	356.5	18.5	0.0518934	356.5
54	42	LLDEEKRTMENILHE	O. lupi female	0	0	0	0
54	43	LDEEKRTMENILHET	O. lupi female	35	35	1	0
54	44	DEEKRTMENILHETA	O. lupi female	0	0	0	0
54	45	EEKRTMENILHETAL	O. lupi female	0	0	0	0
54	46	EKRTMENILHETALQ	O. lupi female	127	21.5	0.169291	127
54	47	KRTMENILHETALQR	O. lupi female	67.5	67.5	1	0
54	48	RTMENILHETALQRE	O. lupi female	128.75	23.75	0.184466	128.75
54	49	TMENILHETALQREA	O. lupi female	0	0	0	0
54	50	MENILHETALQREAI	O. lupi female	10.5	10.5	1	0
54	51	ENILHETALQREAIE	O. lupi female	0	0	0	0
54	52	NILHETALQREAIES	O. lupi female	0	0	0	0
54	53	ILHETALQREAIESS	O. lupi female	0	0	0	0
54	54	LHETALQREAIESSL	O. lupi female	0	0	0	0
54	55	HETALQREAIESSLN	O. lupi female	80	37	0.4625	0
54	56	ETALQREAIESSLNA	O. lupi female	0	0	0	0
54	57	TALQREAIESSLNAL	O. lupi female	8.5	8.5	1	0
54	58	ALQREAIESSLNALE	O. lupi female	0	0	0	0
54	59	LQREAIESSLNALER	O. lupi female	0	0	0	0
54	60	QREAIESSLNALERE	O. lupi female	44.5	12.5	0.280899	44.5
54	61	REAIESSLNALEREN	O. lupi female	7	7	1	0
54	62	EAIESSLNALERENK	O. lupi female	34.25	34.25	1	0
54	63	AIESSLNALERENKE	O. lupi female	50	3	0.06	50
54	64	IESSLNALERENKEL	O. lupi female	105.75	21.75	0.205674	105.75
54	65	ESSLNALERENKELH	O. lupi female	147	0	0	147
54	66	SSLNALERENKELHR	O. lupi female	88	34	0.386364	88
54	67	SLNALERENKELHRN	O. lupi female	45	7	0.155556	45
56	2	LNALERENKELHRNC	O. lupi female	25	25	1	0
56	3	NALERENKELHRNCA	O. lupi female	0	0	0	0
56	4	ALERENKELHRNCAQ	O. lupi female	0	0	0	0
56	5	LERENKELHRNCAQL	O. lupi female	0	0	0	0
56	6	ERENKELHRNCAQLQ	O. lupi female	0	0	0	0
56	7	RENKELHRNCAQLQQ	O. lupi female	0	0	0	0
56	8	ENKELHRNCAQLQQQ	O. lupi female	44.25	9.75	0.220339	44.25
56	9	NKELHRNCAQLQQQI	O. lupi female	515.5	28.5	0.0552861	515.5
56	10	KELHRNCAQLQQQIA	O. lupi female	0	0	0	0
56	11	ELHRNCAQLQQQIAQ	O. lupi female	0	0	0	0
56	12	LHRNCAQLQQQIAQL	O. lupi female	0	0	0	0
56	13	HRNCAQLQQQIAQLE	O. lupi female	0	0	0	0
56	14	RNCAQLQQQIAQLEL	O. lupi female	0	0	0	0
56	15	NCAQLQQQIAQLELE	O. lupi female	0	0	0	0
56	16	CAQLQQQIAQLELEN	O. lupi female	38.5	38.5	1	0
56	17	AQLQQQIAQLELENG	O. lupi female	0	0	0	0
56	18	QLQQQIAQLELENGN	O. lupi female	89.5	32.5	0.363128	89.5
56	19	LQQQIAQLELENGNR	O. lupi female	0	0	0	0
56	20	QQQIAQLELENGNRL	O. lupi female	0	0	0	0
56	21	QQIAQLELENGNRLI	O. lupi female	5	5	1	0
56	22	QIAQLELENGNRLIQ	O. lupi female	0	0	0	0
56	23	IAQLELENGNRLIQL	O. lupi female	0	0	0	0
56	24	AQLELENGNRLIQLT	O. lupi female	0	0	0	0
56	25	QLELENGNRLIQLTN	O. lupi female	0	0	0	0
56	26	LELENGNRLIQLTNK	O. lupi female	0	0	0	0
56	27	ELENGNRLIQLTNKQ	O. lupi female	0	0	0	0
56	28	LENGNRLIQLTNKQR	O. lupi female	0	0	0	0
56	29	ENGNRLIQLTNKQRE	O. lupi female	0	0	0	0
56	30	NGNRLIQLTNKQREE	O. lupi female	0	0	0	0
56	31	GNRLIQLTNKQREEY	O. lupi female	0	0	0	0
56	32	NRLIQLTNKQREEYD	O. lupi female	276	38	0.137681	276
56	33	RLIQLTNKQREEYDK	O. lupi female	0	0	0	0
56	34	LIQLTNKQREEYDKF	O. lupi female	218	38	0.174312	218
56	35	IQLTNKQREEYDKFT	O. lupi female	96.75	77.75	0.803618	0
56	36	QLTNKQREEYDKFTQ	O. lupi female	51	50	0.980392	0
56	37	LTNKQREEYDKFTQN	O. lupi female	87.5	11.5	0.131429	87.5
56	38	TNKQREEYDKFTQNM	O. lupi female	295.5	38.5	0.130288	295.5
56	39	NKQREEYDKFTQNMR	O. lupi female	0	0	0	0
56	40	KQREEYDKFTQNMRT	O. lupi female	233.5	75.5	0.32334	233.5
56	41	QREEYDKFTQNMRTE	O. lupi female	520.5	141.5	0.271854	520.5
56	42	REEYDKFTQNMRTEK	O. lupi female	122	122	1	0
56	43	EEYDKFTQNMRTEKL	O. lupi female	89.5	59.5	0.664804	0
56	44	EYDKFTQNMRTEKLQ	O. lupi female	825.5	825.5	1	0
56	45	YDKFTQNMRTEKLQI	O. lupi female	114.75	13.25	0.115468	114.75
56	46	DKFTQNMRTEKLQIE	O. lupi female	88.5	88.5	1	0
56	47	KFTQNMRTEKLQIER	O. lupi female	77.25	77.25	1	0
56	48	FTQNMRTEKLQIERI	O. lupi female	0	0	0	0
56	49	TQNMRTEKLQIERII	O. lupi female	0	0	0	0
56	50	QNMRTEKLQIERIIE	O. lupi female	0	0	0	0
56	51	NMRTEKLQIERIIES	O. lupi female	0	0	0	0
56	52	MRTEKLQIERIIESR	O. lupi female	0	0	0	0
56	53	RTEKLQIERIIESRE	O. lupi female	0	0	0	0
56	54	TEKLQIERIIESRER	O. lupi female	0	0	0	0
56	55	EKLQIERIIESRERS	O. lupi female	0	0	0	0
56	56	KLQIERIIESRERSL	O. lupi female	0	0	0	0
56	57	LQIERIIESRERSLK	O. lupi female	43.5	43.5	1	0
56	58	QIERIIESRERSLKS	O. lupi female	0	0	0	0
56	59	IERIIESRERSLKSR	O. lupi female	0	0	0	0
56	60	ERIIESRERSLKSRI	O. lupi female	13	13	1	0
56	61	RIIESRERSLKSRIN	O. lupi female	0	0	0	0
56	62	IIESRERSLKSRINQ	O. lupi female	0	0	0	0
56	63	IESRERSLKSRINQL	O. lupi female	0	0	0	0
56	64	ESRERSLKSRINQLE	O. lupi female	5.5	5.5	1	0
56	65	SRERSLKSRINQLEN	O. lupi female	116	33	0.284483	116
56	66	RERSLKSRINQLENQ	O. lupi female	35.75	35.75	1	0
56	67	ERSLKSRINQLENQL	O. lupi female	35	24	0.685714	0
58	2	RSLKSRINQLENQLN	O. lupi female	1329.5	829.5	0.623919	0
58	3	SLKSRINQLENQLNI	O. lupi female	2324.5	886.5	0.381372	2324.5
58	4	LKSRINQLENQLNIM	O. lupi female	173.25	173.25	1	0
58	5	KSRINQLENQLNIMR	O. lupi female	141.5	141.5	1	0
58	6	SRINQLENQLNIMRD	O. lupi female	413.5	109.5	0.264813	413.5
58	7	RINQLENQLNIMRDQ	O. lupi female	52.5	52.5	1	0
58	8	INQLENQLNIMRDQL	O. lupi female	0	0	0	0
58	9	NQLENQLNIMRDQLN	O. lupi female	832.5	425.5	0.511111	0
58	10	QLENQLNIMRDQLNS	O. lupi female	230.75	207.25	0.898158	0
58	11	LENQLNIMRDQLNSE	O. lupi female	0	0	0	0
58	12	ENQLNIMRDQLNSER	O. lupi female	0	0	0	0
58	13	NQLNIMRDQLNSERR	O. lupi female	57.5	54.5	0.947826	0
58	14	QLNIMRDQLNSERRR	O. lupi female	0	0	0	0
58	15	LNIMRDQLNSERRRR	O. lupi female	0	0	0	0
58	16	NIMRDQLNSERRRRR	O. lupi female	36	36	1	0
58	17	IMRDQLNSERRRRRE	O. lupi female	5.5	1.5	0.272727	5.5
58	18	MRDQLNSERRRRREI	O. lupi female	81	60	0.740741	0
58	19	RDQLNSERRRRREIS	O. lupi female	150.5	43.5	0.289037	150.5
58	20	DQLNSERRRRREISD	O. lupi female	253.25	81.25	0.320829	253.25
58	21	QLNSERRRRREISDK	O. lupi female	0	0	0	0
58	22	LNSERRRRREISDKI	O. lupi female	46.5	46.5	1	0
58	23	NSERRRRREISDKIL	O. lupi female	0	0	0	0
58	24	SERRRRREISDKILS	O. lupi female	60	5	0.0833333	60
58	25	ERRRRREISDKILSG	O. lupi female	0	0	0	0
58	26	RRRRREISDKILSGE	O. lupi female	25	25	1	0
58	27	RRRREISDKILSGEV	O. lupi female	113	17	0.150442	113
58	28	RRREISDKILSGEVN	O. lupi female	0	0	0	0
58	29	RREISDKILSGEVNK	O. lupi female	0	0	0	0
58	30	REISDKILSGEVNKL	O. lupi female	0	0	0	0
58	31	EISDKILSGEVNKLN	O. lupi female	0	0	0	0
58	32	ISDKILSGEVNKLNV	O. lupi female	0.5	0.5	1	0
58	33	SDKILSGEVNKLNVT	O. lupi female	0	0	0	0
58	34	DKILSGEVNKLNVTL	O. lupi female	0	0	0	0
58	35	KILSGEVNKLNVTLS	O. lupi female	0	0	0	0
58	36	ILSGEVNKLNVTLSG	O. lupi female	0	0	0	0
58	37	LSGEVNKLNVTLSGI	O. lupi female	0	0	0	0
58	38	SGEVNKLNVTLSGIP	O. lupi female	0	0	0	0
58	39	GEVNKLNVTLSGIPD	O. lupi female	0	0	0	0
58	40	EVNKLNVTLSGIPDA	O. lupi female	0	0	0	0
58	41	VNKLNVTLSGIPDAY	O. lupi female	0	0	0	0
58	42	NKLNVTLSGIPDAYE	O. lupi female	269.75	40.25	0.149212	269.75
58	43	KLNVTLSGIPDAYEI	O. lupi female	0	0	0	0
58	44	LNVTLSGIPDAYEIY	O. lupi female	381.5	9.5	0.0249017	381.5
58	45	NVTLSGIPDAYEIYD	O. lupi female	620.5	78.5	0.126511	620.5
58	46	VTLSGIPDAYEIYDR	O. lupi female	184.5	19.5	0.105691	184.5
58	47	TLSGIPDAYEIYDRT	O. lupi female	7.5	7.5	1	0
58	48	LSGIPDAYEIYDRTL	O. lupi female	0	0	0	0
58	49	SGIPDAYEIYDRTLY	O. lupi female	384	138	0.359375	384
58	50	GIPDAYEIYDRTLYS	O. lupi female	0	0	0	0
58	51	IPDAYEIYDRTLYSY	O. lupi female	399.5	0.5	0.00125156	399.5
58	52	PDAYEIYDRTLYSYN	O. lupi female	456.5	94.5	0.20701	456.5
58	53	DAYEIYDRTLYSYNT	O. lupi female	0	0	0	0
58	54	AYEIYDRTLYSYNTY	O. lupi female	0	0	0	0
58	55	YEIYDRTLYSYNTYF	O. lupi female	118.5	5.5	0.0464135	118.5
58	56	EIYDRTLYSYNTYFG	O. lupi female	0	0	0	0
58	57	IYDRTLYSYNTYFGT	O. lupi female	0	0	0	0
58	58	YDRTLYSYNTYFGTP	O. lupi female	0	0	0	0
58	59	DRTLYSYNTYFGTPS	O. lupi female	0	0	0	0
58	60	RTLYSYNTYFGTPSF	O. lupi female	3	3	1	0
58	61	TLYSYNTYFGTPSFT	O. lupi female	0	0	0	0
58	62	LYSYNTYFGTPSFTV	O. lupi female	0	0	0	0
58	63	YSYNTYFGTPSFTVG	O. lupi female	0	0	0	0
58	64	SYNTYFGTPSFTVGS	O. lupi female	0	0	0	0
58	65	YNTYFGTPSFTVGSS	O. lupi female	0	0	0	0
58	66	NTYFGTPSFTVGSSS	O. lupi female	0	0	0	0
58	67	TYFGTPSFTVGSSSF	O. lupi female	0	0	0	0
60	2	YFGTPSFTVGSSSFD	O. lupi female	0	0	0	0
60	3	FGTPSFTVGSSSFDP	O. lupi female	2	2	1	0
60	4	GTPSFTVGSSSFDPN	O. lupi female	588.25	15.75	0.0267743	588.25
60	5	TPSFTVGSSSFDPNI	O. lupi female	357.75	188.75	0.527603	0
60	6	PSFTVGSSSFDPNIT	O. lupi female	0	0	0	0
60	7	SFTVGSSSFDPNITD	O. lupi female	0	0	0	0
60	8	FTVGSSSFDPNITDD	O. lupi female	121	116	0.958678	0
60	9	TVGSSSFDPNITDDS	O. lupi female	238.5	51.5	0.215933	238.5
60	10	VGSSSFDPNITDDSK	O. lupi female	0	0	0	0
60	11	GSSSFDPNITDDSKI	O. lupi female	102.75	29.25	0.284672	102.75
60	12	SSSFDPNITDDSKII	O. lupi female	58	43	0.741379	0
60	13	SSFDPNITDDSKIIL	O. lupi female	22	22	1	0
60	14	SFDPNITDDSKIILK	O. lupi female	31.5	11.5	0.365079	31.5
60	15	FDPNITDDSKIILKH	O. lupi female	177.5	51.5	0.290141	177.5
60	16	DPNITDDSKIILKHS	O. lupi female	135	60	0.444444	0
60	17	PNITDDSKIILKHSD	O. lupi female	0	0	0	0
60	18	NITDDSKIILKHSDR	O. lupi female	0	0	0	0
60	19	ITDDSKIILKHSDRL	O. lupi female	3	3	1	0
60	20	TDDSKIILKHSDRLE	O. lupi female	0	0	0	0
60	21	DDSKIILKHSDRLES	O. lupi female	0	0	0	0
60	22	DSKIILKHSDRLESS	O. lupi female	0	0	0	0
60	23	SKIILKHSDRLESSY	O. lupi female	36	2	0.0555556	36
60	24	KIILKHSDRLESSYA	O. lupi female	0	0	0	0
60	25	IILKHSDRLESSYAY	O. lupi female	0.5	0.5	1	0
60	26	ILKHSDRLESSYAYG	O. lupi female	0	0	0	0
60	27	LKHSDRLESSYAYGG	O. lupi female	0	0	0	0
60	28	KHSDRLESSYAYGGG	O. lupi female	58.25	10.75	0.184549	58.25
60	29	HSDRLESSYAYGGGN	O. lupi female	1092.5	161.5	0.147826	1092.5
60	30	SDRLESSYAYGGGNH	O. lupi female	586	139	0.237201	586
60	31	DRLESSYAYGGGNHT	O. lupi female	0	0	0	0
60	32	RLESSYAYGGGNHTS	O. lupi female	7.5	7.5	1	0
60	33	LESSYAYGGGNHTSD	O. lupi female	239	46	0.192469	239
60	34	ESSYAYGGGNHTSDT	O. lupi female	18	18	1	0
60	35	SSYAYGGGNHTSDTA	O. lupi female	0	0	0	0
60	36	SYAYGGGNHTSDTAI	O. lupi female	252	13	0.0515873	252
60	37	YAYGGGNHTSDTAIT	O. lupi female	0	0	0	0
60	38	AYGGGNHTSDTAITA	O. lupi female	0	0	0	0
60	39	YGGGNHTSDTAITAP	O. lupi female	55	16	0.290909	55
60	40	GGGNHTSDTAITAPT	O. lupi female	386	33	0.0854922	386
60	41	GGNHTSDTAITAPTG	O. lupi female	17	17	1	0
60	42	GNHTSDTAITAPTGS	O. lupi female	0	0	0	0
60	43	NHTSDTAITAPTGSS	O. lupi female	1	1	1	0
60	44	HTSDTAITAPTGSSS	O. lupi female	380.25	213.75	0.56213	0
60	45	TSDTAITAPTGSSSY	O. lupi female	1570.25	918.75	0.585098	0
60	46	SDTAITAPTGSSSYH	O. lupi female	1513.5	455.5	0.300958	1513.5
60	47	DTAITAPTGSSSYHS	O. lupi female	0	0	0	0
60	48	TAITAPTGSSSYHSQ	O. lupi female	0	0	0	0
60	49	AITAPTGSSSYHSQR	O. lupi female	0	0	0	0
60	50	ITAPTGSSSYHSQRS	O. lupi female	0	0	0	0
60	51	TAPTGSSSYHSQRSD	O. lupi female	0	0	0	0
60	52	APTGSSSYHSQRSDD	O. lupi female	0	0	0	0
60	53	PTGSSSYHSQRSDDH	O. lupi female	984.5	87.5	0.0888776	984.5
60	54	TGSSSYHSQRSDDHT	O. lupi female	251.75	78.25	0.310824	251.75
60	55	GSSSYHSQRSDDHTV	O. lupi female	292	124	0.424658	0
60	56	SSSYHSQRSDDHTVN	O. lupi female	188	22	0.117021	188
60	57	SSYHSQRSDDHTVNE	O. lupi female	8	8	1	0
60	58	SYHSQRSDDHTVNES	O. lupi female	419	13	0.0310263	419
60	59	YHSQRSDDHTVNESE	O. lupi female	111	11	0.0990991	111
60	60	HSQRSDDHTVNESEG	O. lupi female	5	5	1	0
60	61	SQRSDDHTVNESEGG	O. lupi female	0	0	0	0
60	62	QRSDDHTVNESEGGG	O. lupi female	373	95	0.254692	373
60	63	RSDDHTVNESEGGGN	O. lupi female	31815.8	6652.25	0.209087	31815.8
60	64	SDDHTVNESEGGGND	O. lupi female	28401.2	5396.75	0.190018	28401.2
60	65	DDHTVNESEGGGNDP	O. lupi female	3473	200.5	0.0577311	3473
60	66	DHTVNESEGGGNDPG	O. lupi female	2331	42	0.018018	2331
60	67	HTVNESEGGGNDPGK	O. lupi female	524.5	19.5	0.0371783	524.5
62	2	TVNESEGGGNDPGKG	O. lupi female	165.5	32.5	0.196375	165.5
62	3	VNESEGGGNDPGKGT	O. lupi female	173	140	0.809249	0
62	4	NESEGGGNDPGKGTK	O. lupi female	0	0	0	0
62	5	ESEGGGNDPGKGTKQ	O. lupi female	0	0	0	0
62	6	SEGGGNDPGKGTKQV	O. lupi female	0	0	0	0
62	7	EGGGNDPGKGTKQVD	O. lupi female	46.5	24.5	0.526882	0
62	8	GGGNDPGKGTKQVDG	O. lupi female	11.5	11.5	1	0
62	9	GGNDPGKGTKQVDGE	O. lupi female	0	0	0	0
62	10	GNDPGKGTKQVDGEG	O. lupi female	0	0	0	0
62	11	NDPGKGTKQVDGEGG	O. lupi female	0	0	0	0
62	12	DPGKGTKQVDGEGGS	O. lupi female	0	0	0	0
62	13	PGKGTKQVDGEGGSL	O. lupi female	0	0	0	0
62	14	GKGTKQVDGEGGSLS	O. lupi female	0	0	0	0
62	15	KGTKQVDGEGGSLSL	O. lupi female	0	0	0	0
62	16	GTKQVDGEGGSLSLS	O. lupi female	72	2	0.0277778	72
62	17	TKQVDGEGGSLSLSE	O. lupi female	249	42	0.168675	249
62	18	KQVDGEGGSLSLSEI	O. lupi female	557.5	32.5	0.058296	557.5
[truncated: 846 more rows]
